# Supplementary material for: Developing a Physiologically-Based Pharmacokinetic Model Knowledgebase in Support of Provisional Model Construction
Source: PLoS Comput Biol. 2016 Feb 12;12(2):e1004495. doi: 10.1371/journal.pcbi.1004495 (PMC4752336; doi:10.1371/journal.pcbi.1004495)
Supplement: S1 Table — (TXT) [file pcbi.1004495.s001.txt]

 
1. Eur J Pharm Sci. 2014 Jun 16;57:214-23. doi: 10.1016/j.ejps.2013.09.014. Epub
2013 Sep 27.

Effects of verapamil on the pharmacokinetics and hepatobiliary disposition of
fexofenadine in pigs.

Sjögren E(1), Hedeland M(2), Bondesson U(2), Lennernäs H(3).

Author information: 
(1)Department of Pharmacy, Biopharmaceutic Research Group, Uppsala University, Box
580, SE-751 23 Uppsala, Sweden. Electronic address: erik.sjogren@farmaci.uu.se.
(2)Department of Medicinal Chemistry, Division of Analytical Pharmaceutical
Chemistry, Uppsala University, Box 573, SE-751 23 Uppsala, Sweden; National
Veterinary Institute (SVA), Department of Chemistry, Environment and Feed
Hygiene, SE-751 89 Uppsala, Sweden.
(3)Department of Pharmacy, Biopharmaceutic Research Group, Uppsala University, Box
580, SE-751 23 Uppsala, Sweden.

The pharmacokinetics (PK) of fexofenadine (FEX) in pigs were investigated with
the focus on exploring the interplay between hepatic transport and metabolism
when administered intravenously (iv) alone or with verapamil. The in vivo pig
model enabled simultaneous sampling from plasma (pre-liver, post-liver and
peripheral), bile and urine. Each animal was administered FEX 35mg iv alone or
with verapamil 35mg. Plasma, bile and urine were analyzed with liquid
chromatography-tandem mass spectrometry. Non-compartmental analysis (NCA) was
used to estimate traditional PK parameters. In addition, a physiologically based 
pharmacokinetic (PBPK) model consisting of 11 compartments (6 tissues +5 sample
sites) was applied for mechanistic elucidation and estimation of individual PK
parameters. FEX had a terminal half-life of 1.7h and a liver extraction of 3%.
The fraction of the administered dose of unchanged FEX excreted into the bile was
25% and the bile exposure was more than 100 times higher than the portal vein
total plasma exposure, indicating carrier-mediated (CM) disposition processes in 
the liver. 23% of the administered dose of FEX was excreted unchanged in the
urine. An increase in FEX plasma exposure (+50%) and a decrease in renal
clearance (-61%) were detected by NCA as a direct effect of concomitant
administration of verapamil. However, analysis of the PBPK model also revealed
that biliary clearance was significantly inhibited (-53%) by verapamil. In
addition, PBPK analysis established that metabolism and CM uptake were important 
factors in the disposition of FEX in the liver. In conclusion, this study
demonstrated that CM transport of FEX in both liver and kidneys was inhibited by 
a single dose of verapamil.

Copyright © 2014 Elsevier B.V. All rights reserved.

PMID: 24075962  [PubMed - in process]


2. Eur J Pharm Sci. 2014 Jun 16;57:300-21. doi: 10.1016/j.ejps.2013.09.008. Epub
2013 Sep 21.

PBPK models for the prediction of in vivo performance of oral dosage forms.

Kostewicz ES(1), Aarons L(2), Bergstrand M(3), Bolger MB(4), Galetin A(2), Hatley
O(2), Jamei M(5), Lloyd R(6), Pepin X(7), Rostami-Hodjegan A(8), Sjögren E(9),
Tannergren C(10), Turner DB(5), Wagner C(11), Weitschies W(12), Dressman J(11).

Author information: 
(1)Institute of Pharmaceutical Technology, Goethe University, Frankfurt/Main,
Germany. Electronic address: kostewicz@em.uni-frankfurt.de.
(2)Centre for Applied Pharmacokinetic Research, Manchester Pharmacy School, The
University of Manchester, United Kingdom.
(3)Pharmacometrics Research Group, Department of Pharmaceutical Biosciences, Uppsala
University, Sweden.
(4)Simulations Plus, Inc., Lancaster, CA, United States.
(5)Simcyp Limited (a Certara Company), Blades Enterprise Centre, Sheffield, United
Kingdom.
(6)Department of Drug Metabolism and Pharmacokinetics, GlaxoSmithKline, Ware,
Hertfordshire, United Kingdom.
(7)Department of Biopharmaceutics, Pharmaceutical Sciences R&D, Sanofi, Vitry sur
Seine Cedex, France.
(8)Centre for Applied Pharmacokinetic Research, Manchester Pharmacy School, The
University of Manchester, United Kingdom; Simcyp Limited (a Certara Company),
Blades Enterprise Centre, Sheffield, United Kingdom.
(9)Department of Pharmacy, Uppsala University, Uppsala, Sweden.
(10)Medicines Evaluation CVGI, Pharmaceutical Development, AstraZeneca R&D Mölndal,
Sweden.
(11)Institute of Pharmaceutical Technology, Goethe University, Frankfurt/Main,
Germany.
(12)Department of Biopharmaceutics, University of Greifswald, Greifswald, Germany.

Drug absorption from the gastrointestinal (GI) tract is a highly complex process 
dependent upon numerous factors including the physicochemical properties of the
drug, characteristics of the formulation and interplay with the underlying
physiological properties of the GI tract. The ability to accurately predict oral 
drug absorption during drug product development is becoming more relevant given
the current challenges facing the pharmaceutical industry. Physiologically-based 
pharmacokinetic (PBPK) modeling provides an approach that enables the plasma
concentration-time profiles to be predicted from preclinical in vitro and in vivo
data and can thus provide a valuable resource to support decisions at various
stages of the drug development process. Whilst there have been quite a few
successes with PBPK models identifying key issues in the development of new drugs
in vivo, there are still many aspects that need to be addressed in order to
maximize the utility of the PBPK models to predict drug absorption, including
improving our understanding of conditions in the lower small intestine and colon,
taking the influence of disease on GI physiology into account and further
exploring the reasons behind population variability. Importantly, there is also a
need to create more appropriate in vitro models for testing dosage form
performance and to streamline data input from these into the PBPK models. As part
of the Oral Biopharmaceutical Tools (OrBiTo) project, this review provides a
summary of the current status of PBPK models available. The current challenges in
PBPK set-ups for oral drug absorption including the composition of GI luminal
contents, transit and hydrodynamics, permeability and intestinal wall metabolism 
are discussed in detail. Further, the challenges regarding the appropriate
integration of results from in vitro models, such as consideration of appropriate
integration/estimation of solubility and the complexity of the in vitro release
and precipitation data, are also highlighted as important steps to advancing the 
application of PBPK models in drug development. It is expected that the
"innovative" integration of in vitro data from more appropriate in vitro models
and the enhancement of the GI physiology component of PBPK models, arising from
the OrBiTo project, will lead to a significant enhancement in the ability of PBPK
models to successfully predict oral drug absorption and advance their role in
preclinical and clinical development, as well as for regulatory applications.

Copyright © 2013 Elsevier B.V. All rights reserved.

PMID: 24060672  [PubMed - in process]


3. Eur J Pharm Sci. 2014 Jun 16;57:240-9. doi: 10.1016/j.ejps.2013.09.006. Epub 2013
Sep 21.

Quantitative prediction of formulation-specific food effects and their population
variability from in vitro data with the physiologically-based ADAM model: a case 
study using the BCS/BDDCS Class II drug nifedipine.

Patel N(1), Polak S(2), Jamei M(3), Rostami-Hodjegan A(4), Turner DB(3).

Author information: 
(1)Simcyp (a Certara Company) Limited, Blades Enterprise Centre, John Street,
Sheffield S2 4SU, UK. Electronic address: n.patel@simcyp.com.
(2)Simcyp (a Certara Company) Limited, Blades Enterprise Centre, John Street,
Sheffield S2 4SU, UK; Faculty of Pharmacy, Jagiellonian University Medical
College, Krakow, Poland.
(3)Simcyp (a Certara Company) Limited, Blades Enterprise Centre, John Street,
Sheffield S2 4SU, UK.
(4)Simcyp (a Certara Company) Limited, Blades Enterprise Centre, John Street,
Sheffield S2 4SU, UK; Centre for Applied Pharmaceutical Research, Manchester
Pharmacy School, The University of Manchester, UK.

Quantitative prediction of food effects (FE) upon drug pharmacokinetics,
including population variability, in advance of human trials may help with trial 
design by optimising the number of subjects and sampling times when a clinical
study is warranted or by negating the need for conduct of clinical studies.
Classification and rule-based systems such as the BCS and BDDCS and statistical
QSARs are widely used to anticipate the nature of FE in early drug development.
However, their qualitative rather than quantitative nature makes them less
appropriate for assessing the magnitude of FE. Moreover, these approaches are
based upon drug properties alone and are not appropriate for estimating potential
formulation-specific FE on modified or controlled release products. In contrast, 
physiologically-based mechanistic models can consider the scope and interplay of 
a range of physiological changes after food intake and, in combination with
appropriate in vitro drug- and formulation-specific data, can make quantitative
predictions of formulation-specific FE including the inter-individual variability
of such effects. Herein the Advanced Dissolution, Absorption and Metabolism
(ADAM) model is applied to the prediction of formulation-specific FE for
BCS/BDDCS Class II drug and CYP3A4 substrate nifedipine using as far as possible 
only in vitro data. Predicted plasma concentration profiles of all three studied 
formulations under fasted and fed states are within 2-fold of clinically observed
profiles. The % prediction error (%PE) in fed-to-fasted ratio of Cmax and AUC
were less than 5% for all formulations except for the Cmax of Nifedicron
(%PE=-29.6%). This successful case study should help to improve confidence in the
use of mechanistic physiologically-based models coupled with in vitro data for
the anticipation of FE in advance of in vivo studies. However, it is acknowledged
that further studies with drugs/formulations exhibiting a wide range of
properties are required to further validate this methodology.

Copyright © 2013 Elsevier B.V. All rights reserved.

PMID: 24060671  [PubMed - in process]


4. Eur J Pharm Sci. 2014 Jun 16;57:333-41. doi: 10.1016/j.ejps.2013.08.025. Epub
2013 Aug 27.

Regional intestinal drug permeation: biopharmaceutics and drug development.

Lennernäs H.

Author information: 
Department of Pharmaceutics, Uppsala University, Sweden. Electronic address:
hans.lennernas@farmaci.uu.se.

Over the last 25 years, profound changes have been seen in both the development
and regulation of pharmaceutical dosage forms, due primarily to the extensive use
of the biopharmaceutical classification system (BCS) in both academia and
industry. The BCS and the FDA scale-up and post-approval change guidelines were
both developed during the 1990s and both are currently widely used to claim
biowaivers. The development of the BCS and its wide acceptance were important
steps in pharmaceutical science that contributed to the more rational development
of oral dosage forms. The effective permeation (Peff) of drugs through the
intestine often depends on the combined outcomes of passive diffusion and
multiple parallel transport processes. Site-specific jejunal Peff cannot reflect 
the permeability of the whole intestinal tract, since this varies along the
length of the intestine, but is a useful approximation of the fraction of the
oral dose that is absorbed. It appears that drugs with a jejunal
Peff>1.5×10(-4)cm/s will be completely absorbed no matter which transport
mechanisms are utilized. In this paper, historical clinical data originating from
earlier open, single-pass perfusion studies have been used to calculate the Peff 
of different substances from sites in the jejunum and ileum. More exploratory in 
vivo studies are required in order to obtain reliable data on regional intestinal
drug absorption. The development of experimental and theoretical methods of
assessing drug absorption from both small intestine and various sites in the
colon is encouraged. Some of the existing human in vivo data are discussed in
relation to commonly used cell culture models. It is crucial to accurately
determine the input parameters, such as the regional intestinal Peff, as these
will form the basis for the expected increase in modeling and simulation of all
the processes involved in GI drug absorption, thus facilitating successful
pharmaceutical development in the future. It is suggested that it would be
feasible to use open, single-pass perfusion studies for the in vivo estimation of
regional intestinal Peff, but that care should be taken in the study design to
optimize the absorption conditions.

Copyright © 2013 Elsevier B.V. All rights reserved.

PMID: 23988845  [PubMed - in process]


5. J Appl Toxicol. 2014 May;34(5):525-36. doi: 10.1002/jat.2907. Epub 2013 Aug 14.

A chronic oral reference dose for hexavalent chromium-induced intestinal cancer.

Thompson CM(1), Kirman CR, Proctor DM, Haws LC, Suh M, Hays SM, Hixon JG, Harris 
MA.

Author information: 
(1)ToxStrategies, Inc., Katy, TX, 77494, USA.

High concentrations of hexavalent chromium [Cr(VI)] in drinking water induce
villous cytotoxicity and compensatory crypt hyperplasia in the small intestines
of mice (but not rats). Lifetime exposure to such cytotoxic concentrations
increases intestinal neoplasms in mice, suggesting that the mode of action for
Cr(VI)-induced intestinal tumors involves chronic wounding and compensatory cell 
proliferation of the intestine. Therefore, we developed a chronic oral reference 
dose (RfD) designed to be protective of intestinal damage and thus intestinal
cancer. A physiologically based pharmacokinetic model for chromium in mice was
used to estimate the amount of Cr(VI) entering each intestinal tissue section
(duodenum, jejunum and ileum) from the lumen per day (normalized to intestinal
tissue weight). These internal dose metrics, together with corresponding
incidences for diffuse hyperplasia, were used to derive points of departure using
benchmark dose modeling and constrained nonlinear regression. Both modeling
techniques resulted in similar points of departure, which were subsequently
converted to human equivalent doses using a human physiologically based
pharmacokinetic model. Applying appropriate uncertainty factors, an RfD of 0.006 
mg kg(-1) day(-1) was derived for diffuse hyperplasia-an effect that precedes
tumor formation. This RfD is protective of both noncancer and cancer effects in
the small intestine and corresponds to a safe drinking water equivalent level of 
210 µg l(-1). This concentration is higher than the current federal maximum
contaminant level for total Cr (100 µg l(-1)) and well above levels of Cr(VI) in 
US drinking water supplies (typically ≤ 5 µg l(-1)).

© 2013 The Authors. Journal of Applied Toxicology published by John Wiley & Sons,
Ltd.

PMID: 23943231  [PubMed - indexed for MEDLINE]


6. J Appl Toxicol. 2014 Mar;34(3):227-40. doi: 10.1002/jat.2919. Epub 2013 Sep 13.

Characterization of the human kinetic adjustment factor for the health risk
assessment of environmental contaminants.

Valcke M(1), Krishnan K.

Author information: 
(1)Département de santé environnementale et santé au travail, Université de
Montréal, CP 6128, Succursale Centre-Ville, Montréal, Québec, Canada, H3C 3 J7;
Institut national de santé publique du Québec, 190 Boul. Crémazie Est, Montréal, 
QC, Canada, H2P 1E2.

A default uncertainty factor of 3.16 (√10) is applied to account for
interindividual variability in toxicokinetics when performing non-cancer risk
assessments. Using relevant human data for specific chemicals, as WHO/IPCS
suggests, it is possible to evaluate, and replace when appropriate, this default 
factor by quantifying chemical-specific adjustment factors for interindividual
variability in toxicokinetics (also referred to as the human kinetic adjustment
factor, HKAF). The HKAF has been determined based on the distributions of
pharmacokinetic parameters (e.g., half-life, area under the curve, maximum blood 
concentration) in relevant populations. This article focuses on the current state
of knowledge of the use of physiologically based algorithms and models in
characterizing the HKAF for environmental contaminants. The recent modeling
efforts on the computation of HKAF as a function of the characteristics of the
population, chemical and its mode of action (dose metrics), as well as exposure
scenario of relevance to the assessment are reviewed here. The results of these
studies, taken together, suggest the HKAF varies as a function of the sensitive
subpopulation and dose metrics of interest, exposure conditions considered
(route, duration, and intensity), metabolic pathways involved and theoretical
model underlying its computation. The HKAF seldom exceeded the default value of
3.16, except in very young children (i.e., <≈ 3 months) and when the parent
compound is the toxic moiety. Overall, from a public health perspective, the
current state of knowledge generally suggest that the default uncertainty factor 
is sufficient to account for human variability in non-cancer risk assessments of 
environmental contaminants.

Copyright © 2013 John Wiley & Sons, Ltd.

PMID: 24038072  [PubMed - indexed for MEDLINE]


7. Clin Pharmacol Ther. 2014 Feb;95(2):179-88. doi: 10.1038/clpt.2013.170. Epub 2013
Aug 29.

Evaluation of various static and dynamic modeling methods to predict clinical
CYP3A induction using in vitro CYP3A4 mRNA induction data.

Einolf HJ(1), Chen L(2), Fahmi OA(3), Gibson CR(4), Obach RS(3), Shebley M(5),
Silva J(6), Sinz MW(7), Unadkat JD(8), Zhang L(9), Zhao P(9).

Author information: 
(1)Novartis, East Hanover, New Jersey, USA.
(2)GlaxoSmithKline, King of Prussia, Pennsylvania, USA.
(3)Pfizer, Groton, Connecticut, USA.
(4)Merck Research Laboratories, West Point, Pennsylvania, USA.
(5)AbbVie Inc, North Chicago, Illinois, USA.
(6)Johnson & Johnson Pharmaceutical Research Institute, Raritan, New Jersey, USA.
(7)Bristol-Myers Squibb, Wallingford, Connecticut, USA.
(8)University of Washington, Seattle, Washington, USA.
(9)US Food and Drug Administration, Silver Spring, Maryland, USA.

Comment in
    Clin Pharmacol Ther. 2014 Feb;95(2):133-5.

Several drug-drug interaction (DDI) prediction models were evaluated for their
ability to identify drugs with cytochrome P450 (CYP)3A induction liability based 
on in vitro mRNA data. The drug interaction magnitudes of CYP3A substrates from
28 clinical trials were predicted using (i) correlation approaches (ratio of the 
in vivo peak plasma concentration (Cmax) to in vitro half-maximal effective
concentration (EC50); and relative induction score), (ii) a basic static model
(calculated R3 value), (iii) a mechanistic static model (net effect), and (iv)
mechanistic dynamic (physiologically based pharmacokinetic) modeling. All models 
performed with high fidelity and predicted few false negatives or false
positives. The correlation approaches and basic static model resulted in no false
negatives when total Cmax was incorporated; these models may be sufficient to
conservatively identify clinical CYP3A induction liability. Mechanistic models
that include CYP inactivation in addition to induction resulted in DDI
predictions with less accuracy, likely due to an overprediction of the
inactivation effect.

PMID: 23995268  [PubMed - indexed for MEDLINE]


8. J Vet Pharmacol Ther. 2014 Feb;37(1):66-82. doi: 10.1111/jvp.12053. Epub 2013 Apr
30.

A physiologically based pharmacokinetic model for the prediction of the depletion
of methyl-3-quinoxaline-2-carboxylic acid, the marker residue of olaquindox, in
the edible tissues of pigs.

Yang B(1), Huang LL, Fang K, Wang YL, Peng DP, Liu ZL, Yuang ZH.

Author information: 
(1)National Reference Laboratory of Veterinary Drug Residues/MOA Key Laboratory of
Food Safety Evaluation, Huazhong Agricultural University, Wuhan, China.

To estimate the consumer exposure to olaquindox (OLA) residues in porcine edible 
tissues, a physiologically based pharmacokinetic (PBPK) model for
methyl-3-quinoxaline-2-carboxylic acid (MQCA), the marker residue of OLA, was
developed in pigs based on the assumptions of the flow-limited distribution,
hepatic metabolism, and renal excretion. The model included separate compartments
corresponding to blood, muscle, liver, kidney, adipose, and an extra compartment 
representing the remaining carcass. Physiological parameters were determined from
literatures. Plasma protein binding, partition coefficients, and renal clearance 
for MQCA were determined in in vitro and in vivo studies. The metabolic
conversion of OLA to MQCA was assumed as a simple, one-step process, and an
apparent first-order rate constant (k) was employed to describe this metabolic
process. The PBPK model was optimized and validated with plasma and tissue data
from literatures and our study. Sensitivity analysis and Monte Carlo simulation
were also implemented to estimate the influence of model parameters on the
goodness of fit. When compared with the observed data, the PBPK model
underestimated the MQCA level in all compartments at the early time points,
whereas gave excellent predictions of MQCA concentration in porcine edible
tissues at later time points. The correlation coefficients between the predicted 
and observed values were over 0.88. The consistency between the model predictions
and the real residues of OLA in pigs proved the good applicability of our model
in food safety risk assessment.

© 2013 John Wiley & Sons Ltd.

PMID: 23631588  [PubMed - indexed for MEDLINE]


9. Pharm Res. 2014 Feb;31(2):305-21. doi: 10.1007/s11095-013-1161-x. Epub 2013 Aug
30.

The importance of villous physiology and morphology in mechanistic
physiologically-based pharmacokinetic models.

Chen EP(1), Tai G, Ellens H.

Author information: 
(1)Department of Preclinical Drug Metabolism and Pharmacokinetics, GlaxoSmithKline, 
King of Prussia, Pennsylvania, 19406, USA, emile.p.chen@gsk.com.

PURPOSE: Existing PBPK models incorporating intestinal first-pass metabolism
account for effect of drug permeability on accessible absorption surface area by 
use of "effective" permeability, P eff , without adjusting number of enterocytes 
involved in absorption or proportion of intestinal CYP3A involved in metabolism. 
The current model expands on existing models by accounting for these factors.
METHODS: The PBPK model was developed using SAAM II. Midazolam clinical data was 
generated at GlaxoSmithKline.
RESULTS: The model simultaneously captures human midazolam blood concentration
profile and previously reported intestinal availability, using values for CYP3A
CLu int , permeability and accessible surface area comparable to literature data.
Simulations show: (1) failure to distinguish absorbing from non-absorbing
enterocytes results in overestimation of intestinal metabolism of highly
permeable drugs absorbed across the top portion of the villous surface only; (2) 
first-pass extraction of poorly permeable drugs occurs primarily in enterocytes, 
drugs with higher permeability are extracted by enterocytes and hepatocytes; (3) 
CYP3A distribution along crypt-villous axes does not significantly impact
intestinal metabolism; (4) differences in permeability of perpetrator and victim 
drugs results in their spatial separation along the villous axis and intestinal
length, diminishing drug-drug interaction magnitude.
CONCLUSIONS: The model provides a useful tool to interrogate intestinal
absorption/metabolism of candidate drugs.

PMID: 23990312  [PubMed - indexed for MEDLINE]


10. Risk Anal. 2014 Feb;34(2):356-66. doi: 10.1111/risa.12101. Epub 2013 Jul 31.

The use of PBPK models to inform human health risk assessment: case study on
perchlorate and radioiodide human lifestage models.

McLanahan ED(1), White P, Flowers L, Schlosser PM.

Author information: 
(1)U.S. Environmental Protection Agency, Office of Research and Development,
National Center for Environmental Assessment, Research Triangle Park, NC, USA.

Physiologically-based pharmacokinetic (PBPK) models are often submitted to or
selected by agencies, such as the U.S. Environmental Protection Agency (U.S. EPA)
and Agency for Toxic Substances and Disease Registry, for consideration for
application in human health risk assessment (HHRA). Recently, U.S. EPA evaluated 
the human PBPK models for perchlorate and radioiodide for their ability to
estimate the relative sensitivity of perchlorate inhibition on thyroidal
radioiodide uptake for various population groups and lifestages. The most
well-defined mode of action of the environmental contaminant, perchlorate, is
competitive inhibition of thyroidal iodide uptake by the sodium-iodide symporter 
(NIS). In this analysis, a six-step framework for PBPK model evaluation was
followed, and with a few modifications, the models were determined to be suitable
for use in HHRA to evaluate relative sensitivity among human lifestages. Relative
sensitivity to perchlorate was determined by comparing the PBPK model predicted
percent inhibition of thyroidal radioactive iodide uptake (RAIU) by perchlorate
for different lifestages. A limited sensitivity analysis indicated that model
parameters describing urinary excretion of perchlorate and iodide were
particularly important in prediction of RAIU inhibition; therefore, a range of
biologically plausible values available in the peer-reviewed literature was
evaluated. Using the updated PBPK models, the greatest sensitivity to RAIU
inhibition was predicted to be the near-term fetus (gestation week 40) compared
to the average adult and other lifestages; however, when exposure factors were
taken into account, newborns were found to be populations that need further
evaluation and consideration in a risk assessment for perchlorate.

© 2013 Society for Risk Analysis Published 2013. This article is a U.S.
Government work and is in the public domain for the U.S.A.

PMID: 23901895  [PubMed - indexed for MEDLINE]


11. Toxicology. 2014 Jan 6;315:70-85. doi: 10.1016/j.tox.2013.07.009. Epub 2013 Jul
19.

PopGen: A virtual human population generator.

McNally K(1), Cotton R(2), Hogg A(1), Loizou G(3).

Author information: 
(1)Health & Safety Laboratory, Buxton, Derbyshire, UK.
(2)TDL Ltd, Buxton, Derbyshire, UK.
(3)Health & Safety Laboratory, Buxton, Derbyshire, UK. Electronic address:
george.Loizou@hsl.gsi.gov.uk.

The risk assessment of environmental chemicals and drugs is moving towards a
paradigm shift in approach which seeks the full replacement animal testing with
high throughput, mechanistic, in vitro systems. This new vision will be reliant
on the measurement in vitro, of concentration-dependent responses where prolonged
excessive perturbations of specific biochemical pathways are likely to lead to
adverse health effects in an intact organism. Such an approach requires a
framework, into which disparate data generated using in vitro, in silico and in
chemico systems, can be integrated and utilised for quantitative in vitro-to-in
vivo extrapolation (QIVIVE), ultimately to the human population level.
Physiologically based pharmacokinetic (PBPK) models are ideally suited for this
and are obligatory in order to translate in vitro concentration-response
relationships to an exposure or dose, route and duration regime in people. In
this report we describe PopGen, a virtual human population generator which is a
user friendly, open access web-based application for the prediction of realistic 
anatomical, physiological and phase 1 metabolic variation in a wide range of
healthy human populations. We demonstrate how PopGen can be used for QIVIVE by
providing input to a PBPK model, at an appropriate level of detail, to
reconstruct exposure from human biomonitoring data. We discuss how the process of
exposure reconstruction from blood biomarkers, in general, is analogous to
exposure or dose reconstruction from concentration-response measurements made in 
proposed in vitro cell based systems which are assumed to be surrogates for
target organs.

Copyright © 2013. Published by Elsevier Ireland Ltd.

PMID: 23876857  [PubMed - indexed for MEDLINE]


12. Antimicrob Agents Chemother. 2014;58(1):48-54. doi: 10.1128/AAC.02006-13. Epub
2013 Oct 14.

Terbinafine in combination with other antifungal agents for treatment of
resistant or refractory mycoses: investigating optimal dosing regimens using a
physiologically based pharmacokinetic model.

Dolton MJ(1), Perera V, Pont LG, McLachlan AJ.

Author information: 
(1)Faculty of Pharmacy, The University of Sydney, Sydney, NSW, Australia.

Terbinafine is increasingly used in combination with other antifungal agents to
treat resistant or refractory mycoses due to synergistic in vitro antifungal
activity; high doses are commonly used, but limited data are available on
systemic exposure, and no assessment of pharmacodynamic target attainment has
been made. Using a physiologically based pharmacokinetic (PBPK) model for
terbinafine, this study aimed to predict total and unbound terbinafine
concentrations in plasma with a range of high-dose regimens and also calculate
predicted pharmacodynamic parameters for terbinafine. Predicted terbinafine
concentrations accumulated significantly during the first 28 days of treatment;
the area under the concentration-time curve (AUC)/MIC ratios and AUC for the
free, unbound fraction (fAUC)/MIC ratios increased by 54 to 62% on day 7 of
treatment and by 80 to 92% on day 28 compared to day 1, depending on the dose
regimen. Of the high-dose regimens investigated, 500 mg of terbinafine taken
every 12 h provided the highest systemic exposure; on day 7 of treatment, the
predicted AUC, maximum concentration (Cmax), and minimum concentration (Cmin)
were approximately 4-fold, 1.9-fold, and 4.4-fold higher than with a
standard-dose regimen of 250 mg once daily. Close agreement was seen between the 
concentrations predicted by the PBPK model and the observed concentrations,
indicating good predictive performance. This study provides the first report of
predicted terbinafine exposure in plasma with a range of high-dose regimens.

PMCID: PMC3910715
PMID: 24126579  [PubMed - indexed for MEDLINE]


13. Chemosphere. 2014 Jan;94:91-6. doi: 10.1016/j.chemosphere.2013.09.019. Epub 2013 
Sep 27.

Lifetime PCB 153 bioaccumulation and pharmacokinetics in pilot whales: Bayesian
population PBPK modeling and Markov chain Monte Carlo simulations.

Weijs L(1), Roach AC, Yang RS, McDougall R, Lyons M, Housand C, Tibax D, Manning 
T, Chapman J, Edge K, Covaci A, Blust R.

Author information: 
(1)Department of Biology, University of Antwerp, Groenenborgerlaan 171, 2020
Antwerp, Belgium; Toxicological Centre, University of Antwerp, Universiteitsplein
1, 2610 Wilrijk, Belgium. Electronic address: liesbeth.weijs@ua.ac.be.

Physiologically based pharmacokinetic (PBPK) models for wild animal populations
such as marine mammals typically have a high degree of model uncertainty and
variability due to the scarcity of information and the embryonic nature of this
field. Parameters values used in marine mammals models are usually taken from
other mammalian species (e.g. rats or mice) and might not be entirely suitable to
properly explain the kinetics of pollutants in marine mammals. Therefore, several
parameters for a PBPK model for the bioaccumulation and pharmacokinetics of PCB
153 in long-finned pilot whales were estimated in the present study using the
Bayesian approach executed with Markov chain Monte Carlo (MCMC) simulations. This
method uses 'prior' information of the parameters, either from the literature or 
from previous model runs. The advantage is that this method uses such 'prior'
parameters to calculate probability distributions to determine 'posterior' values
that best explain the field observations. Those field observations or datasets
were PCB 153 concentrations in blubber of long-finned pilot whales from Sandy
Cape and Stanley, Tasmania, Australia. The model predictions showed an overall
decrease in PCB 153 levels in blubber over the lifetime of the pilot whales. All 
parameters from the Sandy Cape model were updated using the Stanley dataset,
except for the concentration of PCB 153 in the milk. The model presented here is 
a promising and preliminary start to PBPK modeling in long-finned pilot whales
that would provide a basis for non-invasive studies in these protected marine
mammals.

Copyright © 2013 Elsevier Ltd. All rights reserved.

PMID: 24080004  [PubMed - indexed for MEDLINE]


14. Drug Metab Dispos. 2014 Jan;42(1):78-88. doi: 10.1124/dmd.113.053819. Epub 2013
Oct 11.

Interindividual variability in hepatic organic anion-transporting polypeptides
and P-glycoprotein (ABCB1) protein expression: quantification by liquid
chromatography tandem mass spectroscopy and influence of genotype, age, and sex.

Prasad B(1), Evers R, Gupta A, Hop CE, Salphati L, Shukla S, Ambudkar SV, Unadkat
JD.

Author information: 
(1)Department of Pharmaceutics, University of Washington, Seattle, Washington (B.P.,
J.D.U.); Pharmacokinetics, Pharmacodynamics and Drug Metabolism, Merck & Co.,
Rahway, New Jersey (R.E.); Drug Metabolism and Pharmacokinetics, Infection DMPK, 
AstraZeneca Pharmaceuticals LLP, Waltham, Massachusetts (A.G.); Drug Metabolism
and Pharmacokinetics, Genentech, South San Francisco, California (C.E.H., L.S.); 
Laboratory of Cell Biology, Center for Cancer Research, National Institutes of
Health National Cancer Institute, Bethesda, Maryland (S.S., S.V.A.).

Interindividual variability in protein expression of organic anion-transporting
polypeptides (OATPs) OATP1B1, OATP1B3, OATP2B1, and multidrug resistance-linked
P-glycoprotein (P-gp) or ABCB1 was quantified in frozen human livers (n = 64) and
cryopreserved human hepatocytes (n = 12) by a validated liquid chromatography
tandem mass spectroscopy (LC-MS/MS) method. Membrane isolation, sample workup,
and LC-MS/MS analyses were as described before by our laboratory. Briefly, total 
native membrane proteins, isolated from the liver tissue and cryopreserved
hepatocytes, were trypsin digested and quantified by LC-MS/MS using signature
peptide(s) unique to each transporter. The mean ± S.D. (maximum/minimum range in 
parentheses) protein expression (fmol/µg of membrane protein) in human liver
tissue was OATP1B1- 2.0 ± 0.9 (7), OATP1B3- 1.1 ± 0.5 (8), OATP2B1- 1 1.7 ± 0.6
(5), and P-gp- 0.4 ± 0.2 (8). Transporter expression in the liver tissue was
comparable to that in the cryopreserved hepatocytes. Most important is that
livers with SLCO1B1 (encoding OATP1B1) haplotypes *14/*14 and *14/*1a [i.e.,
representing single nucleotide polymorphisms (SNPs), c.388A > G, and c.463C > A] 
had significantly higher (P < 0.0001) protein expression than the reference
haplotype (*1a/*1a). Based on these genotype-dependent protein expression data,
we predicted (using Simcyp) an up to ∼40% decrease in the mean area under the
curve of rosuvastatin or repaglinide in subjects harboring these variant alleles 
compared with those harboring the reference alleles. SLCO1B3 (encoding OATP1B3)
SNPs did not significantly affect protein expression. Age and sex were not
associated with transporter protein expression. These data will facilitate the
prediction of population-based human transporter-mediated drug disposition,
drug-drug interactions, and interindividual variability through physiologically
based pharmacokinetic modeling.

PMCID: PMC3876790
PMID: 24122874  [PubMed - indexed for MEDLINE]


15. IEEE Trans Biomed Eng. 2014 Jan;61(1):25-34. doi: 10.1109/TBME.2013.2274816. Epub
2013 Jul 25.

Modeling and analysis of individualized pharmacokinetics and pharmacodynamics for
volatile anesthesia.

Krieger A, Panoskaltsis N, Mantalaris A, Georgiadis MC, Pistikopoulos EN.

The presented procedure aims to establish an in-depth understanding of a derived 
mathematical model for drug distribution, pharmacokinetics, and drug effect,
pharmacodynamics, during volatile anesthesia. A physiologically based,
patient-specific model is derived, where the pharmacokinetic (PK) part consists
of multiple blood and tissue compartmental models, each adjusted to the weight,
height, gender, and age of the patient. The pharmacodynamic (PD) part is
described by an effect site compartment and the Hill equation both linking the
hypnotic effect measured by the Bispectral Index (BIS) to the arterial anesthetic
concentration. Via a global sensitivity analysis the patient-specific PK and PD
variables and parameters are analyzed regarding their influence on the measurable
outputs, which are the end-tidal concentration of the volatile anesthetic and the
BIS. Via this analysis, the uncertainty introduced by PD variability is
identified to be more significant than the uncertainty introduced by PK
variability. A case study of isoflurane-based anesthesia shows that the
simulation results of the individualized PK variables are in good accordance with
the measured end-tidal concentration. However, the PD parameters need to be
estimated online to predict the hypnotic depth, measured by the BIS, correctly.
As a result of this study, the aim should be to focus on the individual
identification of the PD parameters before and during anesthesia with future
application in safe and robust model predictive control.

PMID: 23899590  [PubMed - indexed for MEDLINE]


16. Pharm Res. 2014 Jan;31(1):35-45. doi: 10.1007/s11095-013-1127-z. Epub 2013 Jun
21.

Dual physiologically based pharmacokinetic model of liposomal and nonliposomal
amphotericin B disposition.

Kagan L(1), Gershkovich P, Wasan KM, Mager DE.

Author information: 
(1)Department of Pharmaceutics, Ernest Mario School of Pharmacy Rutgers, The State
University of New Jersey,, 160 Frelinghuysen Rd., Piscataway, New Jersey, 08854, 
USA, lkagan@pharmacy.rutgers.edu.

PURPOSE: To investigate the biodistribution of amphotericin B (AmB) in mice and
rats following administration of liposomal AmB (AmBisome®) using a
physiologically-based pharmacokinetic (PBPK) modeling framework and to utilize
this approach for predicting AmBisome® pharmacokinetics in human tissues.
METHODS: AmB plasma and tissue concentration-time data, following single and
multiple intravenous administration of nonliposomal and liposomal AmB to mice and
rats, were extracted from literature. The whole-body PBPK model was constructed
and incorporated nonliposomal and liposomal subcompartments. Various structural
models for individual organs were evaluated. Allometric relationships were
incorporated into the model to scale parameters based on species body weight.
RESULTS: A non-Michaelis-Menten mechanism was included into the structure of the 
liver and spleen liposomal compartments to describe saturable uptake of particles
by the reticuloendothelial system. The model successfully described plasma and
tissue pharmacokinetics of AmB after administration of AmBisome® to rats and
mice.
CONCLUSIONS: The dual PBPK model demonstrated good predictive performance by
reasonably simulating AmB exposure in human tissues. This modeling framework can 
be potentially utilized for optimizing AmBisome® therapy in humans and for
investigating pathophysiological factors controlling AmB pharmacokinetics and
pharmacodynamics.

PMID: 23793994  [PubMed - indexed for MEDLINE]


17. Int J Pharm. 2013 Dec 15;458(1):156-68. doi: 10.1016/j.ijpharm.2013.09.033. Epub 
2013 Oct 11.

A physiologically based pharmacokinetics model for melatonin--effects of light
and routes of administration.

Peng HT(1), Bouak F, Vartanian O, Cheung B.

Author information: 
(1)Defence Research and Development Canada - Toronto, 1133 Sheppard Avenue West,
Toronto, Ontario, Canada M3K 2C9. Electronic address: henry.peng@drdc-rddc.gc.ca.

Physiologically based pharmacokinetic (PBPK) models were developed using MATLAB
Simulink(®) to predict diurnal variations of endogenous melatonin with light as
well as pharmacokinetics of exogenous melatonin via different routes of
administration. The model was structured using whole body, including pineal and
saliva compartments, and parameterized based on the literature values for
endogenous melatonin. It was then optimized by including various intensities of
light and various dosage and formulation of melatonin. The model predictions
generally have a good fit with available experimental data as evaluated by mean
squared errors and ratios between model-predicted and observed values considering
large variations in melatonin secretion and pharmacokinetics as reported in the
literature. It also demonstrates the capability and usefulness in simulating
plasma and salivary concentrations of melatonin under different light conditions 
and the interaction of endogenous melatonin with the pharmacokinetics of
exogenous melatonin. Given the mechanistic approach and programming flexibility
of MATLAB Simulink(®), the PBPK model could provide predictions of endogenous
melatonin rhythms and pharmacokinetic changes in response to environmental
(light) and experimental (dosage and route of administration) conditions.
Furthermore, the model may be used to optimize the combined treatment using light
exposure and exogenous melatonin for maximal phase advances or delays.

Crown Copyright © 2013. Published by Elsevier B.V. All rights reserved.

PMID: 24120727  [PubMed - indexed for MEDLINE]


18. Toxicol Appl Pharmacol. 2013 Dec 15;273(3):464-76. doi:
10.1016/j.taap.2013.05.024. Epub 2013 May 31.

Physiologically-based pharmacokinetic model for Fentanyl in support of the
development of Provisional Advisory Levels.

Shankaran H(1), Adeshina F, Teeguarden JG.

Author information: 
(1)Computational Biology and Bioinformatics Group, Pacific Northwest National
Laboratory, Richland, WA 99352, USA. Electronic address:
harish.shankaran@pnnl.gov.

Provisional Advisory Levels (PALs) are tiered exposure limits for toxic chemicals
in air and drinking water that are developed to assist in emergency responses.
Physiologically-based pharmacokinetic (PBPK) modeling can support this process by
enabling extrapolations across doses, and exposure routes, thereby addressing
gaps in the available toxicity data. Here, we describe the development of a PBPK 
model for Fentanyl - a synthetic opioid used clinically for pain management - to 
support the establishment of PALs. Starting from an existing model for
intravenous Fentanyl, we first optimized distribution and clearance parameters
using several additional IV datasets. We then calibrated the model using
pharmacokinetic data for various formulations, and determined the absorbed
fraction, F, and time taken for the absorbed amount to reach 90% of its final
value, t90. For aerosolized pulmonary Fentanyl, F=1 and t90<1 min indicating
complete and rapid absorption. The F value ranged from 0.35 to 0.74 for oral and 
various transmucosal routes. Oral Fentanyl was absorbed the slowest (t90~300
min); the absorption of intranasal Fentanyl was relatively rapid (t90~20-40 min);
and the various oral transmucosal routes had intermediate absorption rates
(t90~160-300 min). Based on these results, for inhalation exposures, we assumed
that all of the Fentanyl inhaled from the air during each breath directly, and
instantaneously enters the arterial circulation. We present model predictions of 
Fentanyl blood concentrations in oral and inhalation scenarios relevant for PAL
development, and provide an analytical expression that can be used to extrapolate
between oral and inhalation routes for the derivation of PALs.

Published by Elsevier Inc.

PMID: 23732079  [PubMed - indexed for MEDLINE]


19. Drug Metab Dispos. 2013 Dec;41(12):1994-2003. doi: 10.1124/dmd.113.052803. Epub
2013 Sep 5.

Impact of physiologically based pharmacokinetic modeling and simulation in drug
development.

Shardlow CE(1), Generaux GT, Patel AH, Tai G, Tran T, Bloomer JC.

Author information: 
(1)Department of Drug Metabolism and Pharmacokinetics, GlaxoSmithKline, Ware,
Hertfordshire, United Kingdom (C.E.S., A.H.P., J.C.B.), King of Prussia,
Pennsylvania (T.T., G.T.), and Research Triangle Park, North Carolina (G.T.G.).

Physiologically based pharmacokinetic modeling and simulation can be used to
predict the pharmacokinetics of drugs in human populations and to explore the
effects of varying physiologic parameters that result from aging, ethnicity, or
disease. In addition, the effects of concomitant medications on drug exposure can
be investigated; prediction of the magnitude of drug interactions can impact
regulatory communications or internal decision-making regarding the requirement
for a clinical drug interaction study. Modeling and simulation can also help to
inform the design and timings of clinical drug interaction studies, resulting in 
more efficient use of limited resources and improved planning in addition to
promoting mechanistic understanding of observed drug interactions. These
approaches have been used in GlaxoSmithKline from drug discovery to registration 
and have been applied to 41 drugs from a number of therapeutic areas. This report
highlights the variety of questions that can be addressed by prospective or
retrospective application of modeling and simulation and the impact this can have
on clinical drug development (from candidate selection through clinical
development to regulatory submissions).

PMID: 24009310  [PubMed - indexed for MEDLINE]


20. Drug Metab Dispos. 2013 Dec;41(12):2033-46. doi: 10.1124/dmd.113.051664. Epub
2013 Aug 5.

Utility of in vitro systems and preclinical data for the prediction of human
intestinal first-pass metabolism during drug discovery and preclinical
development.

Karlsson FH(1), Bouchene S, Hilgendorf C, Dolgos H, Peters SA.

Author information: 
(1)Cardiovascular and Gastrointestinal Drug Metabolism and Pharmacokinetics (F.H.K.,
S.B.), Global Drug Metabolism and Pharmacokinetics (C.H., H.D.), and Respiratory,
Inflammation and Autoimmunity, Innovative Medicines Drug Metabolism and
Pharmacokinetics (S.A.P.), AstraZeneca R&D, Mölndal, Sweden.

A growing awareness of the risks associated with extensive intestinal metabolism 
has triggered an interest in developing robust methods for its quantitative
assessment. This study explored the utility of intestinal S9 fractions, human
liver microsomes, and recombinant cytochromes P450 to quantify CYP3A-mediated
intestinal extraction in humans for a selection of marketed drugs that are
predominantly metabolized by CYP3A4. A simple competing rates model is used to
estimate the fraction of drug escaping gut wall metabolism (fg) from in vitro
intrinsic clearance in humans. The fg values extrapolated from the three in vitro
systems used in this study, together with literature-derived fg from human
intestinal microsomes, were validated against fg extracted from human in vivo
pharmacokinetic (PK) profiles using a generic whole-body physiologically-based
pharmacokinetic (PBPK) model. The utility of the rat as a model for human
CYP3A-mediated intestinal metabolism was also evaluated. Human fg from PBPK
compares well with that from the grapefruit juice method, justifying its use for 
the evaluation of human in vitro systems. Predictive performance of all human in 
vitro systems was comparable [root mean square error (RMSE) = 0.22-0.27; n = 10].
Rat fg derived from in vivo PK profiles using PBPK has the lowest RMSE (0.19; n =
11) for the prediction of human fg for the selected compounds, most of which have
a fraction absorbed close to 1. On the basis of these evaluations, the combined
use of fg from human in vitro systems and rats is recommended for the estimation 
of CYP3A4-mediated intestinal metabolism in lead optimization and preclinical
development phases.

PMID: 23918667  [PubMed - indexed for MEDLINE]


21. Drug Metab Dispos. 2013 Dec;41(12):2004-11. doi: 10.1124/dmd.113.051755. Epub
2013 Jul 11.

CYP2B6 pharmacogenetics-based in vitro-in vivo extrapolation of efavirenz
clearance by physiologically based pharmacokinetic modeling.

Xu C(1), Quinney SK, Guo Y, Hall SD, Li L, Desta Z.

Author information: 
(1)Division of Clinical Pharmacology (C.X., Z.D.), Department of Obstetrics and
Gynecology (S.K.Q.) and Center for Computational Biology and Bioinformatics
(L.L.), Indiana University School of Medicine, Indianapolis, Indiana; and
Department of Drug Disposition, Lilly Research Laboratories, Eli Lilly and Co.,
Indianapolis, Indiana (Y.G., S.D.H.).

Efavirenz is mainly cleared by CYP2B6. The CYP2B6*6 allele is associated with
lower efavirenz clearance. Efavirenz clearance was predictable using in vitro
data for carriers of the CYP2B6*1/*1 genotype, but the prediction in carriers of 
the CYP2B6*6 allele was poor. To test the hypothesis that incorporation of
mechanism of reduced efavirenz metabolism by the CYP2B6*6 allele can predict the 
genetic effect on efavirenz pharmacokinetics, in vitro-in vivo extrapolation of
efavirenz clearance was performed by physiologically based pharmacokinetic
modeling (Simcyp Simulator; Simcyp Ltd., Sheffield, UK) using data obtained from 
expressed CYP2B6.1 and CYP2B6.6 as well as human liver microsomes (HLMs) with
CYP2B6*1/*1, *1/*6, and *6/*6 genotypes. Simulated pharmacokinetics of a single
600-mg oral dose of efavirenz for individuals with each genotype was compared
with data observed in healthy subjects genotyped for the CYP2B6*6 allele (n =
20). Efavirenz clearance for carriers of the CYP2B6*1/*1 genotype was predicted
reasonably well using HLM data, but the clearance in carriers of the CYP2B6*6
allele was underpredicted using both expressed and HLM systems. Improved
prediction of efavirenz clearance was obtained from expressed CYP2B6 after
recalculating intersystem extrapolation factors for CYP2B6.1 and CYP2B6.6 based
on in vitro intrinsic clearance of bupropion 4-hydroxylation. These findings
suggest that genetic effect on both CYP2B6 protein expression and catalytic
efficiency needs to be taken into account for the prediction of pharmacokinetics 
in individuals carrying the CYP2B6*6/*6 genotype. Expressed CYP2B6 proteins may
be a reliable in vitro system to predict effect of the CYP2B6*6 allele on the
metabolism of CYP2B6 substrates.

PMCID: PMC3834132 [Available on 2014/12/1]
PMID: 23846872  [PubMed - indexed for MEDLINE]


22. J Pharmacokinet Pharmacodyn. 2013 Dec;40(6):669-82. doi:
10.1007/s10928-013-9338-9. Epub 2013 Oct 29.

Understanding the linked kinetics of benzo(a)pyrene and 3-hydroxybenzo(a)pyrene
biomarker of exposure using physiologically-based pharmacokinetic modelling in
rats.

Heredia-Ortiz R(1), Bouchard M.

Author information: 
(1)Department of Environmental and Occupational Health, Chair of Toxicological Risk 
Assessment and Management, and Public Health Research Institute (IRSPUM), Faculty
of Medicine, University of Montreal, P.O Box 6128, Main Station, Montreal, QC,
H3C 3J7, Canada.

3-hydroxybenzo(a)pyrene (3-OHBaP) in urine has been proposed as a biomarker of
occupational exposure to polycyclic aromatic hydrocarbons. However, to
reconstruct exposure doses in workers from biomarker measurements, a thorough
knowledge of the kinetics of the benzo(a)pyrene (BaP) and 3-OHBaP given different
routes of exposure is needed. A rat physiologically-based pharmacokinetic model
of BaP and 3-OHBaP was built. Organs (tissues) represented as compartments were
based on in vivo experimental data in rats. Tissue: blood partition coefficients,
permeability coefficients, metabolism rates, excretion parameters, and absorption
fractions and rates for different routes-of-entry were obtained directly from
published in vivo time courses of BaP and 3-OHBaP in blood, various tissues and
excreta of rats. The latter parameter values were best-fitted by least square
procedures and Monte Carlo simulations. Sensitivity analyses were then carried
out to ensure the stability of the model and the key parameters driving the
overall modeled kinetics. This modeling pointed out critical determinants of the 
kinetics: (1) hepatic metabolism of BaP and 3-OHBaP elimination rate as the most 
sensitive parameters; (2) the strong partition of BaP in lungs compared to other 
tissues, followed by adipose tissues and liver; (3) the strong partition of
3-OHBaP in kidneys; (4) diffusion-limited tissue transfers of BaP in lungs and
3-OHBaP in lungs, adipose tissues and kidneys; (5) significant entero-hepatic
recycling of 3-OHBaP. Very good fits to various sets of experimental data in rats
from four different routes-of-entry (intravenous, oral, dermal and inhalation)
were obtained with the model.

PMID: 24166060  [PubMed - indexed for MEDLINE]


23. Mol Immunol. 2013 Dec;56(4):660-74. doi: 10.1016/j.molimm.2013.05.008. Epub 2013 
Aug 2.

Are endosomal trafficking parameters better targets for improving mAb
pharmacokinetics than FcRn binding affinity?

Gurbaxani B(1), Dostalek M, Gardner I.

Author information: 
(1)Chronic Viral Diseases Branch, Division of High-Consequence Pathogens and
Pathology, National Centre for Emerging and Zoonotic Infectious Diseases, Centres
for Disease Control and Prevention, Atlanta, GA, USA. Electronic address:
brian.gurbaxani@cdc.hhs.gov.

F.W.R. Brambell deduced the existence of a protective receptor for IgG, the
neonatal Fc receptor (FcRn), long before its discovery in the early to mid-1990s.
With the coincident, explosive development of IgG-based drugs, FcRn became a
popular target for tuning the pharmacokinetics of monoclonal antibodies (mAbs).
One aspect of Brambell's initial observation, however, that is seldom discussed
since the discovery of the receptor, is the compliance in the mechanism that
Brambell observed (saturating at 10s-100s of μM concentration), vs. the
comparative stiffness of the receptor kinetics (saturating in the nM range for
most species). Although some studies reported that increasing the already very
high Fc-FcRn affinity at pH 6.0 further improved mAb half-life, in fact the
results were mixed, with later studies increasingly implicating
non-FcRn-dependent mechanisms as determinants of mAb pharmacokinetics.
Mathematical modelling of the FcRn system has also indicated that the processes
determining the pharmacokinetics of mAbs have more nuances than had at first been
hypothesised. We propose, in keeping with the latest modelling and experimental
evidence reviewed here, that the dynamics of endosomal sorting and trafficking
have important roles in the compliant salvage mechanism that Brambell first
observed nearly 50 years ago, and therefore also in the pharmacokinetics of mAbs.
These ideas lead to many open questions regarding the endosomal trafficking of
both FcRn and mAbs and also to what properties of a mAb can be altered to achieve
an improvement in pharmacokinetics.

Published by Elsevier Ltd.

PMID: 23917469  [PubMed - indexed for MEDLINE]


24. Mol Nutr Food Res. 2013 Dec;57(12):2128-36. doi: 10.1002/mnfr.201300210. Epub
2013 Aug 9.

Kinetics of sulforaphane in mice after consumption of sulforaphane-enriched
broccoli sprout preparation.

Li Y(1), Zhang T, Li X, Zou P, Schwartz SJ, Sun D.

Author information: 
(1)Department of Health and Nutrition Sciences, Montclair State University,
Montclair, NJ, USA; Department of Pharmaceutical Sciences, University of
Michigan, Ann Arbor, MI, USA; Department of Food Science and Technology, Ohio
State University, Columbus, OH, USA.

SCOPE: Sulforaphane (SF) is a natural isothiocyanate in broccoli sprouts with
cancer chemopreventive activity. This study is aimed to use different methods to 
develop broccoli sprout preparations to compare their ability to deliver SF to
the mice and to evaluate the kinetics and biodistribution of SF.
METHODS AND RESULTS: The SF-enriched sprout preparation generated by two-step
procedure (quick-steaming followed by myrosinase treatment) contained the highest
level of SF, which was 11 and 5 times higher than the freeze-dried fresh broccoli
sprouts and the quick-steamed, freeze-dried broccoli sprouts, respectively. After
oral administration of 2.5 mg/g body weight of the broccoli sprout preparations, 
SF was quickly absorbed and distributed throughout the tissues. The SF-rich
preparation resulted in the highest exposure, with peak plasma SF concentration
of 337 ng/mL, which is 6.0 times and 2.6 times higher compared to the other two
preparations. A whole body physiologically based pharmacokinetic model (developed
with ADAPT 5 software) suggests that distribution of SF is perfusion-limited in
all organs.
CONCLUSION: This study provides a broccoli sprout preparation that can serve as a
good source of SF, and the model can be utilized to guide the dose designed for
the use of broccoli sprout preparation in chemoprevention.

© 2013 WILEY-VCH Verlag GmbH & Co. KGaA, Weinheim.

PMCID: PMC3855579 [Available on 2014/12/1]
PMID: 23929742  [PubMed - indexed for MEDLINE]


25. Toxicol Appl Pharmacol. 2013 Dec 1;273(2):335-44. doi:
10.1016/j.taap.2013.09.007. Epub 2013 Sep 19.

Proposed mechanistic description of dose-dependent BDE-47 urinary elimination in 
mice using a physiologically based pharmacokinetic model.

Emond C(1), Sanders JM, Wikoff D, Birnbaum LS.

Author information: 
(1)BioSimulation Consulting Inc., Newark, DE, USA; Departments of Environmental and 
Occupational Health, Medicine Faculty, University of Montreal, Montreal, Quebec, 
Canada. Electronic address: claude.emond@umontreal.ca.

Polybrominated diphenyl ethers (PBDEs) have been used in a wide variety of
consumer applications as additive flame retardants. In North America, scientists 
have noted continuing increases in the levels of PBDE congeners measured in human
serum. Some recent studies have found that PBDEs are associated with adverse
health effects in humans, in experimental animals, and wildlife. This laboratory 
previously demonstrated that urinary elimination of 2,2',4,4'-tetrabromodiphenyl 
ether (BDE-47) is saturable at high doses in mice; however, this dose-dependent
urinary elimination has not been observed in adult rats or immature mice. Thus,
the primary objective of this study was to examine the mechanism of urinary
elimination of BDE-47 in adult mice using a physiologically based pharmacokinetic
(PBPK) model. To support this objective, additional laboratory data were
collected to evaluate the predictions of the PBPK model using novel information
from adult multi-drug resistance 1a/b knockout mice. Using the PBPK model, the
roles of mouse major urinary protein (a blood protein carrier) and P-glycoprotein
(an apical membrane transporter in proximal tubule cells in the kidneys, brain,
intestines, and liver) were investigated in BDE-47 elimination. The resulting
model and new data supported the major role of m-MUP in excretion of BDE-47 in
the urine of adult mice, and a lesser role of P-gp as a transporter of BDE-47 in 
mice. This work expands the knowledge of BDE-47 kinetics between species and
provides information for determining the relevancy of these data for human risk
assessment purposes.

© 2013.

PMCID: PMC3913262 [Available on 2014/12/1]
PMID: 24055880  [PubMed - indexed for MEDLINE]


26. Toxicol Appl Pharmacol. 2013 Dec 1;273(2):229-41. doi:
10.1016/j.taap.2013.04.039. Epub 2013 Jun 1.

Safety pharmacology--current and emerging concepts.

Hamdam J(1), Sethu S, Smith T, Alfirevic A, Alhaidari M, Atkinson J, Ayala M, Box
H, Cross M, Delaunois A, Dermody A, Govindappa K, Guillon JM, Jenkins R, Kenna G,
Lemmer B, Meecham K, Olayanju A, Pestel S, Rothfuss A, Sidaway J, Sison-Young R, 
Smith E, Stebbings R, Tingle Y, Valentin JP, Williams A, Williams D, Park K,
Goldring C.

Author information: 
(1)MRC Centre for Drug Safety Science, University of Liverpool, UK.

Safety pharmacology (SP) is an essential part of the drug development process
that aims to identify and predict adverse effects prior to clinical trials. SP
studies are described in the International Conference on Harmonisation (ICH) S7A 
and S7B guidelines. The core battery and supplemental SP studies evaluate effects
of a new chemical entity (NCE) at both anticipated therapeutic and
supra-therapeutic exposures on major organ systems, including cardiovascular,
central nervous, respiratory, renal and gastrointestinal. This review outlines
the current practices and emerging concepts in SP studies including frontloading,
parallel assessment of core battery studies, use of non-standard species,
biomarkers, and combining toxicology and SP assessments. Integration of the newer
approaches to routine SP studies may significantly enhance the scope of SP by
refining and providing mechanistic insight to potential adverse effects
associated with test compounds.

Copyright © 2013 Elsevier Inc. All rights reserved.

PMID: 23732082  [PubMed - indexed for MEDLINE]


27. Eur J Pharm Sci. 2013 Nov 20;50(3-4):526-43. doi: 10.1016/j.ejps.2013.08.020.
Epub 2013 Aug 27.

Tissue-to-blood distribution coefficients in the rat: utility for estimation of
the volume of distribution in man.

Paixão P(1), Aniceto N, Gouveia LF, Morais JA.

Author information: 
(1)iMed.UL, Faculdade de Farmácia, Universidade de Lisboa, Portugal. Electronic
address: ppaixao@ff.ul.pt.

A compilation of rat tissue-to-blood partition coefficient data obtained both in 
vitro and in vivo in thirteen different tissues for a total of 309 different
drugs is presented. An evaluation of the relationship between several fundamental
physicochemical molecular descriptors and these distribution parameters was made.
In addition, the ability to predict the Human Volume of distribution by
regression analysis and by a Physiologically-based approach was also tested.
Results have shown different trends between the drug classes and tissues,
consistent with earlier described relationships between physicochemical
properties and pharmacokinetic behavior. It was also possible to conclude for the
acceptable ability to predict the volume of distribution in Humans by both
regression and mechanistic approaches, which suggests that this type of data
represents a convenient tool to describe the drug distribution on a new drug
development context. These observations and analyses, along with the large
database of rat tissue distribution data, should enable future efforts aimed
toward developing a full in silico quantitative structure-pharmacokinetic
relationships and improving our understanding of the correlations between
fundamental chemical characteristics and drug distribution.

Copyright © 2013 Elsevier B.V. All rights reserved.

PMID: 23994235  [PubMed - indexed for MEDLINE]


28. Eur J Pharm Sci. 2013 Nov 20;50(3-4):290-302. doi: 10.1016/j.ejps.2013.07.012.
Epub 2013 Jul 31.

A semi-physiologically-based pharmacokinetic model characterizing mechanism-based
auto-inhibition to predict stereoselective pharmacokinetics of verapamil and its 
metabolite norverapamil in human.

Wang J(1), Xia S, Xue W, Wang D, Sai Y, Liu L, Liu X.

Author information: 
(1)Key Laboratory of Drug Metabolism and Pharmacokinetics, China Pharmaceutical
University, Nanjing, China; Department of Drug Metabolism and Pharmacokinetics,
Hutchison Medipharma Ltd., Shanghai, China.

Verapamil and its major metabolite norverapamil were identified to be both
mechanism-based inhibitors and substrates of CYP3A and reported to have
non-linear pharmacokinetics in clinic. Metabolic clearances of verapamil and
norverapmil as well as their effects on CYP3A activity were firstly measured in
pooled human liver microsomes. The results showed that S-isomers were more
preferential to be metabolized than R-isomers for both verapamil and
norverapamil, and their inhibitory effects on CYP3A activity were also
stereoselective with S-isomers more potent than R-isomers. A semi-physiologically
based pharmacokinetic model (semi-PBPK) characterizing mechanism-based
auto-inhibition was developed to predict the stereoselective pharmacokinetic
profiles of verapamil and norverapamil following single or multiple oral doses.
Good simulation was obtained, which indicated that the developed semi-PBPK model 
can simultaneously predict pharmacokinetic profiles of S-verapamil, R-verapamil, 
S-norverapamil and R-norverapamil. Contributions of auto-inhibition to verapamil 
and norverapamil accumulation were also investigated following the 38th oral dose
of verapamil sustained-release tablet (240mg once daily). The predicted
accumulation ratio was about 1.3-1.5 fold, which was close to the observed data
of 1.4-2.1-fold. Finally, the developed semi-PBPK model was further applied to
predict drug-drug interactions (DDI) between verapamil and other three CYP3A
substrates including midazolam, simvastatin, and cyclosporine A. Successful
prediction was also obtained, which indicated that the developed semi-PBPK model 
incorporating auto-inhibition also showed great advantage on DDI prediction with 
CYP3A substrates.

Copyright © 2013 Elsevier B.V. All rights reserved.

PMID: 23916407  [PubMed - indexed for MEDLINE]


29. Food Chem. 2013 Nov 15;141(2):1489-95. doi: 10.1016/j.foodchem.2013.04.035. Epub 
2013 Apr 19.

Transfer of perfluorooctane sulfonic acid (PFOS) from contaminated feed to dairy 
milk.

van Asselt ED(1), Kowalczyk J, van Eijkeren JC, Zeilmaker MJ, Ehlers S, Fürst P, 
Lahrssen-Wiederholt M, van der Fels-Klerx HJ.

Author information: 
(1)RIKILT, Wageningen University and Research Centre, P.O. Box 230, 6700 AE
Wageningen, The Netherlands. esther.vanasselt@wur.nl

Dietary intake is the predominant route for human exposure to perfluorooctane
sulfonic acid (PFOS). Single pollution events may thus affect human exposure if
polluted ground and water is used to produce animal feed or food. In this study, 
a physiologically based pharmacokinetic (PBPK-) model is derived that describes
the uptake of PFOS from contaminated feed by cows and its subsequent elimination 
through the cows' milk. Parameter values of the model were estimated by fitting
to experimental data of a cow feeding trial. Model calculations showed that
almost all PFOS ingested is excreted through the cows' milk. The elimination
rate, however, was low as the estimated half-life in the cow was 56days and it
may, thus, take a long time after an initial pollution event to produce PFOS-free
milk. The derived model can be used to estimate the transfer of PFOS through the 
dairy food chain and can be used for comparison of various contamination routes.

Copyright © 2013 Elsevier Ltd. All rights reserved.

PMID: 23790943  [PubMed - indexed for MEDLINE]


30. Toxicol Appl Pharmacol. 2013 Nov 15;273(1):140-58. doi:
10.1016/j.taap.2013.08.010. Epub 2013 Aug 17.

Estimation of placental and lactational transfer and tissue distribution of
atrazine and its main metabolites in rodent dams, fetuses, and neonates with
physiologically based pharmacokinetic modeling.

Lin Z(1), Fisher JW, Wang R, Ross MK, Filipov NM.

Author information: 
(1)Department of Physiology and Pharmacology, College of Veterinary Medicine,
University of Georgia, Athens, GA 30602, USA; Interdisciplinary Toxicology
Program, University of Georgia, Athens, GA 30602, USA.

Atrazine (ATR) is a widely used chlorotriazine herbicide, a ubiquitous
environmental contaminant, and a potential developmental toxicant. To
quantitatively evaluate placental/lactational transfer and fetal/neonatal tissue 
dosimetry of ATR and its major metabolites, physiologically based pharmacokinetic
models were developed for rat dams, fetuses and neonates. These models were
calibrated using pharmacokinetic data from rat dams repeatedly exposed (oral
gavage; 5mg/kg) to ATR followed by model evaluation against other available rat
data. Model simulations corresponded well to the majority of available
experimental data and suggest that: (1) the fetus is exposed to both ATR and its 
major metabolite didealkylatrazine (DACT) at levels similar to maternal plasma
levels, (2) the neonate is exposed mostly to DACT at levels two-thirds lower than
maternal plasma or fetal levels, while lactational exposure to ATR is minimal,
and (3) gestational carryover of DACT greatly affects its neonatal dosimetry up
until mid-lactation. To test the model's cross-species extrapolation capability, 
a pharmacokinetic study was conducted with pregnant C57BL/6 mice exposed (oral
gavage; 5mg/kg) to ATR from gestational day 12 to 18. By using mouse-specific
parameters, the model predictions fitted well with the measured data, including
placental ATR/DACT levels. However, fetal concentrations of DACT were
overestimated by the model (10-fold). This overestimation suggests that only
around 10% of the DACT that reaches the fetus is tissue-bound. These rodent
models could be used in fetal/neonatal tissue dosimetry predictions to help
design/interpret early life toxicity/pharmacokinetic studies with ATR and as a
foundation for scaling to humans.

© 2013.

PMID: 23958493  [PubMed - indexed for MEDLINE]


31. Mol Pharm. 2013 Nov 4;10(11):4016-23. doi: 10.1021/mp4003249. Epub 2013 Aug 29.

Mechanistic understanding of the effect of PPIs and acidic carbonated beverages
on the oral absorption of itraconazole based on absorption modeling with
appropriate in vitro data.

Fotaki N(1), Klein S.

Author information: 
(1)Department of Pharmacy and Pharmacology, University of Bath , Claverton Down,
Bath, BA2 7AY, United Kingdom.

Proton pump inhibitors (PPIs) are potent gastric acid suppressing agents and are 
among the most widely sold drugs in the world. However, even though these
antisecretory agents are regarded as safe, they can alter the pharmacokinetics of
coadministered drugs. Due to the suppression of gastric acid secretion, they can 
significantly alter the intragastric pH conditions and are thus likely to affect 
the bioavailability of coadministered drugs requiring an acidic gastric
environment for dissolution and subsequent absorption. Among these drugs can be
found itraconazole, a poorly soluble triazole-type antifungal compound. Based on 
observations reported in the literature, gastric pH alterations due to the
coadministration of PPIs or acidic beverages can significantly decrease (PPI) or 
increase (e.g., Coca-Cola) the bioavailability of this compound. In the present
work we estimated the fraction of itraconazole that can be absorbed (fabs) from
Sporanox capsules or an itraconazole-HBenBCD complex formulation after oral
administration with and without coadministration of a PPI or an acidic
(carbonated) beverage. For this purpose, the sensitivity of the two formulations 
toward the impact of various gastric variations (pH, volume, and emptying rate)
as they can result from such administration conditions was studied using
solubility and dissolution experiments and a physiologically based absorption
model. Simulating coadministration of the two formulations with a PPI resulted in
a significant (∼ 10-fold) decrease in itraconazole fabs, indicating the pH to be 
essential for in vivo dissolution and subsequent absorption. The fabs of
itraconazole after coadministration of an acidic beverage (Coca-Cola) was far
lower than the fabs obtained for itraconazole alone and did not support the
observations reported in the literature. These results clearly indicate that in
contrast to PPIs, which seem to affect itraconazole bioavailability mainly via
intragastric pH changes, coadministered Coca-Cola is likely to alter a range of
gastrointestinal parameters relevant to in vivo dissolution rather than solely
affecting the intragastric pH.

PMID: 23947755  [PubMed - indexed for MEDLINE]


32. Mol Pharm. 2013 Nov 4;10(11):3980-8. doi: 10.1021/mp400088q. Epub 2013 May 6.

Systemic concentrations can limit the oral absorption of poorly soluble drugs: an
investigation of non-sink permeation using physiologically based pharmacokinetic 
modeling.

Chiang PC(1), La H, Zhang H, Wong H.

Author information: 
(1)Department of Pharmaceutics, ‡Process Chemistry, and §Drug Metabolism and
Pharmacokinetics, Genentech , South San Francisco, California 94080, United
States.

In the early drug discovery environment, poorly soluble compounds with suboptimal
potency are often used in efficacy studies to demonstrate in vivo preclinical
proof-of-concept for new drug discovery targets and in preclinical toxicity
studies to assess chemical scaffold safety. These compounds present a challenge
to formulation scientists who are tasked with improving their oral
bioavailability because high systemic concentrations are required. Despite the
use of enabling formulations, increases in systemic exposure following oral
delivery are often not achieved. We hypothesize that in some cases non-sink
intestinal permeation can occur for poorly soluble compounds where their high
systemic concentrations can act to inhibit their own oral absorption. Rats were
given a 30 mg/kg oral dose of 1,3-dicyclohexyl urea (DCU) alone or concurrently
with deuterated DCU (D8-DCU) intravenous infusions at rates of 13, 17, and 22
mg/kg/h. D8-DCU infusions dose dependently inhibited DCU oral absorption up to a 
maximum of 92%. Physiologically based pharmacokinetic modeling was utilized to
understand the complex interaction between high DCU systemic concentrations and
its effect on its own oral absorption. We show that high systemic concentrations 
of DCU act to suppress its own absorption by creating a condition where
intestinal permeation occurs under non-sink conditions. More importantly, we
identify relevant DCU concentrations that create the concentration gradient
driving the intestinal permeation process. A new parameter, the maximum
permeation extraction ratio, is proposed and provides a simple means to assess
the extent of non-sink permeation.

PMID: 23611122  [PubMed - indexed for MEDLINE]


33. Cancer Chemother Pharmacol. 2013 Nov;72(5):991-1000. doi:
10.1007/s00280-013-2275-x. Epub 2013 Sep 6.

Physiologically based pharmacokinetic modelling of Busulfan: a new approach to
describe and predict the pharmacokinetics in adults.

Diestelhorst C(1), Boos J, McCune JS, Russell J, Kangarloo SB, Hempel G.

Author information: 
(1)Department of Pharmaceutical and Medical Chemistry, Clinical Pharmacy, University
of Münster, Corrensstr. 48, 48149, Münster, Germany.

PURPOSE: A physiologically based pharmacokinetic (PBPK) model was established and
evaluated describing the pharmacokinetics (PK) of the DNA-alkylating agent
Busulfan in adults in order to predict the systemic Busulfan drug exposure in
both plasma and toxicity-related organs.
METHODS: A generic PBPK model was tailored to describe Busulfan PK by
implementing compound-specific physicochemical and metabolism data. With regard
to possible influences of glutathione S transferase (GST) variations on Busulfan 
PK, two different PBPK model parameterizations were investigated: a first
parameterization with individual GST activity (expressed as different estimated
V(max) values) for each patient, and a resulting second model parameterization
with a mean GST activity for all patients. Simulations were computed and compared
to concentration-time data after intravenous Busulfan administration to 108
adults serving as development dataset. Subsequently, appropriateness of the PBPK 
model was evaluated with an external dataset not used for model development,
consisting of 95 adults.
RESULTS: Both PBPK model parameterizations of Busulfan successfully described the
observed plasma concentrations. For the validation dataset, calculated PK
parameters were as follows: clearance 0.16 ± 0.03 L/h/kg and volume of
distribution 0.65 ± 0.06 L/kg (mean ± standard deviation). Mean absolute
percentage error was less than 30 % for each PK parameter. Mass balances for
distribution and excretion were in good agreement with the literature data.
CONCLUSIONS: Both PBPK model parameterizations sufficiently described the
observed concentration-time data while showing an adequate predictive
performance. The model should be further evaluated for its ability to explain the
between-subject variability in intravenous Busulfan PK parameters.

PMID: 24061863  [PubMed - indexed for MEDLINE]


34. Eur J Pharm Biopharm. 2013 Nov;85(3 Pt B):1337-47. doi:
10.1016/j.ejpb.2013.09.009. Epub 2013 Sep 18.

Understanding the in vivo performance of enteric coated tablets using an in
vitro-in silico-in vivo approach: case example diclofenac.

Kambayashi A(1), Blume H, Dressman J.

Author information: 
(1)Institute of Pharmaceutical Technology, Goethe University, Frankfurt am Main,
Germany.

Individual pharmacokinetics after administration of enteric coated tablets are
often highly variable and this has been ascribed to the interaction of the dosage
form with the physiology of the gastrointestinal tract. This research aimed to
explore the influence of interactions between enteric coated tablets and
physiological factors such as gastric and intestinal pH as well as gastric
emptying on the release of drug from the dosage form and the subsequent plasma
profile, using diclofenac as a case example. A physiologically based
pharmacokinetic (PBPK) model for monolithic enteric coated dosage forms was
designed and coupled with biorelevant dissolution results to predict PK profiles 
of diclofenac from Voltaren® tablets in both fasted and fed humans. The paddle
method was used to obtain the dissolution profiles of diclofenac in biorelevant
media. The Noyes-Whitney model was employed to describe the dissolution kinetics.
The PBPK model was set up using STELLA® software. A single unit enteric coated
tablet was assumed to be emptied from stomach only with the house-keeping wave.
Timing of the emptying was simulated using a random number generator to
statistically estimate gastric emptying times after ingestion. The lag times and 
the dissolution rate used as input parameters in the STELLA® model were adjusted 
according to the pre-exposure period. The oral PK profiles were predicted for
each virtual subject individually, and then the mean profiles and standard
deviations were calculated. The dissolution profiles were highly affected by the 
period of pre-exposure in FaSSGF. A long period of pre-exposure of the tablet
prolonged the lag time and decreased the dissolution rate. The results of the
pharmacokinetic simulations showed that not only the mean profiles in the fasted 
state but also the variability could be predicted successfully using data
generated for the individual virtual subjects. The results emphasize the
importance of accounting for the range of pH profiles and gastrointestinal
transit in the target population when predicting plasma profiles of enteric
coated dosage forms and point to problems in demonstrating bioequivalence for
dosage forms of this type.

Copyright © 2013 Elsevier B.V. All rights reserved.

PMID: 24056057  [PubMed - indexed for MEDLINE]


35. Eur J Pharm Biopharm. 2013 Nov;85(3 Pt B):833-42. doi:
10.1016/j.ejpb.2013.04.015. Epub 2013 May 9.

Application of in vitro biopharmaceutical methods in development of immediate
release oral dosage forms intended for paediatric patients.

Batchelor HK(1), Kendall R, Desset-Brethes S, Alex R, Ernest TB; European
Paediatric Formulation Initiative.

Author information: 
(1)Pharmacy, Pharmacology and Therapeutics Section, University of Birmingham,
Birmingham, UK. Electronic address: h.k.batchelor@bham.ac.uk.

Biopharmaceutics is routinely used in the design and development of medicines to 
generate science based evidence to predict in vivo performance; the application
of this knowledge specifically to paediatric medicines development is yet to be
explored. The aim of this review is to present the current status of available
biopharmaceutical tools and tests including solubility, permeability and
dissolution that may be appropriate for use in the development of immediate
release oral paediatric medicines. The existing tools used in adults are
discussed together with any limitations for their use within paediatric
populations. The results of this review highlight several knowledge gaps in
current methodologies in paediatric biopharmaceutics. The authors provide
recommendations based on existing knowledge to adapt tests to better represent
paediatric patient populations and also provide suggestions for future research
that may lead to better tools to evaluate paediatric medicines.

Copyright © 2013 Elsevier B.V. All rights reserved.

PMID: 23665448  [PubMed - indexed for MEDLINE]


36. Eur J Pharm Biopharm. 2013 Nov;85(3 Pt B):1274-84. doi:
10.1016/j.ejpb.2013.03.001. Epub 2013 Mar 14.

Analysis of the enhanced oral bioavailability of fenofibrate lipid formulations
in fasted humans using an in vitro-in silico-in vivo approach.

Fei Y(1), Kostewicz ES, Sheu MT, Dressman JB.

Author information: 
(1)Institute of Pharmaceutical Technology, Goethe University, Frankfurt am Main,
Germany. Electronic address: fei@em.uni-frankfurt.de.

Lipid-based formulations have established a significant role in the formulation
of poorly soluble drugs for oral administration. In order to better understand
their potential advantages over solid oral dosage forms, we studied the
solubility and dissolution/precipitation characteristics of three
self-microemulsifying drug delivery system (SMEDDS) formulations and one
suspension of micronized fenofibrate in lipid excipients, for which
pharmacokinetic studies had already been reported in the open literature. The in 
vitro dispersion/dissolution studies were carried out in biorelevant media using 
USP II apparatus. These were followed up by in silico simulations using STELLA®
software, in which not only dispersion/dissolution, but also the precipitation
and re-dissolution of fenofibrate was taken into account. While unformulated drug
exhibited poor solubility (0.22 μg/mL in FaSSGF and 4.31 μg/mL in FaSSIF-V2(PO4))
and dissolved less than 2% in dissolution tests, the solubility of fenofibrate in
the presence of the lipid excipients increased dramatically (e.g., to 65.44 μg/mL
in the presence of the Myritol 318/TPGS/Tween 80 SMEDDS) and there was an
attendant increase in the dissolution (over 80% from capsules containing the
Myritol 318/TPGS/Tween 80 SMEDDS and about 20% from the dispersion of fenofibrate
in lipid excipients). For the four lipid-based fenofibrate formulations studied, 
combining in vitro data in biorelevant media with in silico simulation resulted
in accurate prediction of the in vivo human plasma profiles. The point estimates 
of C(max) and AUC ratio calculated from the in silico and in vivo plasma profiles
fell within the 0.8-1.25 range for the SMEDDS solution and capsule formulations, 
suggesting an accurate simulation of the in vivo profiles. This similarity was
confirmed by calculation of the respective f2 factors. Sensitivity analysis of
the simulation profiles revealed that the SMEDDS formulations had virtually
removed any dependency of absorption on the dissolution rate in the small
intestine, whereas for the dispersion in lipid excipients, this barrier remained.
Such results pave the way to optimizing the performance of oral lipid-based
formulations via an in vitro-in silico-in vivo approach.

Copyright © 2013 Elsevier B.V. All rights reserved.

PMID: 23500116  [PubMed - indexed for MEDLINE]


37. J Pharm Sci. 2013 Nov;102(11):4193-204. doi: 10.1002/jps.23726. Epub 2013 Sep 9.

Development of a hybrid physiologically based pharmacokinetic model with
drug-specific scaling factors in rat to improve prediction of human
pharmacokinetics.

Sayama H(1), Komura H, Kogayu M, Iwaki M.

Author information: 
(1)Drug Metabolism and Pharmacokinetics Research Laboratories, Central
Pharmaceutical Research Institute, Japan Tobacco Inc, Osaka, Japan.

Accurate prediction of pharmacokinetics (PK) in humans has been a vital part of
drug discovery. The aims of this study are to verify the usefulness of scaling
factors for clearance (CL) and apparent volume of distribution at the steady
state (Vss ) estimated from the difference between observed and predicted PK
profiles in rats for human PK prediction, and to develop a novel hybrid
physiologically based pharmacokinetic (PBPK) model with the two scaling factors. 
The human prediction accuracies for CL with in vitro-in vivo extrapolation and
Vss with a tissue composition model were improved by using rat-scaling factors.
This improvement was explainable by data that the scaling factors for CL and Vss 
in rats were correlated with those in humans. The predictability of plasma
concentration-time profiles by the hybrid PBPK model incorporating two scaling
factors was compared mainly with that by the conventional PBPK model. The hybrid 
PBPK model yielded higher prediction accuracy for plasma concentrations than the 
conventional method. Furthermore, we proposed a tiered approach using the three
prediction methods, including the hybrid Dedrick approach, that were previously
reported (Sayama H, Komura H, Kogayu M. 2013. Drug Metab Dispos 41:498-507),
taking the available information in the individual stages of drug discovery and
development into consideration.

© 2013 Wiley Periodicals, Inc. and the American Pharmacists Association.

PMID: 24018828  [PubMed - indexed for MEDLINE]


38. BMC Syst Biol. 2013 Oct 16;7 Suppl 3:S3. doi: 10.1186/1752-0509-7-S3-S3.

Estimation of feasible solution space using Cluster Newton Method: application to
pharmacokinetic analysis of irinotecan with physiologically-based pharmacokinetic
models.

Yoshida K, Maeda K, Kusuhara H, Konagaya A.

BACKGROUND: To facilitate new drug development, physiologically-based
pharmacokinetic (PBPK) modeling methods receive growing attention as a tool to
fully understand and predict complex pharmacokinetic phenomena. As the number of 
parameters to reproduce physiological functions tend to be large in PBPK models, 
efficient parameter estimation methods are essential. We have successfully
applied a recently developed algorithm to estimate a feasible solution space,
called Cluster Newton Method (CNM), to reveal the cause of irinotecan
pharmacokinetic alterations in two cancer patient groups.
RESULTS: After improvements in the original CNM algorithm to maintain parameter
diversities, a feasible solution space was successfully estimated for 55 or 56
parameters in the irinotecan PBPK model, within ten iterations, 3000 virtual
samples, and in 15 minutes (Intel Xeon E5-1620 3.60GHz × 1 or Intel Core i7-870
2.93GHz × 1). Control parameters or parameter correlations were clarified after
the parameter estimation processes. Possible causes in the irinotecan
pharmacokinetic alterations were suggested, but they were not conclusive.
CONCLUSIONS: Application of CNM achieved a feasible solution space by solving
inverse problems of a system containing ordinary differential equations (ODEs).
This method may give us reliable insights into other complicated phenomena, which
have a large number of parameters to estimate, under limited information. It is
also helpful to design prospective studies for further investigation of phenomena
of interest.

PMCID: PMC3852065
PMID: 24555857  [PubMed - in process]


39. CPT Pharmacometrics Syst Pharmacol. 2013 Oct 16;2:e80. doi: 10.1038/psp.2013.55.

Application of physiologically based pharmacokinetic modeling to predict
acetaminophen metabolism and pharmacokinetics in children.

Jiang XL(1), Zhao P, Barrett JS, Lesko LJ, Schmidt S.

Author information: 
(1)Department of Pharmaceutics, Center for Pharmacometrics and Systems Pharmacology,
University of Florida at Lake Nona (Orlando), Orlando, Florida, USA.

Acetaminophen (APAP) is a widely used analgesic and antipyretic drug that
undergoes extensive phase I and II metabolism. To better understand the kinetics 
of this process and to characterize the dynamic changes in metabolism and
pharmacokinetics (PK) between children and adults, we developed a physiologically
based PK (PBPK) model for APAP integrating in silico, in vitro, and in vivo PK
data into a single model. The model was developed and qualified for adults and
subsequently expanded for application in children by accounting for maturational 
changes from birth. Once developed and qualified, it was able to predict clinical
PK data in neonates (0-28 days), infants (29 days to <2 years), children (2 to
<12 years), and adolescents (12-17 years) following intravenous and orally
administered APAP. This approach represents a general strategy for projecting
drug exposure in children, in the absence of pediatric PK information, using
previous drug- and system-specific information of adults and children through
PBPK modeling.CPT: Pharmacometrics & Systems Pharmacology (2013) 2, e80;
doi:10.1038/psp.2013.55; advance online publication 16 October 2013.

PMCID: PMC3817375
PMID: 24132164  [PubMed]


40. Environ Sci Technol. 2013 Oct 15;47(20):11668-75. doi: 10.1021/es401872j. Epub
2013 Sep 27.

Automated microdialysis-based system for in situ microsampling and investigation 
of lead bioavailability in terrestrial environments under physiologically based
extraction conditions.

Rosende M(1), Magalhães LM, Segundo MA, Miró M.

Author information: 
(1)FI-TRACE group, Department of Chemistry, University of the Balearic Islands ,
Carretera de Valldemossa, km 7.5, E-07122 Palma de Mallorca, Illes Balears,
Spain.

Erratum in
    Environ Sci Technol. 2014 Jul 15;48(14):8285.

In situ automatic microdialysis sampling under batch-flow conditions is herein
proposed for the first time for expedient assessment of the kinetics of lead
bioaccessibility/bioavailability in contaminated and agricultural soils
exploiting the harmonized physiologically based extraction test (UBM).
Capitalized upon a concentric microdialysis probe immersed in synthetic gut
fluids, the miniaturized flow system is harnessed for continuous monitoring of
lead transfer across the permselective microdialysis membrane to mimic the
diffusive transport of metal species through the epithelium of the stomach and of
the small intestine. Besides, the addition of the UBM gastrointestinal fluid
surrogates at a specified time frame is fully mechanized. Distinct microdialysis 
probe configurations and membranes types were investigated in detail to ensure
passive sampling under steady-state dialytic conditions for lead. Using a
3-cm-long polysulfone membrane with averaged molecular weight cutoff of 30 kDa in
a concentric probe and a perfusate flow rate of 2.0 μL min(-1), microdialysis
relative recoveries in the gastric phase were close to 100%, thereby omitting the
need for probe calibration. The automatic leaching method was validated in terms 
of bias in the analysis of four soils with different physicochemical properties
and containing a wide range of lead content (16 ± 3 to 1216 ± 42 mg kg(-1)) using
mass balance assessment as a quality control tool. No significant differences
between the mass balance and the total lead concentration in the suite of
analyzed soils were encountered (α = 0.05). Our finding that the extraction of
soil-borne lead for merely one hour in the GI phase suffices for assessment of
the bioavailable fraction as a result of the fast immobilization of lead species 
at near-neutral conditions would assist in providing risk assessment data from
the UBM test on a short notice.

PMID: 24016003  [PubMed - indexed for MEDLINE]


41. AAPS J. 2013 Oct;15(4):1109-18. doi: 10.1208/s12248-013-9519-x. Epub 2013 Aug 14.

Incorporation of physiologically based pharmacokinetic modeling in the evaluation
of solubility requirements for the salt selection process: a case study using
phenytoin.

Chiang PC(1), Wong H.

Author information: 
(1)Small Molecule Pharmaceutical Sciences, Genentech Inc., 1 DNA Way, South San
Francisco, California, 94080, USA, Chiang.pochang@gene.com.

In the pharmaceutical industry, salt is commonly used to improve the oral
bioavailability of poorly soluble compounds. Currently, there is a limited
understanding on the solubility requirement for salts that will translate to
improvement in oral exposure. Despite the obvious need, there is very little
research reported in this area mainly due to the complexity of such a system. To 
our knowledge, no report has been published to guide this important process and
salt solubility requirement still remains unanswered. Physiologically based
pharmacokinetic (PBPK) modeling offers a means to dynamically integrate the
complex interplay of the processes determining oral absorption. A sensitivity
analysis was performed using a PBPK model describing phenytoin to determine a
solubility requirement for phenytoin salts needed to achieve optimal oral
bioavailability for a given dose. Based on the analysis, it is predicted that
phenytoin salts with solubility greater than 0.3 mg/mL would show no further
increases in oral bioavailability. A salt screen was performed using a variety of
phenytoin salts. The piperazine and sodium salts showed the lowest and highest
aqueous solubility and were tested in vivo. Consistent with our analysis, we
observed no significant differences in oral bioavailability for these two salts
despite an approximate 60 fold difference in solubility. Our study illustrates
that higher solubility salts sometimes provide no additional improvements in oral
bioavailability and PBPK modeling can be utilized as an important tool to provide
guidance to the salt selection and define a salt solubility requirement.

PMCID: PMC3787220
PMID: 23943382  [PubMed - indexed for MEDLINE]


42. AAPS J. 2013 Oct;15(4):1012-24. doi: 10.1208/s12248-013-9505-3. Epub 2013 Jul 9.

A simplified PBPK modeling approach for prediction of pharmacokinetics of four
primarily renally excreted and CYP3A metabolized compounds during pregnancy.

Xia B(1), Heimbach T, Gollen R, Nanavati C, He H.

Author information: 
(1)Novartis Institutes for Biomedical Research, DMPK-Translational Sciences, One
Health Plaza 436/3253, East Hanover, New Jersey, 07470, USA.

During pregnancy, a drug's pharmacokinetics may be altered and hence anticipation
of potential systemic exposure changes is highly desirable. Physiologically based
pharmacokinetics (PBPK) models have recently been used to influence clinical
trial design or to facilitate regulatory interactions. Ideally, whole-body PBPK
models can be used to predict a drug's systemic exposure in pregnant women based 
on major physiological changes which can impact drug clearance (i.e., in the
kidney and liver) and distribution (i.e., adipose and fetoplacental unit). We
described a simple and readily implementable multitissue/organ whole-body PBPK
model with key pregnancy-related physiological parameters to characterize the PK 
of reference drugs (metformin, digoxin, midazolam, and emtricitabine) in pregnant
women compared with the PK in nonpregnant or postpartum (PP) women. Physiological
data related to changes in maternal body weight, tissue volume, cardiac output,
renal function, blood flows, and cytochrome P450 activity were collected from the
literature and incorporated into the structural PBPK model that describes HV or
PP women PK data. Subsequently, the changes in exposure (area under the curve
(AUC) and maximum concentration (C max)) in pregnant women were simulated.
Model-simulated PK profiles were overall in agreement with observed data. The
prediction fold error for C max and AUC ratio (pregnant vs. nonpregnant) was less
than 1.3-fold, indicating that the pregnant PBPK model is useful. The utilization
of this simplified model in drug development may aid in designing clinical
studies to identify potential exposure changes in pregnant women a priori for
compounds which are mainly eliminated renally or metabolized by CYP3A4.

PMCID: PMC3787241
PMID: 23835676  [PubMed - indexed for MEDLINE]


43. AAPS J. 2013 Oct;15(4):913-32. doi: 10.1208/s12248-013-9496-0. Epub 2013 Jun 20.

Physiologically based pharmacokinetic modelling of drug penetration across the
blood-brain barrier--towards a mechanistic IVIVE-based approach.

Ball K(1), Bouzom F, Scherrmann JM, Walther B, Declèves X.

Author information: 
(1)Centre de Pharmacocinétique et Métabolisme, Groupe de Recherche Servier, Orléans,
France.

Predicting the penetration of drugs across the human blood-brain barrier (BBB) is
a significant challenge during their development. A variety of in vitro systems
representing the BBB have been described, but the optimal use of these data in
terms of extrapolation to human unbound brain concentration profiles remains to
be fully exploited. Physiologically based pharmacokinetic (PBPK) modelling of
drug disposition in the central nervous system (CNS) currently consists of
fitting preclinical in vivo data to compartmental models in order to estimate the
permeability and efflux of drugs across the BBB. The increasingly popular
approach of using in vitro-in vivo extrapolation (IVIVE) to generate PBPK model
input parameters could provide a more mechanistic basis for the interspecies
translation of preclinical models of the CNS. However, a major hurdle exists in
verifying these predictions with observed data, since human brain concentrations 
can't be directly measured. Therefore a combination of IVIVE-based and empirical 
modelling approaches based on preclinical data are currently required. In this
review, we summarise the existing PBPK models of the CNS in the literature, and
we evaluate the current opportunities and limitations of potential IVIVE
strategies for PBPK modelling of BBB penetration.

PMCID: PMC3787211
PMID: 23784110  [PubMed - indexed for MEDLINE]


44. Comput Biol Med. 2013 Oct;43(10):1512-22. doi: 10.1016/j.compbiomed.2013.07.025. 
Epub 2013 Aug 2.

On a reusable and multilevel methodology for modeling and simulation of
pharmacokinetic-physiological systems: a preliminary study.

Rodrigues Matos T(1), Prado-Velasco M, Navarro JM, Vallez C.

Author information: 
(1)Multilevel Modeling and Emerging Technologies in Bioengineering (M2TB),
University of Seville, Spain. Electronic address: tomermatos@gmail.com.

The intrinsic characteristics of physiological systems demand two critical
requirements at the time of mathematical modeling: multilevel description and
reusability. These features are not properly satisfied by current methodologies. 
In this paper the design of a multilevel and reusable methodology for modeling
pharmacokinetic-physiological systems is presented. It has been implemented under
a compliant modeling language to validate its reliability, obtaining a simulation
components library, LibPK. A 3-pool urea kinetic model, whose vascular pool
includes red blood cells, was built by means of LibPK. This model successfully
confirmed the ability of this technology and the underlying methodology for
addressing multilevel and reusability features, surpassing other physiologically 
based pharmacokinetic modeling technologies.

Copyright © 2013 Elsevier Ltd. All rights reserved.

PMID: 24034743  [PubMed - indexed for MEDLINE]


45. Environ Int. 2013 Oct;60:56-70. doi: 10.1016/j.envint.2013.07.014. Epub 2013 Sep 
4.

Potentially harmful elements (PHEs) in scalp hair, soil and metallurgical wastes 
in Mitrovica, Kosovo: the role of oral bioaccessibility and mineralogy in human
PHE exposure.

Boisa N(1), Bird G, Brewer PA, Dean JR, Entwistle JA, Kemp SJ, Macklin MG.

Author information: 
(1)Department of Geography, Northumbria University, Ellison Building, Newcastle Upon
Tyne NE1 8ST, UK.

Internationally publicized impacts upon human health associated with potentially 
harmful element (PHE) exposure have been reported amongst internally displaced
populations (IDPs) in Mitrovica, Kosovo, following the Kosovan War. Particular
concern has surrounded the exposure to Pb indicated by the presence of highly
elevated concentrations of Pb in blood and hair samples. This study utilizes a
physiologically-based in-vitro extraction method to assess the bioaccessibility
of PHEs in surface soils and metallurgical waste in Mitrovica and assesses the
potential daily intake of soil-bound PHEs. Maximum As (210mgkg(-1)), Cd
(38mgkg(-1)), Cu (410mgkg(-1)), Pb (18790mgkg(-1)) and Zn (8500mgkg(-1))
concentrations in surface soils (0-10cm) are elevated above guideline values.
Samples with high PHE concentrations (e.g. As >1000mgkg(-1); Pb >1500mgkg(-1))
exhibit a wide range of bioaccessibilities (5.40 - 92.20% in the gastric (G)
phase and 10.00 - 55.80% in the gastric-intestinal (G-I) phase). Samples
associated with lower bioaccessibilities typically contain a number of
XRD-identifiable primary and secondary mineral phases, particularly As- and
Pb-bearing arsenian pyrite, beudantite, galena and cerrusite. Quantification of
the potential human exposure risk associated with the ingestion of
soil-associated PHEs indicates that on average, 0.01μg Cd kg(-1) BW d(-1), 0.16μg
Cu kg(-1) BW d(--1), 0.12μg As kg(-1) BW d(-1), 7.81μg Pb kg(-1) BW d(-1), and
2.68μg Zn kg(-1) BW d(-1) could be bioaccessible following ingestion of PHE-rich 
soils in the Mitrovica region, with Pb, and to a lesser extent As, indicating the
likely possibility of local populations exceeding the recommended tolerable daily
intake. Lead present within surface soils of the area could indeed have
contributed to the human Pb burden due to the high bioaccessibility of Pb present
within these soils (13.40 - 92.20% in the gastric phase). Data for Pb levels in
scalp hair (≤120μgg(-1)) and blood (≥650μgdL(-1); WHO, 2004) for children that
have lived within IDP camps in Mitrovica indicate significant Pb uptake has
indeed taken place. The highly bioaccessible nature of soil-associated PHEs in
this study highlights the need for appropriate environmental management
approaches that limit the exposure of local populations to these contaminated
soils.

© 2013.

PMID: 24013020  [PubMed - indexed for MEDLINE]


46. Expert Opin Drug Discov. 2013 Oct;8(10):1225-38. doi:
10.1517/17460441.2013.815613. Epub 2013 Jul 19.

Predictive approaches to increase absorption of compounds during lead
optimisation.

Valko K(1), Butler J, Eddershaw P.

Author information: 
(1)GlaxoSmithKline, Molecular Discovery Research, CSC-Analytical Chemistry , Gunnels
Wood Road, Stevenage, Herts SG1 2NY , UK +01438 763 309 ; Klara.L.Valko@gsk.com.

INTRODUCTION: Complex physicochemical and biological processes influence the oral
absorption of a drug molecule. Consideration of these processes is an important
activity during the optimisation of potential candidate molecules.
AREAS COVERED: The authors review the applications of physicochemical and
structural requirements for intestinal absorption. Furthermore, they provide
examples of how to aid the lead optimisation process through improvement of
solubility and permeability.
EXPERT OPINION: The physicochemical requirements for absorption are solubility
and permeability. Both are influenced by lipophilicity, but in the opposite way. 
The size of the molecule also affects both solubility and permeability. Several
models can be used to estimate oral absorption from chemical structure or from
measured physicochemical properties. Thus, logD-cMR model, the 'golden triangle' 
model, Abraham solvation equations and absorption potential can be used as tools 
in the lead optimisation process. Measured values of solubility and permeability 
greatly improve the estimation of in vivo oral absorption of compounds. However, 
it is important to appreciate that predictions of oral absorption may be
confounded by the involvement of active transporters in the gut which may either 
increase (e.g., active uptake) or decrease (e.g., efflux) the absorption of drug 
molecules. To evaluate the first-pass metabolism, in vitro clearance measurements
using liver microsomes can be used in physiologically based models for the
estimation of bioavailability. The general tools discussed in this review are
based on the physicochemical property assessment of compound libraries and they
help design compounds that occupy desirable property space with increased
likelihood of good oral absorption.

PMID: 23865945  [PubMed - indexed for MEDLINE]


47. J Clin Pharmacol. 2013 Oct;53(10):1048-57. doi: 10.1002/jcph.131. Epub 2013 Jul
12.

Investigation of an alternative generic model for predicting pharmacokinetic
changes during physiological stress.

Peng HT(1), Edginton AN, Cheung B.

Author information: 
(1)Defence Research and Development Canada-Toronto, Toronto, Ontario, Canada.

Physiologically based pharmacokinetic models were developed using MATLAB
Simulink® and PK-Sim®. We compared the capability and usefulness of these two
models by simulating pharmacokinetic changes of midazolam under exercise and heat
stress to verify the usefulness of MATLAB Simulink® as a generic PBPK modeling
software. Although both models show good agreement with experimental data
obtained under resting condition, their predictions of pharmacokinetics changes
are less accurate in the stressful conditions. However, MATLAB Simulink® may be
more flexible to include physiologically based processes such as oral absorption 
and simulate various stress parameters such as stress intensity, duration and
timing of drug administration to improve model performance. Further work will be 
conducted to modify algorithms in our generic model developed using MATLAB
Simulink® and to investigate pharmacokinetics under other physiological stress
such as trauma.

© The Author(s) 2013.

PMID: 23852614  [PubMed - indexed for MEDLINE]


48. J Pharmacokinet Pharmacodyn. 2013 Oct;40(5):597-607. doi:
10.1007/s10928-013-9332-2. Epub 2013 Aug 31.

Second-generation minimal physiologically-based pharmacokinetic model for
monoclonal antibodies.

Cao Y(1), Balthasar JP, Jusko WJ.

Author information: 
(1)Department of Pharmaceutical Sciences, School of Pharmacy and Pharmaceutical
Sciences, State University of New York at Buffalo, 404 Kapoor Hall, Buffalo, NY, 
14214-8033, USA.

Minimal physiologically-based pharmacokinetic (mPBPK) models provide a sensible
modeling approach when fitting only plasma (or blood) data yielding
physiologically-relevant PK parameters that may provide more practical value than
parameters of mammillary models. We propose a second-generation mPBPK model
specifically for monoclonal antibodies (mAb) by including (lumping) several
essential components of mAb PK used in full PBPK models. These components include
convection as the primary mechanism of antibody movement from plasma into tissues
and return to plasma with interstitial fluid as the major extravascular
distribution space. The model divides tissue spaces into two groups according to 
their vascular endothelial structure, leaky and tight, which consequently allows 
discernment of two types and general sites of distribution. This mPBPK model was 
applied to two mAbs in mice and ten mAbs with linear kinetics in humans. The
model captured their plasma PK profiles well with predictions of concentrations
in interstitial fluid for two types of tissues. Predictions of tissue
concentrations for mAb 7E3 and 8C2 were consistent with actual measurements in
mice, indicating the feasibility of this model in assessing extravascular
distribution in the two categories of tissues. The vascular reflection
coefficients (σ₁) of tight tissues (V(tight)) ranged 0.883-0.987 and coefficients
(σ₂) for leaky tissues (V(leaky)) ranged 0.311 to 0.837. The plasma clearance
(CL(p)) varied among the mAbs in humans from 0.0054 to 0.03 L/h. In addition,
applying this model generates parameters for mAb transcapillary escape rates and 
assesses major sites of elimination. Four of ten mAbs exhibited better fitting
statistics premised on elimination from interstitial fluid than from plasma. This
approach allows comparisons of mAb PK when only plasma data are available,
provides more realistic parameters and predictions than mammillary models, and
may provide an intermediate step towards utilizing full PBPK models for mAbs.

PMCID: PMC3836053
PMID: 23996115  [PubMed - indexed for MEDLINE]


49. J Pharmacokinet Pharmacodyn. 2013 Oct;40(5):545-56. doi:
10.1007/s10928-013-9328-y. Epub 2013 Aug 4.

A physiologically-based pharmacokinetic (PBPK) model of squalene-containing
adjuvant in human vaccines.

Tegenge MA(1), Mitkus RJ.

Author information: 
(1)Office of Biostatistics and Epidemiology, Center for Biologics Evaluation and
Research, US Food and Drug Administration, 1401 Rockville Pike, Rockville, MD,
20852, USA, million.tegenge@fda.hhs.gov.

Squalene is used in the oil phase of certain emulsion vaccine adjuvants, but its 
fate as a vaccine component following intramuscular (IM) injection in humans is
unknown. In this study, we constructed a physiologically-based pharmacokinetic
(PBPK) model for intramuscularly injected squalene-in-water (SQ/W) emulsion, in
order to make a quantitative estimation of the tissue distribution of squalene
following a single IM injection in humans. The PBPK model incorporates relevant
physicochemical properties of squalene; estimates of the time course of cracking 
of a SQ/W emulsion; anatomical and physiological parameters at the injection site
and beyond; and local, preferential lymphatic transport. The model predicts that 
a single dose of SQ/W emulsion will be removed from human deltoid muscle within
six days following IM injection. The major proportion of the injected squalene
will be distributed to draining lymph nodes and adipose tissues. The model
indicates slow decay from the latter compartment most likely due to partitioning 
into neutral lipids and a low rate of squalene biotransformation there. Parallel 
pharmacokinetic modeling for mouse muscle suggests that the kinetics of SQ/W
emulsion correspond to the immunodynamic time course of a commercial
squalene-containing adjuvant reported in that species. In conclusion, this study 
makes important pharmacokinetic predictions of the fate of a squalene-containing 
emulsion in humans. The results of this study may be relevant for understanding
the immunodynamics of this new class of vaccine adjuvants and may be useful in
future quantitative risk analyses that incorporate mode-of-action data.

PMID: 23912214  [PubMed - indexed for MEDLINE]


50. Regul Toxicol Pharmacol. 2013 Oct;67(1):98-107. doi: 10.1016/j.yrtph.2013.07.004.
Epub 2013 Jul 16.

Relative source allocation of TDI to drinking water for derivation of a criterion
for chloroform: a Monte-Carlo and multi-exposure assessment.

Niizuma S(1), Matsui Y, Ohno K, Itoh S, Matsushita T, Shirasaki N.

Author information: 
(1)Graduate School of Engineering, Hokkaido University, N13W8, Sapporo 060-8628,
Japan. Electronic address: shunshunshun@ec.hokudai.ac.jp.

Drinking water quality standard (DWQS) criteria for chemicals for which there is 
a threshold for toxicity are derived by allocating a fraction of tolerable daily 
intake (TDI) to exposure from drinking water. We conducted physiologically based 
pharmacokinetic model simulations for chloroform and have proposed an equation
for total oral-equivalent potential intake via three routes (oral ingestion,
inhalation, and dermal exposures), the biologically effective doses of which were
converted to oral-equivalent potential intakes. The probability distributions of 
total oral-equivalent potential intake in Japanese people were estimated by Monte
Carlo simulations. Even when the chloroform concentration in drinking water
equaled the current DWQS criterion, there was sufficient margin between the
intake and the TDI: the probability that the intake exceeded TDI was below 0.1%. 
If a criterion that the 95th percentile estimate equals the TDI is regarded as
both providing protection to highly exposed persons and leaving a reasonable
margin of exposure relative to the TDI, then the chloroform drinking water
criterion could be a concentration of 0.11mg/L. This implies a daily intake equal
to 34% of the TDI allocated to the oral intake (2L/d) of drinking water for
typical adults. For the highly exposed persons, inhalation exposure via
evaporation from water contributed 53% of the total intake, whereas dermal
absorption contributed only 3%.

Copyright © 2013 Elsevier Inc. All rights reserved.

PMID: 23867354  [PubMed - indexed for MEDLINE]


51. Xenobiotica. 2013 Oct;43(10):839-52. doi: 10.3109/00498254.2013.770182. Epub 2013
Feb 19.

Correlation-based prediction of tissue-to-plasma partition coefficients using
readily available input parameters.

Yun YE(1), Edginton AN.

Author information: 
(1)School of Pharmacy, University of Waterloo , Waterloo, ON , Canada.

1.RATIONALE: Tissue-to-plasma partition coefficients (Kp) that characterize the
tissue distribution of a drug are important input parameters in physiologically
based pharmacokinetic (PBPK) models. The aim of this study was to develop an
empirically derived Kp prediction algorithm using input parameters that are
available early in the investigation of a compound. 2.
METHODS: The algorithm development dataset (n = 97 compounds) was divided
according to acidic/basic properties. Using multiple stepwise regression, the
experimentally derived Kp values were correlated with the rat volume of
distribution at steady state (Vss) and one or more physicochemical parameters
(e.g. lipophilicity, degree of ionization and protein binding) to account for
inter-organ variability of tissue distribution. 3.
RESULTS: Prediction equations for the value of Kp were developed for 11 tissues. 
Validation of this model using a test dataset (n = 20 compounds) demonstrated
that 65% of the predicted Kp values were within a two-fold error deviation from
the experimental values. The developed algorithms had greater prediction accuracy
compared to an existing empirically derived and a mechanistic tissue-composition 
algorithm. 4.
CONCLUSIONS: This innovative method uses readily available input parameters with 
reasonable prediction accuracy and will thus enhance both the usability and the
confidence in the outputs of PBPK models.

PMID: 23418669  [PubMed - indexed for MEDLINE]


52. Toxicol Appl Pharmacol. 2013 Sep 15;271(3):324-35. doi:
10.1016/j.taap.2013.03.013. Epub 2013 Mar 26.

An approach for integrating toxicogenomic data in risk assessment: the dibutyl
phthalate case study.

Euling SY(1), Thompson CM, Chiu WA, Benson R.

Author information: 
(1)National Center for Environmental Assessment, Office of Research and Development,
U.S. Environmental Protection Agency, Washington, DC, USA. Electronic address:
euling.susan@epa.gov.

An approach for evaluating and integrating genomic data in chemical risk
assessment was developed based on the lessons learned from performing a case
study for the chemical dibutyl phthalate. A case study prototype approach was
first developed in accordance with EPA guidance and recommendations of the
scientific community. Dibutyl phthalate (DBP) was selected for the case study
exercise. The scoping phase of the dibutyl phthalate case study was conducted by 
considering the available DBP genomic data, taken together with the entire data
set, for whether they could inform various risk assessment aspects, such as
toxicodynamics, toxicokinetics, and dose-response. A description of weighing the 
available dibutyl phthalate data set for utility in risk assessment provides an
example for considering genomic data for future chemical assessments. As a result
of conducting the scoping process, two questions--Do the DBP toxicogenomic data
inform 1) the mechanisms or modes of action?, and 2) the interspecies differences
in toxicodynamics?--were selected to focus the case study exercise. Principles of
the general approach include considering the genomics data in conjunction with
all other data to determine their ability to inform the various qualitative
and/or quantitative aspects of risk assessment, and evaluating the relationship
between the available genomic and toxicity outcome data with respect to study
comparability and phenotypic anchoring. Based on experience from the DBP case
study, recommendations and a general approach for integrating genomic data in
chemical assessment were developed to advance the broader effort to utilize 21st 
century data in risk assessment.

Published by Elsevier Inc.

PMID: 23537663  [PubMed - indexed for MEDLINE]


53. Theor Biol Med Model. 2013 Sep 5;10:53. doi: 10.1186/1742-4682-10-53.

A physiologically-based flow network model for hepatic drug elimination II:
variable lattice lobule models.

Rezania V(1), Marsh R, Coombe D, Tuszynski J.

Author information: 
(1)Department of Physics and Experimental Oncology, University of Alberta, Edmonton,
AB T6G 2J1, Canada. jackt@ualberta.ca.

We extend a physiologically-based lattice model for the transport and metabolism 
of drugs in the liver lobule (liver functional unit) to consider structural and
spatial variability. We compare predicted drug concentration levels observed
exiting the lobule with their detailed distribution inside the lobule, and
indicate the role that structural variation has on these results. Liver zonation 
and its role on drug metabolism represent another aspect of structural
inhomogeneity that we consider here. Since various liver diseases can be thought 
to produce such structural variations, our analysis gives insight into the role
of disease on liver function and performance. These conclusions are based on the 
dominant role of convection in well-vascularized tissue with a given structure.

PMCID: PMC3833673
PMID: 24007357  [PubMed - indexed for MEDLINE]


54. Theor Biol Med Model. 2013 Sep 5;10:52. doi: 10.1186/1742-4682-10-52.

A physiologically-based flow network model for hepatic drug elimination I:
regular lattice lobule model.

Rezania V(1), Marsh R, Coombe D, Tuszynski J.

Author information: 
(1)Department of Physics, University of Alberta, Edmonton, AB T6G 2J1, Canada.
jackt@ualberta.ca.

We develop a physiologically-based lattice model for the transport and metabolism
of drugs in the functional unit of the liver, called the lobule. In contrast to
earlier studies, we have emphasized the dominant role of convection in
well-vascularized tissue with a given structure. Estimates of convective,
diffusive and reaction contributions are given. We have compared drug
concentration levels observed exiting the lobule with their predicted detailed
distribution inside the lobule, assuming that most often the former is accessible
information while the latter is not.

PMCID: PMC3849449
PMID: 24007328  [PubMed - indexed for MEDLINE]


55. Br J Clin Pharmacol. 2013 Sep 3. doi: 10.1111/bcp.12234. [Epub ahead of print]

Combining the "bottom-up" and "top-down" approaches in pharmacokinetic modelling:
Fitting PBPK models to observed clinical data.

Tsamandouras N(1), Rostami-Hodjegan A, Aarons L.

Author information: 
(1)Centre for Applied Pharmacokinetic Research, Manchester Pharmacy School,
University of Manchester, Manchester, UK.

Pharmacokinetic models range from being entirely "exploratory" and empirical, to 
semi-mechanistic and ultimately complex physiologically based pharmacokinetic
(PBPK) models. This choice is conditional on the modelling purpose as well as the
amount and quality of the available data. The main advantage of PBPK models is
that they can be used to extrapolate outside the studied population and
experimental conditions. The trade-off for this advantage is a complex system of 
differential equations with a considerable number of model parameters. When these
parameters cannot be informed from in vitro or in silico experiments they are
usually optimised with respect to observed clinical data. Parameter estimation in
complex models is a challenging task associated with many methodological issues
which are discussed here with specific recommendations. Concepts such as
structural and practical identifiability are described with regards to PBPK
modelling and the value of experimental design and sensitivity analyses is
sketched out. Parameter estimation approaches are discussed, while we also
highlight the importance of not neglecting the covariance structure between model
parameters and the uncertainty and population variability that is associated with
them. Finally the possibility of using model order reduction techniques and
minimal semi-mechanistic models that retain the physiological-mechanistic nature 
only in the parts of the model which are relevant to the desired modelling
purpose is emphasized. Careful attention to all the above issues allows us to
successfully integrate information from in vitro or in silico experiments
together with information deriving from observed clinical data and develop
mechanistically sound models with clinical relevance.

This article is protected by copyright. All rights reserved.

PMID: 24033787  [PubMed - as supplied by publisher]


56. AAPS PharmSciTech. 2013 Sep;14(3):1255-66. doi: 10.1208/s12249-013-0018-2. Epub
2013 Aug 17.

Utility of physiologically based modeling and preclinical in vitro/in vivo data
to mitigate positive food effect in a BCS class 2 compound.

Xia B(1), Heimbach T, Lin TH, Li S, Zhang H, Sheng J, He H.

Author information: 
(1)Department Drug Metabolism and Pharmacokinetics, Novartis Institute for
Biomedical Research, One Health Plaza 436 3253, East Hanover, New Jersey 07936,
USA.

Physiologically based pharmacokinetic (PBPK) modeling has become a useful tool to
estimate the performance of orally administrated drugs. Here, we described
multiple in silico/in vitro/in vivo tools to support formulation development
toward mitigating the positive food effect of NVS123, a weak base with a
pH-dependent and limited solubility. Administered orally with high-fat meal,
NVS123 formulated as dry filled capsules displayed a positive food effects in
humans. Three alternative formulations were developed and assessed in in vitro
and in vivo preclinical and/or clinical studies. By integrating preclinical in
vitro and in vivo data, the PBPK model successfully estimated the magnitude of
food effects and the predicted values were within ± 30% of the observed results. 
A model-guided parameter sensitivity analysis illustrated that enhanced
solubility and longer precipitation times under fed condition were the main
reason for enhanced NVS123's exposure in presence of food. Eventually, exposure
after an amorphous formulation was found to be not significantly altered because 
of remarkably enhanced intestinal solubility and reduced precipitation.
Gastroplus population simulations also suggested that the amorphous formulation
is promising in mitigating a clinically significant food effect. Overall, these
efforts supported the rationale of clinical investigation of the new formulation,
and more importantly, highlighted a practical application of PBPK modeling
solving issues of undesirable food effects in weakly basic compounds based on
preclinical in vitro/in vivo data.

PMCID: PMC3755159
PMID: 23955148  [PubMed - indexed for MEDLINE]


57. Arch Toxicol. 2013 Sep;87(9):1709-23. doi: 10.1007/s00204-013-1107-4. Epub 2013
Aug 14.

Combining in vitro embryotoxicity data with physiologically based kinetic (PBK)
modelling to define in vivo dose-response curves for developmental toxicity of
phenol in rat and human.

Strikwold M(1), Spenkelink B, Woutersen RA, Rietjens IM, Punt A.

Author information: 
(1)Division of Toxicology, Wageningen University, Tuinlaan 5, 6703 HE, Wageningen,
The Netherlands. marije.strikwold@wur.nl

In vitro assays are often used for the hazard characterisation of compounds, but 
their application for quantitative risk assessment purposes is limited. This is
because in vitro assays cannot provide a complete in vivo dose-response curve
from which a point of departure (PoD) for risk assessment can be derived, like
the no observed adverse effect level (NOAEL) or the 95 % lower confidence limit
of the benchmark dose (BMDL). To overcome this constraint, the present study
combined in vitro data with a physiologically based kinetic (PBK) model applying 
reverse dosimetry. To this end, embryotoxicity of phenol was evaluated in vitro
using the embryonic stem cell test (EST), revealing a concentration-dependent
inhibition of differentiation into beating cardiomyocytes. In addition, a PBK
model was developed on the basis of in vitro and in silico data and data
available from the literature only. After evaluating the PBK model performance,
effective concentrations (ECx) obtained with the EST served as an input for in
vivo plasma concentrations in the PBK model. Applying PBK-based reverse dosimetry
provided in vivo external effective dose levels (EDx) from which an in vivo
dose-response curve and a PoD for risk assessment were derived. The predicted PoD
lies within the variation of the NOAELs obtained from in vivo developmental
toxicity data from the literature. In conclusion, the present study showed that
it was possible to accurately predict a PoD for the risk assessment of phenol
using in vitro toxicity data combined with reverse PBK modelling.

PMID: 23943240  [PubMed - indexed for MEDLINE]


58. Arch Toxicol. 2013 Sep;87(9):1725-37. doi: 10.1007/s00204-013-1091-8. Epub 2013
Jul 18.

A physiologically based in silico model for trans-2-hexenal detoxification and
DNA adduct formation in human including interindividual variation indicates
efficient detoxification and a negligible genotoxicity risk.

Kiwamoto R(1), Spenkelink A, Rietjens IM, Punt A.

Author information: 
(1)Division of Toxicology, Wageningen University, Tuinlaan 5, 6703 HE, Wageningen,
The Netherlands. reiko.kiwamoto@wur.nl

A number of α,β-unsaturated aldehydes are present in food both as natural
constituents and as flavouring agents. Their reaction with DNA due to their
electrophilic α,β-unsaturated aldehyde moiety may result in genotoxicity as
observed in some in vitro models, thereby raising a safety concern. A question
that remains is whether in vivo detoxification would be efficient enough to
prevent DNA adduct formation and genotoxicity. In this study, a human
physiologically based kinetic/dynamic (PBK/D) model of trans-2-hexenal
(2-hexenal), a selected model α,β-unsaturated aldehyde, was developed to examine 
dose-dependent detoxification and DNA adduct formation in humans upon dietary
exposure. The kinetic model parameters for detoxification were quantified using
relevant pooled human tissue fractions as well as tissue fractions from 11
different individual subjects. In addition, a Monte Carlo simulation was
performed so that the impact of interindividual variation in 2-hexenal
detoxification on the DNA adduct formation in the population as a whole could be 
examined. The PBK/D model revealed that DNA adduct formation due to 2-hexenal
exposure was 0.039 adducts/10⁸ nucleotides (nt) at the estimated average
2-hexenal dietary intake (0.04 mg 2-hexenal/kg bw) and 0.18 adducts/10⁸ nt at the
95th percentile of the dietary intake (0.178 mg 2-hexenal/kg bw) in the most
sensitive people. These levels are three orders of magnitude lower than natural
background DNA adduct levels that have been reported in disease-free humans
(6.8-110 adducts/10⁸ nt), suggesting that the genotoxicity risk for the human
population at realistic dietary daily intakes of 2-hexenal may be negligible.

PMID: 23864024  [PubMed - indexed for MEDLINE]


59. Biopharm Drug Dispos. 2013 Sep;34(6):348-59. doi: 10.1002/bdd.1850. Epub 2013 Aug
2.

Physiologically based pharmacokinetic and pharmacodynamic modeling of an
antagonist (SM-406/AT-406) of multiple inhibitor of apoptosis proteins (IAPs) in 
a mouse xenograft model of human breast cancer.

Zhang T(1), Li Y, Zou P, Yu JY, McEachern D, Wang S, Sun D.

Author information: 
(1)Department of Pharmaceutical Sciences, University of Michigan, Ann Arbor, MI
48109, USA.

The inhibitors of apoptosis proteins (IAPs) are a class of key apoptosis
regulators overexpressed or dysregulated in cancer. SM-406/AT-406 is a potent and
selective small molecule mimetic of Smac that antagonizes the inhibitor of
apoptosis proteins (IAPs). A physiologically based pharmacokinetic and
pharmacodynamic (PBPK-PD) model was developed to predict the tissue
concentration-time profiles of SM-406, the related onco-protein levels in tumor, 
and the tumor growth inhibition in a mouse model bearing human breast cancer
xenograft. In the whole body physiologically based pharmacokinetic (PBPK) model
for pharmacokinetics characterization, a well stirred (perfusion rate-limited)
model was used to describe SM-406 pharmacokinetics in the lung, heart, kidney,
intestine, liver and spleen, and a diffusion rate-limited (permeability limited) 
model was used for tumor. Pharmacodynamic (PD) models were developed to correlate
the SM-406 concentration in tumor to the cIAP1 degradation, pro-caspase 8
decrease, CL-PARP accumulation and tumor growth inhibition. The PBPK-PD model
well described the experimental pharmacokinetic data, the pharmacodynamic
biomarker responses and tumor growth. This model may be helpful to predict tumor 
and plasma SM-406 concentrations in the clinic.

Copyright © 2013 John Wiley & Sons, Ltd.

PMID: 23813446  [PubMed - indexed for MEDLINE]


60. Environ Int. 2013 Sep;59:354-62. doi: 10.1016/j.envint.2013.06.004. Epub 2013 Jul
25.

Accumulation of perfluoroalkyl substances in human tissues.

Pérez F(1), Nadal M, Navarro-Ortega A, Fàbrega F, Domingo JL, Barceló D, Farré M.

Author information: 
(1)Water and Soil Quality Research Group, Dept. of Environmental Chemistry,
IDAEA-CSIC, Jordi Girona 18-26, 08034 Barcelona, Spain.

Perfluoroalkyl substances (PFASs) are environmental pollutants with an important 
bioaccumulation potential. However, their metabolism and distribution in humans
are not well studied. In this study, the concentrations of 21 PFASs were analyzed
in 99 samples of autopsy tissues (brain, liver, lung, bone, and kidney) from
subjects who had been living in Tarragona (Catalonia, Spain). The samples were
analyzed by solvent extraction and online purification by turbulent flow and
liquid chromatography coupled to tandem mass spectrometry. The occurrence of
PFASs was confirmed in all human tissues. Although PFASs accumulation followed
particular trends depending on the specific tissue, some similarities were found.
In kidney and lung, perfluorobutanoic acid was the most frequent compound, and at
highest concentrations (median values: 263 and 807ng/g in kidney and lung,
respectively). In liver and brain, perfluorohexanoic acid showed the maximum
levels (median: 68.3 and 141ng/g, respectively), while perfluorooctanoic acid was
the most contributively in bone (median: 20.9ng/g). Lung tissues accumulated the 
highest concentration of PFASs. However, perfluorooctane sulfonic acid and
perfluorooctanoic acid were more prevalent in liver and bone, respectively. To
the best of our knowledge, the accumulation of different PFASs in samples of
various human tissues from the same subjects is here reported for the very first 
time. The current results may be of high importance for the validation of
physiologically based pharmacokinetic models, which are being developed for
humans. However, further studies on the distribution of the same compounds in the
human body are still required.

Copyright © 2013 Elsevier Ltd. All rights reserved.

PMID: 23892228  [PubMed - indexed for MEDLINE]


61. Food Chem Toxicol. 2013 Sep;59:564-71. doi: 10.1016/j.fct.2013.06.043. Epub 2013 
Jul 4.

Inhibition of methyleugenol bioactivation by the herb-based constituent
nevadensin and prediction of possible in vivo consequences using physiologically 
based kinetic modeling.

Al-Subeihi AA(1), Alhusainy W, Paini A, Punt A, Vervoort J, van Bladeren PJ,
Rietjens IM.

Author information: 
(1)Division of Toxicology, Wageningen University, Wageningen, The Netherlands.

Methyleugenol (ME) occurs naturally in a variety of spices, herbs, including
basil, and their essential oils. ME induces hepatomas in rodent bioassays
following its conversion to a DNA reactive metabolite. In the present study, the 
basil constituent nevadensin was shown to be able to inhibit SULT-mediated DNA
adduct formation in HepG2 cells exposed to the proximate carcinogen
1'-hydroxymethyleugenol in the presence of nevadensin. To investigate possible in
vivo implications of SULT inhibition by nevadensin on ME bioactivation, the rat
physiologically based kinetic (PBK) model developed in our previous work to
describe the dose-dependent bioactivation and detoxification of ME in male rat
was combined with the recently developed PBK model describing the dose-dependent 
kinetics of nevadensin in male rat. The resulting binary ME-nevadensin PBK model 
was used to predict the possible nevadensin mediated reduction in ME DNA adduct
formation and resulting carcinogenicity at the doses of ME used by the NTP
carcinogenicity study. Using these data an updated risk assessment using the
Margin of Exposure (MOE) approach was performed. The results obtained point at a 
potential reduction of the cancer risk when rodents are orally exposed to ME
within a relevant food matrix containing SULT inhibitors compared to exposure to 
pure ME.

Copyright © 2013 Elsevier Ltd. All rights reserved.

PMID: 23831728  [PubMed - indexed for MEDLINE]


62. J Pharm Sci. 2013 Sep;102(9):2912-23. doi: 10.1002/jps.23570. Epub 2013 May 24.

The utility of modeling and simulation in drug development and regulatory review.

Huang SM(1), Abernethy DR, Wang Y, Zhao P, Zineh I.

Author information: 
(1)Office of Clinical Pharmacology, Office of Translational Sciences, Center for
Drug Evaluation and Research, Food and Drug Administration, Silver Spring,
Maryland, USA. ShiewMei.Huang@FDA.HHS.GOV

US Food and Drug Administration (FDA) has identified innovation in clinical
evaluations as a major scientific priority area. This paper provides case studies
and updates to describe the efforts by the FDA's Office of Clinical Pharmacology 
in its development and application of regulatory science, focusing on modeling
and simulation. Key issues and challenges are identified that need to be
addressed to promote the uptake of modeling and simulation approaches in drug
regulation. Published 2013. This article is a U.S. Government work and is in the 
public domain in the USA. 102:2912-2923, 2013.

Published 2013. This article is a U.S. Government work and is in the public
domain in the USA.

PMID: 23712632  [PubMed - indexed for MEDLINE]


63. J Pharm Sci. 2013 Sep;102(9):3145-60. doi: 10.1002/jps.23594. Epub 2013 May 22.

Application of permeability-limited physiologically-based pharmacokinetic models:
part I-digoxin pharmacokinetics incorporating P-glycoprotein-mediated efflux.

Neuhoff S(1), Yeo KR, Barter Z, Jamei M, Turner DB, Rostami-Hodjegan A.

Author information: 
(1)Simcyp Limited (a Certara company), Blades Enterprise Centre, John Street,
Sheffield S2 4SU, UK. S.Neuhoff@simcyp.com

A prerequisite for the prediction of the magnitude of P-glycoprotein
(P-gp)-mediated drug-drug interactions between digoxin and P-gp inhibitors (e.g. 
verapamil and its metabolite norverapamil) or P-gp inducers (e.g. rifampicin) is 
a predictive pharmacokinetic model for digoxin itself. Thus, relevant in vitro
metabolic, transporter and inhibitory data incorporated into permeability-limited
models, such as the "advanced dissolution, absorption and metabolism" (ADAM)
module and the permeability-limited liver (PerL) module, integrated with a
mechanistic physiologically-based pharmacokinetic (PBPK) model such as that of
the Simcyp Simulator (version 12.2) are necessary. Simulated concentration-time
profiles of digoxin generated using the developed model were consistent with
observed data across 31 independent studies [13 intravenous single dose (SD), 12 
per oral SD and six multiple dose studies]. The fact that predicted tmax (time of
maximum plasma concentration observed) and Cmax (maximum plasma concentration
observed) of oral digoxin were similar to observed values indicated that the
relative contributions of permeation and P-gp-mediated efflux in the model were
appropriate. There was no indication of departure from dose proportionality over 
the dose range studied (0.25-1.5 mg). All dose normalised area under the plasma
concentration-time curve profiles (AUCs) for the 0.25, 0.5, 0.75 and 1 mg doses
resembled each other. Thus, PBPK modelling in conjunction with mechanistic
absorption and distribution models and reliable in vitro transporter data can be 
used to assess the impact of dose on P-gp-mediated efflux (or otherwise).

Copyright © 2013 Wiley Periodicals, Inc.

PMID: 23703021  [PubMed - indexed for MEDLINE]


64. J Pharm Sci. 2013 Sep;102(9):3205-19. doi: 10.1002/jps.23611. Epub 2013 May 20.

Utilizing in vitro and PBPK tools to link ADME characteristics to plasma
profiles: case example nifedipine immediate release formulation.

Wagner C(1), Thelen K, Willmann S, Selen A, Dressman JB.

Author information: 
(1)Institute of Pharmaceutical Technology, Goethe University, 60438 Frankfurt am
Main, Germany.

One of the most prominent food-drug interactions is the inhibition of intestinal 
cytochrome P450 (CYP) 3A enzymes by grapefruit juice ingredients, and, as many
drugs are metabolized via CYP 3A, this interaction can be of clinical importance.
Calcium channel-blocking agents of the dihydropyridine type, such as felodipine
and nifedipine, are subject to extensive intestinal first pass metabolism via CYP
3A, thus resulting in significantly enhanced in vivo exposure of the drug when
administered together with grapefruit juice. Physiologically based
pharmacokinetic (PBPK) modeling was used to simulate pharmacokinetics of a
nifedipine immediate release formulation following concomitant grapefruit juice
ingestion, that is, after inhibition of small intestinal CYP 3A enzymes. For this
purpose, detailed data about CYP 3A levels were collected from the literature and
implemented into commercial PBPK software. As literature reports show that
grapefruit juice (i) leads to a marked delay in gastric emptying, and (ii)
rapidly lowers the levels of intestinal CYP 3A enzymes, inhibition of intestinal 
first pass metabolism following ingestion of grapefruit juice was simulated by
altering the intestinal CYP 3A enzyme levels and simultaneously decelerating the 
gastric emptying rate. To estimate the in vivo dispersion and dissolution
behavior of the formulation, dissolution tests in several media simulating both
the fasted and fed state stomach and small intestine were conducted, and the
results from the in vitro dissolution tests were used as input function to
describe the in vivo dissolution of the drug. Plasma concentration-time profiles 
of the nifedipine immediate release formulation both with and without
simultaneous CYP 3A inhibition were simulated, and the results were compared with
data gathered from the literature. Using this approach, nifedipine plasma
profiles could be simulated well both with and without enzyme inhibition. A
reduction in small intestinal CYP 3A levels by 60% was found to yield the best
results, with simulated nifedipine concentration-time profiles within 20% of the 
in vivo observed results. By additionally varying the dissolution input of the
PBPK model, a link between the dissolution characteristics of the formulation and
its in vivo performance could be established.

Copyright © 2013 Wiley Periodicals, Inc.

PMID: 23696038  [PubMed - indexed for MEDLINE]


65. J Pharm Sci. 2013 Sep;102(9):3161-73. doi: 10.1002/jps.23607. Epub 2013 May 19.

Application of permeability-limited physiologically-based pharmacokinetic models:
part II - prediction of P-glycoprotein mediated drug-drug interactions with
digoxin.

Neuhoff S(1), Yeo KR, Barter Z, Jamei M, Turner DB, Rostami-Hodjegan A.

Author information: 
(1)Simcyp Limited, Blades Enterprise Centre, Sheffield S2 4SU, UK.
S.Neuhoff@simcyp.com

Digoxin is the recommended substrate for assessment of P-glycoprotein
(P-gp)-mediated drug-drug interactions (DDIs) in vivo. The overall aim of our
study was to investigate the inhibitory potential of both verapamil and
norverapamil on the P-gp-mediated efflux of digoxin in both gut and liver.
Therefore, a physiologically-based pharmacokinetic (PBPK) model for verapamil and
its primary metabolite was developed and validated through the recovery of
observed clinical plasma concentration data for both moieties and the reported
interaction with midazolam, albeit a cytochrome P450 3A4-mediated DDI. The
validated inhibitor model was then used in conjunction with the model developed
previously for digoxin. The range of values obtained for the 10 trials indicated 
that increases in area under the plasma concentration-time curve (AUC) profiles
and maximum plasma concentration observed (Cmax ) values of digoxin following
administration of verapamil were more comparable with in vivo observations, when 
P-gp inhibition by the metabolite, norverapamil, was considered as well. The
predicted decrease in AUC and Cmax values of digoxin following administration of 
rifampicin because of P-gp induction was 1.57- (range: 1.42-1.77) and 1.62-fold
(range: 1.53-1.70), which were reasonably consistent with observed values of 1.4-
and 2.2-fold, respectively. This study demonstrates the application of
permeability-limited models of absorption and distribution within a PBPK
framework together with relevant in vitro data on transporters to assess the
clinical impact of modulated P-gp-mediated efflux by drugs in development.

Copyright © 2013 Wiley Periodicals, Inc.

PMID: 23686764  [PubMed - indexed for MEDLINE]


66. J Pharm Sci. 2013 Sep;102(9):3239-51. doi: 10.1002/jps.23502. Epub 2013 Mar 12.

Toward a new paradigm for the efficient in vitro-in vivo extrapolation of
metabolic clearance in humans from hepatocyte data.

Poulin P(1), Haddad S.

Author information: 
(1)patrick-poulin@videotron.ca

The objective of this study was to follow up a previous study on a comparative
analysis of diverse in vitro-in vivo extrapolation (IVIVE) methods used for
predicting hepatic metabolic clearance (CL) of drugs from intrinsic clearance
(CLint ) data determined in microsomal incubations, but using hepatocyte data
instead. Six IVIVE methods were compared: the "conventional and conventional
bias-corrected methods," the "regression equation method," the "direct scaling
method," the "Berezhkovskiy's method," and the "novel IVIVE method of Poulin et
al." offering a new paradigm. A large and diverse dataset of 49 drugs were
collected from the literature for hepatocyte data in human. Based on all
statistical parameters, this study confirms that the novel IVIVE method of Poulin
et al. shows the greatest prediction performance among the IVIVE methods tested
by using hepatocyte data. The superior prediction performance of this novel IVIVE
method is again most pronounced for (a) drugs highly bound in blood, (b) drugs
bound to albumin, and (c) low CL drugs. Because the novel IVIVE method has been
developed particularly to improve the prediction accuracy for drugs with such
properties, this study confirms its utility. Furthermore, the results of the
current comparative analysis performed using hepatocyte data confirm the findings
of a previous analysis made with microsomal data. Overall, the proposed novel
IVIVE method offers a new paradigm for the prediction of hepatic metabolic CL
particularly for drugs, which have the aforementioned properties, and, hence,
this would contribute to a more accurate CL prediction for small molecules in
drug discovery and development, interspecies scaling, and can potentially be used
for the optimization of driving factors of CL in an attempt to facilitate the
simulation of drug disposition by using the physiologically based
pharmacokinetics (PBPK) model.

Copyright © 2013 Wiley Periodicals, Inc.

PMID: 23494893  [PubMed - indexed for MEDLINE]


67. Toxicol Sci. 2013 Sep;135(1):48-62. doi: 10.1093/toxsci/kft124. Epub 2013 Jun 6.

Impact of pregnancy on the pharmacokinetics of dibenzo[def,p]chrysene in mice.

Crowell SR(1), Sharma AK, Amin S, Soelberg JJ, Sadler NC, Wright AT, Baird WM,
Williams DE, Corley RA.

Author information: 
(1)Fundamental and Computational Sciences Directorate, Pacific Northwest National
Laboratory, Richland, Washington 99352, USA. susan.crowell@pnnl.gov

Polycyclic aromatic hydrocarbons (PAHs) are ubiquitous environmental contaminants
generated during combustion. Dibenzo[def,p]chrysene (DBC) is a high molecular
weight PAH classified as a 2B carcinogen by the International Agency for Research
on Cancer. DBC crosses the placenta in exposed mice, causing carcinogenicity in
offspring. We present pharmacokinetic data of DBC in pregnant and nonpregnant
mice. Pregnant (gestational day 17) and nonpregnant female B6129SF1/J mice were
exposed to 15mg/kg DBC by oral gavage. Subgroups of mice were sacrificed up to
48h postdosing, and blood, excreta, and tissues were analyzed for DBC and its
major diol and tetrol metabolites. Elevated maximum concentrations and areas
under the curve of DBC and its metabolites were observed in blood and tissues of 
pregnant animals compared with naïve mice. Using a physiologically based
pharmacokinetic (PBPK) model, we found observed differences in pharmacokinetics
could not be attributed solely to changes in tissue volumes and blood flows that 
occur during pregnancy. Measurement of enzyme activity in naïve and pregnant mice
by activity-based protein profiling indicated a 2- to 10-fold reduction in
activities of many of the enzymes relevant to PAH metabolism. Incorporating this 
reduction into the PBPK model improved model predictions. Concentrations of DBC
in fetuses were one to two orders of magnitude below maternal blood
concentrations, whereas metabolite concentrations closely resembled those
observed in maternal blood.

PMCID: PMC3748759
PMID: 23744095  [PubMed - indexed for MEDLINE]


68. Toxicology. 2013 Aug 23. pii: S0300-483X(13)00231-X. doi:
10.1016/j.tox.2013.08.012. [Epub ahead of print]

Dose metric considerations in in vitro assays to improve quantitative in vitro-in
vivo dose extrapolations.

Groothuis FA(1), Heringa MB, Nicol B, Hermens JL, Blaauboer BJ, Kramer NI.

Author information: 
(1)Institute for Risk Assessment Sciences, Utrecht University, PO Box 80177, 3508 TD
Utrecht, The Netherlands. Electronic address: f.a.groothuis@uu.nl.

Challenges to improve toxicological risk assessment to meet the demands of the EU
chemical's legislation, REACH, and the EU 7th Amendment of the Cosmetics
Directive have accelerated the development of non-animal based methods.
Unfortunately, uncertainties remain surrounding the power of alternative methods 
such as in vitro assays to predict in vivo dose-response relationships, which
impedes their use in regulatory toxicology. One issue reviewed here, is the lack 
of a well-defined dose metric for use in concentration-effect relationships
obtained from in vitro cell assays. Traditionally, the nominal concentration has 
been used to define in vitro concentration-effect relationships. However,
chemicals may differentially and non-specifically bind to medium constituents,
well plate plastic and cells. They may also evaporate, degrade or be metabolized 
over the exposure period at different rates. Studies have shown that these
processes may reduce the bioavailable and biologically effective dose of test
chemicals in in vitro assays to levels far below their nominal concentration.
This subsequently hampers the interpretation of in vitro data to predict and
compare the true toxic potency of test chemicals. Therefore, this review
discusses a number of dose metrics and their dependency on in vitro assay setup. 
Recommendations are given on when to consider alternative dose metrics instead of
nominal concentrations, in order to reduce effect concentration variability
between in vitro assays and between in vitro and in vivo assays in toxicology.

Copyright © 2013 Elsevier Ireland Ltd. All rights reserved.

PMID: 23978460  [PubMed - as supplied by publisher]


69. Eur J Pharm Sci. 2013 Aug 16;49(5):819-28. doi: 10.1016/j.ejps.2013.06.009. Epub 
2013 Jun 24.

Semi-mechanistic physiologically-based pharmacokinetic modeling of clinical
glibenclamide pharmacokinetics and drug-drug-interactions.

Greupink R(1), Schreurs M, Benne MS, Huisman MT, Russel FG.

Author information: 
(1)Department of Pharmacology and Toxicology, Radboud University Nijmegen Medical
Centre, The Netherlands. R.Greupink@pharmtox.umcn.nl

We studied if the clinical pharmacokinetics and drug-drug interactions (DDIs) of 
the sulfonylurea-derivative glibenclamide can be simulated via a
physiologically-based pharmacokinetic modeling approach. To this end, a
glibenclamide PBPK-model was build in Simcyp using in vitro physicochemical and
biotransformation data of the drug, and was subsequently optimized using plasma
disappearance data observed after i.v. administration. The model was validated
against data observed after glibenclamide oral dosing, including DDIs. We found
that glibenclamide pharmacokinetics could be adequately modeled if next to CYP
metabolism an active hepatic uptake process was assumed. This hepatic uptake
process was subsequently included in the model in a non-mechanistic manner. After
an oral dose of 0.875 mg predicted Cmax and AUC were 39.7 (95% CI:37.0-42.7)ng/mL
and 108 (95% CI: 96.9-120)ng/mLh, respectively, which is in line with observed
values of 43.6 (95% CI: 37.7-49.5)ng/mL and 133 (95% CI: 107-159)ng/mLh. For a
1.75 mg oral dose, the predicted and observed values were 82.5 (95%
CI:76.6-88.9)ng/mL vs 91.1 (95% CI: 67.9-115.9) for Cmax and 224 (95% CI:
202-248) vs 324 (95% CI: 197-451)ng/mLh for AUC, respectively. The model
correctly predicted a decrease in exposure after rifampicin pre-treatment. An
increase in glibenclamide exposure after clarithromycin co-treatment was
predicted, but the magnitude of the effect was underestimated because part of
this DDI is the result of an interaction at the transporter level. Finally, the
effects of glibenclamide and fluconazol co-administration were simulated. Our
simulations indicated that co-administration of this potent CYP450 inhibitor will
profoundly increase glibenclamide exposure, which is in line with clinical
observations linking the glibenclamide-fluconazol combination to an increased
risk of hypoglycemia. In conclusion, glibenclamide pharmacokinetics and its
CYP-mediated DDIs can be simulated via PBPK-modeling. In addition, our data
underline the relevance of modeling transporters on a full mechanistic level to
further improve pharmacokinetic and DDI predictions of this
sulfonylurea-derivative.

Copyright © 2013 Elsevier B.V. All rights reserved.

PMID: 23806476  [PubMed - indexed for MEDLINE]


70. Int J Pharm. 2013 Aug 16;452(1-2):3-7. doi: 10.1016/j.ijpharm.2012.05.079. Epub
2012 Jul 3.

Developmental expression of drug metabolizing enzymes: impact on disposition in
neonates and young children.

Hines RN.

Author information: 
Department of Pediatrics, Medical College of Wisconsin and Children's Research
Institute, Children's Hospital and Health Systems, 8701 Watertown Plank Rd.,
Milwaukee, WI 53226, USA. rhines@mcw.edu

Profound changes in drug metabolizing enzyme expression occurs during development
that impacts drug efficacy and the risk of adverse events in the neonate and
young child. A review of our current knowledge suggests individual hepatic drug
metabolizing enzymes can be categorized into one of three classes based on
developmental trajectories. The time frame for the perinatal changes observed for
both Class 1 and Class 3 enzymes varies considerably between different enzymes.
However, for a given enzyme, significant interindividual variation is observed in
the timing of the perinatal changes, creating windows of hypervariability.
Genetic variation clearly impacts drug disposition in children. However,
developmental factors can dominate pharmacogenetic factors. Thus, a major
challenge in applying pharmacogenomics to improve pediatric drug safety is
determining at what age functional genetic variants identified in adults become a
major determinant of expression in children. Developmental and genetic data on
drug metabolizing enzyme ontogeny, as well as age-dependent changes in other
physiological factors impacting drug disposition, can be integrated into
physiologically-based pharmacokinetic models. Such models have proven useful in
predicting the range of expected metabolic capacities at a given age.

Copyright © 2012. Published by Elsevier B.V.

PMID: 22766445  [PubMed - indexed for MEDLINE]


71. Int J Pharm. 2013 Aug 16;452(1-2):8-13. doi: 10.1016/j.ijpharm.2012.03.035. Epub 
2012 Apr 5.

Drug disposition and clinical practice in neonates: cross talk between
developmental physiology and pharmacology.

Smits A(1), Annaert P, Allegaert K.

Author information: 
(1)Neonatal Intensive Care Unit, University Hospitals Leuven, Leuven, Belgium.

Drug dosing in infants should be based on their physiological characteristics and
the pharmacokinetic and -dynamic profile of the compound. Since maturational
physiological changes are most prominent in infancy, variability is the key
feature of clinical pharmacology in infancy: developmental physiology drives
developmental pharmacology. This is illustrated by the link between renal
physiology and renal drug clearance and between hepatic physiology and hepatic
drug elimination for some specific compounds. However, the maturational profiles 
of the individual elimination processes differ substantially at the enzyme and
transporter level. This implies that it is important to integrate all
ontogeny-related knowledge of the different elimination routes to predict
compound specific, phenotypic in vivo observations of infancy. In addition to the
introduction of already available in vivo observations to validate mechanistic
(estimated to in vivo observations) or physiology based pharmacokinetic (PBPK,
developmental physiology related estimated to in vivo observations) models, a
simultaneous use of both approaches (mechanistic and PBPK) to search for
discrepancies between both approaches may also unveil 'missing' links in
maturational physiology or clinical pharmacology (e.g. ontogeny renal or hepatic 
drug transporters): developmental pharmacology drives developmental pharmacology.

Crown Copyright © 2012. Published by Elsevier B.V. All rights reserved.

PMID: 22504091  [PubMed - indexed for MEDLINE]


72. Cancer Res. 2013 Aug 15;73(16):5242-52. doi: 10.1158/0008-5472.CAN-13-0690. Epub 
2013 Jun 24.

Intratumoral modeling of gefitinib pharmacokinetics and pharmacodynamics in an
orthotopic mouse model of glioblastoma.

Sharma J(1), Lv H, Gallo JM.

Author information: 
(1)Department of Pharmaceutical Sciences, Temple University, Philadelphia, PA, USA.

Like many solid tumors, glioblastomas are characterized by intratumoral biologic 
heterogeneity that may contribute to a variable distribution of drugs and their
associated pharmacodynamic responses, such that the standard pharmacokinetic
approaches based on analysis of whole-tumor homogenates may be inaccurate. To
address this aspect of tumor pharmacology, we analyzed intratumoral
pharmacokinetic/pharmacodynamic characteristics of the EGFR inhibitor gefitinib
in mice with intracerebral tumors and developed corresponding mathematical
models. Following a single oral dose of gefitinib (50 or 150 mg/kg), tumors were 
processed at selected times according to a novel brain tumor sectioning protocol 
that generated serial samples to measure gefitinib concentrations, phosphorylated
extracellular signal-regulated kinase (pERK), and immunohistochemistry in 4
different regions of tumors. Notably, we observed up to 3-fold variations in
intratumoral concentrations of gefitinib, but only up to half this variability in
pERK levels. As we observed a similar degree of variation in the
immunohistochemical index termed the microvessel pericyte index (MPI), a measure 
of permeability in the blood-brain barrier, we used MPI in a hybrid
physiologically-based pharmacokinetic (PBPK) model to account for regional
changes in drug distribution that were observed. Subsequently, the PBPK models
were linked to a pharmacodynamic model that could account for the variability
observed in pERK levels. Together, our tumor sectioning protocol enabled
integration of the intratumoral pharmacokinetic/pharmacodynamic variability of
gefitinib and immunohistochemical indices followed by the construction of a
predictive PBPK/pharmacodynamic model. These types of models offer a mechanistic 
basis to understand tumor heterogeneity as it impacts the activity of anticancer 
drugs.

PMCID: PMC3755354
PMID: 23796561  [PubMed - indexed for MEDLINE]


73. CPT Pharmacometrics Syst Pharmacol. 2013 Aug 14;2:e65. doi: 10.1038/psp.2013.40.

A Generic Integrated Physiologically based Whole-body Model of the
Glucose-Insulin-Glucagon Regulatory System.

Schaller S(1), Willmann S, Lippert J, Schaupp L, Pieber TR, Schuppert A, Eissing 
T.

Author information: 
(1)1] Bayer Technology Services GmbH, Computational Systems Biology, Leverkusen,
Germany [2] Aachen Institute for Advanced Study in Computational Engineering
Sciences, RWTH Aachen, Aachen, Germany.

Models of glucose metabolism are a valuable tool for fundamental and applied
medical research in diabetes. Use cases range from pharmaceutical target
selection to automatic blood glucose control. Standard compartmental models
represent little biological detail, which hampers the integration of multiscale
data and confines predictive capabilities. We developed a detailed, generic
physiologically based whole-body model of the glucose-insulin-glucagon regulatory
system, reflecting detailed physiological properties of healthy populations and
type 1 diabetes individuals expressed in the respective parameterizations. The
model features a detailed representation of absorption models for oral glucose,
subcutaneous insulin and glucagon, and an insulin receptor model relating
pharmacokinetic properties to pharmacodynamic effects. Model development and
validation is based on literature data. The quality of predictions is high and
captures relevant observed inter- and intra-individual variability. In the
generic form, the model can be applied to the development and validation of novel
diabetes treatment strategies.CPT: Pharmacometrics & Systems Pharmacology (2013) 
2, e65; doi:10.1038/psp.2013.40; published online 14 August 2013.

PMCID: PMC3828004
PMID: 23945606  [PubMed]


74. CPT Pharmacometrics Syst Pharmacol. 2013 Aug 14;2:e63. doi: 10.1038/psp.2013.41.

Basic concepts in physiologically based pharmacokinetic modeling in drug
discovery and development.

Jones H(1), Rowland-Yeo K.

Author information: 
(1)Department of Pharmacokinetics, Dynamics and Metabolism, Pfizer Worldwide R&D,
Cambridge, Massachusetts, USA.

PMCID: PMC3828005
PMID: 23945604  [PubMed]


75. Clin Pharmacokinet. 2013 Aug;52(8):673-83. doi: 10.1007/s40262-013-0061-x.

Physiologically based pharmacokinetic modelling to predict single- and
multiple-dose human pharmacokinetics of bitopertin.

Parrott N(1), Hainzl D, Alberati D, Hofmann C, Robson R, Boutouyrie B,
Martin-Facklam M.

Author information: 
(1)Non-Clinical Safety, Pharmaceuticals Division, F. Hoffmann-La Roche Ltd., Bau
70/130, Grenzacherstrasse, Basel, Switzerland. neil_john.parrott@roche.com

BACKGROUND: Bitopertin (RG1678) is a glycine reuptake inhibitor currently in
phase 3 trials for treatment of schizophrenia. This paper describes the use of
physiologically based pharmacokinetic (PBPK) modelling and preclinical data to
gain insights into and predict bitopertin clinical pharmacokinetics.
METHODS: Simulations of pharmacokinetics were initiated early in the drug
discovery stage by integrating physicochemical properties and in vitro
measurements into a PBPK rat model. Comparison of pharmacokinetics predicted by
PBPK modelling with those measured after intravenous and oral dosing in rats and 
monkeys showed a good match and thus increased confidence that a similar approach
could be applied for human prediction. After comparison of predicted plasma
concentrations with those measured after single oral doses in the first clinical 
study, the human model was refined and then applied to simulate multiple-dose
pharmacokinetics.
RESULTS: Clinical plasma concentrations measured were in good agreement with PBPK
predictions. Predicted area under the plasma concentration-time curve (AUC) was
within twofold of the observed mean values for all dose levels. Maximum plasma
concentration (C max) at higher doses was well predicted but approximately
twofold below observed values at the lower doses. A slightly less than
dose-proportional increase in both AUC and C max was observed, and model
simulations indicated that when the dose exceeded 50 mg, solubility limited the
fraction of dose absorbed. Refinement of the absorption model with additional
solubility and permeability measurements further improved the match of
simulations to observed single-dose data. Simulated multiple-dose
pharmacokinetics with the refined model were in good agreement with observed
data.
CONCLUSIONS: Clinical pharmacokinetics of bitopertin can be well simulated with a
mechanistic PBPK model. This model supports further clinical development and
provides a valuable repository for pharmacokinetic knowledge gained about the
molecule.

PMID: 23591780  [PubMed - indexed for MEDLINE]


76. Clin Pharmacol Ther. 2013 Aug;94(2):260-8. doi: 10.1038/clpt.2013.79. Epub 2013
Apr 10.

A physiologically based pharmacokinetic modeling approach to predict disease-drug
interactions: suppression of CYP3A by IL-6.

Machavaram KK(1), Almond LM, Rostami-Hodjegan A, Gardner I, Jamei M, Tay S, Wong 
S, Joshi A, Kenny JR.

Author information: 
(1)Simcyp (a Certara Company), Sheffield, UK.

Elevated cytokine levels are known to downregulate expression and suppress
activity of cytochrome P450 enzymes (CYPs). Cytokine-modulating therapeutic
proteins (TPs) used in the treatment of inflammation or infection could reverse
suppression, manifesting as TP-drug-drug interactions (TP-DDIs). A
physiologically based pharmacokinetic model was used to quantitatively predict
the impact of interleukin-6 (IL-6) on sensitive CYP3A4 substrates. Elevated
simvastatin area under the plasma concentration-time curve (AUC) in virtual
rheumatoid arthritis (RA) patients, following 100 pg/ml of IL-6, was comparable
to observed clinical data (59 vs. 58%). In virtual bone marrow transplant (BMT)
patients, 500 pg/ml of IL-6 resulted in an increase in cyclosporine AUC, also in 
good agreement with the observed data (45 vs. 39%). In a different group of BMT
patients treated with cyclosporine, the magnitude of interaction with IL-6 was
underpredicted by threefold. The complexity of TP-DDIs highlights underlying
pathophysiological factors to be considered, but these simulations provide
valuable first steps toward predicting TP-DDI risk.

PMID: 23588308  [PubMed - indexed for MEDLINE]


77. Food Chem Toxicol. 2013 Aug;58:506-21. doi: 10.1016/j.fct.2013.05.008. Epub 2013 
May 21.

Comparison of PBTK model and biomarker based estimates of the internal dosimetry 
of acrylamide.

DeWoskin RS(1), Sweeney LM, Teeguarden JG, Sams R 2nd, Vandenberg J.

Author information: 
(1)US EPA, National Center for Environmental Assessment, Office of Research and
Development, MD-B243-01, Research Triangle Park, NC 27711, USA.
dewoskin.rob@epa.gov

Estimates of internal dosimetry for acrylamide (AA, 2-propenamide; CASRN:
79-06-1) and its active metabolite glycidamide (GA) were compared using either
biomarkers of internal exposure (hemoglobin adduct levels in rats and humans) or 
a PBTK model (Sweeney et al., 2010). The resulting impact on the human equivalent
dose (HED, oral exposures), the human equivalent concentration (HEC, inhalation),
and final reference values was also evaluated. Both approaches yielded similar AA
HEDs and HECs for the most sensitive noncancer effect of neurotoxicity, identical
oral reference doses (RfD) of 2×10(-3) mg AA/kg bw/d, and nearly identical
inhalation reference concentrations (RfC=0.006 mg/m(3) and 0.007 mg/m(3),
biomarker and PBTK results, respectively). HED and HEC values for carcinogenic
potential were very similar, resulting in identical inhalation unit risks of
0.1/(mg AA/m(3)), and nearly identical oral cancer slope factors (0.4 and 0.5/mg 
AA/kg bw/d), biomarker and PBTK results, respectively. The concordance in
estimated HEDs, HECs, and reference values from these two diverse methods
increases confidence in those values. Advantages and specific application of each
approach are discussed. (Note: Reference values derived with the PBPK model were 
part of this research, and do not replace values currently posted on IRIS:
http://www.epa.gov/iris/toxreviews/0286tr.pdf.).

Published by Elsevier Ltd.

PMID: 23707562  [PubMed - indexed for MEDLINE]


78. J Clin Pharmacol. 2013 Aug;53(8):857-65. doi: 10.1002/jcph.100. Epub 2013 May 30.

Age related changes in fractional elimination pathways for drugs: assessing the
impact of variable ontogeny on metabolic drug-drug interactions.

Salem F(1), Johnson TN, Barter ZE, Leeder JS, Rostami-Hodjegan A.

Author information: 
(1)School of Pharmacy and Pharmaceutical Sciences, University of Manchester,
Manchester, UK.

The magnitude of any metabolic drug-drug interactions (DDIs) depends on
fractional importance of inhibited pathway which may not necessarily be the same 
in young children when compared to adults. The ontogeny pattern of cytochrome
P450 (CYP) enzymes (CYPs 1A2, 2B6, 2C8, 2C9, 2C18/19, 2D6, 2E1, 3A4) and renal
function were analyzed systematically. Bootstrap methodology was used to account 
for variability, and to define the age range over which statistical differences
existed between each pair of specific pathways. A number of DDIs were simulated
(Simcyp Pediatric v12) for virtual compounds to highlight effects of age on
fractional elimination and consequent magnitude of DDI. For a theoretical drug
metabolized 50% by each of CYP2D6 and CYP3A4 pathways at birth, co-administration
of ketoconazole (3 mg/kg) resulted in a 1.65-fold difference between inhibited
versus uninhibited AUC compared to 2.4-fold in 1 year olds and 3.2-fold in
adults. Conversely, neonates could be more sensitive to DDI than adults in
certain scenarios. Thus, extrapolation from adult data may not be applicable
across all pediatric age groups. The use of pediatric physiologically based
pharmacokinetic (p-PBPK) models may offer an interim solution to uncovering
potential periods of vulnerability to DDI where there are no existing clinical
data derived from children.

© The Author(s) 2013.

PMID: 23720017  [PubMed - indexed for MEDLINE]


79. J Pharm Sci. 2013 Aug;102(8):2859-74. doi: 10.1002/jps.23629. Epub 2013 Jun 11.

Investigation of clinical pharmacokinetic variability of an opioid antagonist
through physiologically based absorption modeling.

Ding X(1), He M, Kulkarni R, Patel N, Zhang X.

Author information: 
(1)Small Molecule Design & Development, Lilly Technology Center, Eli Lilly and
Company, Indianapolis, Indiana 46221, USA. ding_xuan@lilly.com

Identifying the source of inter- and/or intrasubject variability in
pharmacokinetics (PK) provides fundamental information in understanding the
pharmacokinetics-pharmacodynamics relationship of a drug and project its efficacy
and safety in clinical populations. This identification process can be
challenging given that a large number of potential causes could lead to PK
variability. Here we present an integrated approach of physiologically based
absorption modeling to investigate the root cause of unexpectedly high PK
variability of a Phase I clinical trial drug. LY2196044 exhibited high
intersubject variability in the absorption phase of plasma concentration-time
profiles in humans. This could not be explained by in vitro measurements of drug 
properties and excellent bioavailability with low variability observed in
preclinical species. GastroPlus™ modeling suggested that the compound's optimal
solubility and permeability characteristics would enable rapid and complete
absorption in preclinical species and in humans. However, simulations of human
plasma concentration-time profiles indicated that despite sufficient solubility
and rapid dissolution of LY2196044 in humans, permeability and/or transit in the 
gastrointestinal (GI) tract may have been negatively affected. It was concluded
that clinical PK variability was potentially due to the drug's antagonism on
opioid receptors that affected its transit and absorption in the GI tract.

Copyright © 2013 Wiley Periodicals, Inc.

PMID: 23761048  [PubMed - indexed for MEDLINE]


80. J Pharm Sci. 2013 Aug;102(8):2819-36. doi: 10.1002/jps.23613. Epub 2013 Jun 11.

A mechanistic physiologically based pharmacokinetic-enzyme turnover model
involving both intestine and liver to predict CYP3A induction-mediated drug-drug 
interactions.

Guo H(1), Liu C, Li J, Zhang M, Hu M, Xu P, Liu L, Liu X.

Author information: 
(1)Key Laboratory of Drug Metabolism and Pharmacokinetics, China Pharmaceutical
University, Nanjing 210009, China.

Cytochrome P450 (CYP) 3A induction-mediated drug-drug interaction (DDI) is one of
the major concerns in drug development and clinical practice. The aim of the
present study was to develop a novel mechanistic physiologically based
pharmacokinetic (PBPK)-enzyme turnover model involving both intestinal and
hepatic CYP3A induction to quantitatively predict magnitude of CYP3A
induction-mediated DDIs from in vitro data. The contribution of intestinal
P-glycoprotein (P-gp) was also incorporated into the PBPK model. First, the
pharmacokinetic profiles of three inducers and 14 CYP3A substrates were predicted
successfully using the developed model, with the predicted area under the plasma 
concentration-time curve (AUC) [area under the plasma concentration-time curve]
and the peak concentration (Cmax ) [the peak concentration] in accordance with
reported values. The model was further applied to predict DDIs between the three 
inducers and 14 CYP3A substrates. Results showed that predicted AUC and Cmax
ratios in the presence and absence of inducer were within twofold of observed
values for 17 (74%) of the 23 DDI studies, and for 14 (82%) of the 17 DDI
studies, respectively. All the results gave us a conclusion that the developed
mechanistic PBPK-enzyme turnover model showed great advantages on quantitative
prediction of CYP3A induction-mediated DDIs.

Copyright © 2013 Wiley Periodicals, Inc.

PMID: 23760985  [PubMed - indexed for MEDLINE]


81. J Pharm Sci. 2013 Aug;102(8):2806-18. doi: 10.1002/jps.23602. Epub 2013 May 13.

Hepatocyte composition-based model as a mechanistic tool for predicting the cell 
suspension: aqueous phase partition coefficient of drugs in in vitro metabolic
studies.

Poulin P(1), Haddad S.

Author information: 
(1)Département de Santé Environnementale et Santé au Travail, IRSPUM, Faculté de
Médecine, Université de Montréal, Montréal, Québec, Canada.
patrick-poulin@videotron.ca

This study is an extension of a previously published microsome composition-based 
model by Poulin and Haddad (Poulin and Haddad. 2011. J Pharm Sci 100:4501-4517), 
which was converted to the hepatocyte composition-based model. The first
objective was to investigate the ability of the composition-based model to
predict nonspecific binding of drugs in hepatocytes suspended in the incubation
medium in in vitro metabolic studies. The hepatocyte composition-based model
describes the cell suspension-aqueous phase partition coefficients, which were
used to estimate fraction unbound in the incubation medium (fuinc ) for each
drug. The second objective was to make a comparative analysis between the
proposed hepatocyte composition-based model and an empirical regression equation 
published in the literature by Austin et al. (Austin RP, Barton P, Mohmed S,
Riley RJ. 2004. Drug Metab Dispos 33:419-425). The assessment was confined by the
availability of experimentally determined in vitro fuinc values at diverse
hepatocyte concentrations for 92 drugs. The model that made use of hepatocyte
composition data provides comparable or superior prediction performance compared 
with the regression equation that relied solely on physicochemical data;
therefore, this demonstrates the ability of predicting fuinc also based on
mechanisms of drug tissue distribution. The accuracy of the predictions differed 
depending on the class of drugs (neutrals vs. ionized drugs) and species (rat vs.
human) for each method. This study for hepatocytes corroborates a previous study 
for microsomes. Overall, this work represents a significant first step toward the
development of a generic and mechanistic calculation method of fuinc in
incubations of hepatocytes, which should facilitate rational interindividual and 
interspecies extrapolations of fuinc by considering differences in lipid
composition of hepatocytes, for clearance prediction in the physiologically-based
pharmacokinetics (PBPK) models.

Copyright © 2013 Wiley Periodicals, Inc.

PMID: 23670739  [PubMed - indexed for MEDLINE]


82. J Pharmacokinet Pharmacodyn. 2013 Aug;40(4):437-49. doi:
10.1007/s10928-013-9317-1. Epub 2013 Apr 25.

Incorporation of ABCB1-mediated transport into a physiologically-based
pharmacokinetic model of docetaxel in mice.

Hudachek SF(1), Gustafson DL.

Author information: 
(1)Department of Clinical Sciences, Flint Animal Cancer Center, Colorado State
University, 1678 Campus Delivery, Fort Collins, CO 80523, USA.
susanhudachek@gmail.com

Docetaxel is one of the most widely used anticancer agents. While this taxane has
proven to be an effective chemotherapeutic drug, noteworthy challenges exist in
relation to docetaxel administration due to the considerable interindividual
variability in efficacy and toxicity associated with the use of this compound,
largely attributable to differences between individuals in their ability to
metabolize and eliminate docetaxel. Regarding the latter, the ATP-binding
cassette transporter B1 (ABCB1, PGP, MDR1) is primarily responsible for docetaxel
elimination. To further understand the role of ABCB1 in the biodistribution of
docetaxel in mice, we utilized physiologically-based pharmacokinetic (PBPK)
modeling that included ABCB1-mediated transport in relevant tissues. Transporter 
function was evaluated by studying docetaxel pharmacokinetics in wild-type FVB
and Mdr1a/b constitutive knockout (KO) mice and incorporating this
concentration-time data into a PBPK model comprised of eight tissue compartments 
(plasma, brain, heart, lung, kidney, intestine, liver and slowly perfused
tissues) and, in addition to ABCB1-mediated transport, included intravenous drug 
administration, specific binding to intracellular tubulin, intestinal and hepatic
metabolism, glomerular filtration and tubular reabsorption. For all tissues in
both the FVB and KO cohorts, the PBPK model simulations closely mirrored the
observed data. Furthermore, both models predicted AUC values that were with 15 % 
of the observed AUC values, indicating that our model-simulated drug exposures
accurately reflected the observed tissue exposures. Overall, our PBPK model
furthers the understanding of the role of ABCB1 in the biodistribution of
docetaxel. Additionally, this exemplary model structure can be applied to
investigate the pharmacokinetics of other ABCB1 transporter substrates.

PMID: 23616082  [PubMed - indexed for MEDLINE]


83. Toxicol In Vitro. 2013 Aug;27(5):1570-7. doi: 10.1016/j.tiv.2012.06.012. Epub
2012 Jul 4.

Toxicokinetics as a key to the integrated toxicity risk assessment based
primarily on non-animal approaches.

Coecke S(1), Pelkonen O, Leite SB, Bernauer U, Bessems JG, Bois FY, Gundert-Remy 
U, Loizou G, Testai E, Zaldívar JM.

Author information: 
(1)ECVAM, Institute for Health & Consumer Protection, European Commission Joint
Research Centre, 21027 Ispra (VA), Italy.

Toxicokinetics (TK) is the endpoint that informs about the penetration into and
fate within the body of a toxic substance, including the possible emergence of
metabolites. Traditionally, the data needed to understand those phenomena have
been obtained in vivo. Currently, with a drive towards non-animal testing
approaches, TK has been identified as a key element to integrate the results from
in silico, in vitro and already available in vivo studies. TK is needed to
estimate the range of target organ doses that can be expected from realistic
human external exposure scenarios. This information is crucial for determining
the dose/concentration range that should be used for in vitro testing. Vice
versa, TK is necessary to convert the in vitro results, generated at tissue/cell 
or sub-cellular level, into dose response or potency information relating to the 
entire target organism, i.e. the human body (in vitro-in vivo extrapolation,
IVIVE). Physiologically based toxicokinetic modelling (PBTK) is currently
regarded as the most adequate approach to simulate human TK and extrapolate
between in vitro and in vivo contexts. The fact that PBTK models are
mechanism-based which allows them to be 'generic' to a certain extent (various
extrapolations possible) has been critical for their success so far. The need for
high-quality in vitro and in silico data on absorption, distribution, metabolism 
as well as excretion (ADME) as input for PBTK models to predict human
dose-response curves is currently a bottleneck for integrative risk assessment.

Crown Copyright © 2012. Published by Elsevier Ltd. All rights reserved.

PMID: 22771339  [PubMed - indexed for MEDLINE]


84. CPT Pharmacometrics Syst Pharmacol. 2013 Jul 24;2:e59. doi: 10.1038/psp.2013.33.

Development of a Physiologically-Based Pharmacokinetic Model for Sirolimus:
Predicting Bioavailability Based on Intestinal CYP3A Content.

Emoto C(1), Fukuda T, Cox S, Christians U, Vinks AA.

Author information: 
(1)Division of Clinical Pharmacology, Cincinnati Children's Hospital Medical Center,
Cincinnati, Ohio, USA.

Sirolimus is an inhibitor of mammalian target of rapamycin (mTOR) and is
increasingly being used in transplantation and cancer therapies. Sirolimus has
low oral bioavailability and exhibits large pharmacokinetic variability. The
underlying mechanisms for this variability have not been explored to a large
extent. Sirolimus metabolism was characterized by in vitro intrinsic clearance
estimation. Pathway contribution ranked from CYP3A4 > CYP3A5 > CYP2C8. With the
well stirred and Qgut models sirolimus bioavailability was predicted at 15%.
Interindividual differences in bioavailability could be attributed to variable
intestinal CYP3A expression. The physiologically-based pharmacokinetics (PBPK)
model developed in Simcyp predicted a high distribution of sirolimus into adipose
tissue and another elimination pathway in addition to CYP-mediated metabolism.
PBPK model predictive performance was acceptable with Cmax and area under the
curve (AUC) estimates within 20% of observed data in a dose escalation study. The
model also showed potential to assess the impact of hepatic impairment and
drug-drug interaction (DDI) on sirolimus pharmacokinetics.CPT: Pharmacometrics & 
Systems Pharmacology (2013) 2, e59; doi:10.1038/psp.2013.33; published online 24 
July 2013.

PMCID: PMC3731827
PMID: 23884207  [PubMed]


85. Bioinformation. 2013 Jul 17;9(13):707-9. doi: 10.6026/97320630009707. Print 2013.

PROcEED: Probabilistic reverse dosimetry approaches for estimating exposure
distributions.

Grulke CM(1), Holm K, Goldsmith MR, Tan YM.

Author information: 
(1)National Exposure Research Laboratory, U.S. Environmental Protection Agency,
Research Triangle Park, North Carolina, USA.

As increasing amounts of biomonitoring survey data become available, a new
discipline focused on converting such data into estimates of chemical exposures
has developed. Reverse dosimetry uses a pharmacokinetic model along with measured
biomarker concentrations to determine the plausible exposure concentrations-- a
critical step to incorporate ground-truthing experimental data into a
distribution of probable exposures that reduces model uncertainty and
variability. At the population level, probabilistic reverse dosimetry can utilize
a distribution of measured biomarker concentrations to identify the most likely
exposure concentrations (or intake doses) experienced by the study participants. 
PROcEED is software that provides access to probabilistic reverse dosimetry
approaches for estimating exposure distributions via a simple user
interface.AVAILABILITY: PROcEED along with installation instructions is freely
available for download from
http://www.epa.gov/heasd/products/proceed/proceed.html.

PMCID: PMC3732445
PMID: 23930024  [PubMed]


86. Eur J Pharm Sci. 2013 Jul 16;49(4):679-98. doi: 10.1016/j.ejps.2013.05.019. Epub 
2013 May 29.

In silico predictions of gastrointestinal drug absorption in pharmaceutical
product development: application of the mechanistic absorption model GI-Sim.

Sjögren E(1), Westergren J, Grant I, Hanisch G, Lindfors L, Lennernäs H,
Abrahamsson B, Tannergren C.

Author information: 
(1)Department of Pharmacy, Uppsala University, BOX 580, S-751 23 Uppsala, Sweden.

Oral drug delivery is the predominant administration route for a major part of
the pharmaceutical products used worldwide. Further understanding and improvement
of gastrointestinal drug absorption predictions is currently a highly prioritized
area of research within the pharmaceutical industry. The fraction absorbed (fabs)
of an oral dose after administration of a solid dosage form is a key parameter in
the estimation of the in vivo performance of an orally administrated drug
formulation. This study discloses an evaluation of the predictive performance of 
the mechanistic physiologically based absorption model GI-Sim. GI-Sim deploys a
compartmental gastrointestinal absorption and transit model as well as algorithms
describing permeability, dissolution rate, salt effects, partitioning into
micelles, particle and micelle drifting in the aqueous boundary layer, particle
growth and amorphous or crystalline precipitation. Twelve APIs with reported or
expected absorption limitations in humans, due to permeability, dissolution
and/or solubility, were investigated. Predictions of the intestinal absorption
for different doses and formulations were performed based on physicochemical and 
biopharmaceutical properties, such as solubility in buffer and simulated
intestinal fluid, molecular weight, pK(a), diffusivity and molecule density,
measured or estimated human effective permeability and particle size
distribution. The performance of GI-Sim was evaluated by comparing predicted
plasma concentration-time profiles along with oral pharmacokinetic parameters
originating from clinical studies in healthy individuals. The capability of
GI-Sim to correctly predict impact of dose and particle size as well as the in
vivo performance of nanoformulations was also investigated. The overall
predictive performance of GI-Sim was good as >95% of the predicted
pharmacokinetic parameters (C(max) and AUC) were within a 2-fold deviation from
the clinical observations and the predicted plasma AUC was within one standard
deviation of the observed mean plasma AUC in 74% of the simulations. GI-Sim was
also able to correctly capture the trends in dose- and particle size dependent
absorption for the study drugs with solubility and dissolution limited
absorption, respectively. In addition, GI-Sim was also shown to be able to
predict the increase in absorption and plasma exposure achieved with
nanoformulations. Based on the results, the performance of GI-Sim was shown to be
suitable for early risk assessment as well as to guide decision making in
pharmaceutical formulation development.

Copyright © 2013 Elsevier B.V. All rights reserved.

PMID: 23727464  [PubMed - indexed for MEDLINE]


87. CPT Pharmacometrics Syst Pharmacol. 2013 Jul 10;2:e55. doi: 10.1038/psp.2013.29.

Physiologically-Based Pharmacokinetic (PBPK) Modeling and Simulations Principles,
Methods, and Applications in the Pharmaceutical Industry.

Rowland M.

Author information: 
1] Centre for Applied Pharmacokinetic Research, School of Pharmacy and
Pharmaceutical Sciences, University of Manchester, Manchester, UK [2] Department 
of Bioengineering and Therapeutic Sciences, School of Pharmacy and Medicine,
University of California, San Francisco, California, USA.

PMCID: PMC3733532
PMID: 23842098  [PubMed]


88. Toxicology. 2013 Jul 5;309:66-72. doi: 10.1016/j.tox.2013.04.009. Epub 2013 Apr
22.

Nasal dosimetry of inspired naphthalene vapor in the male and female B6C3F1
mouse.

Morris JB.

Author information: 
Toxicology Program, Department of Pharmaceutical Sciences, School of Pharmacy,
University of Connecticut, 69 N. Eagleville Road, Storrs, CT 06269, USA.
john.morris@uconn.edu

Naphthalene vapor is a nasal cytotoxicant in the rat and mouse but is a nasal
carcinogen in only the rat. Inhalation dosimetry is a critical aspect of the
inhalation toxicology of inspired vapors and may contribute to the species
differences in the nasal response. To define the nasal dosimetry of naphthalene
in the B6C3F1 male and female mouse, uptake of naphthalene vapor was measured in 
the surgically isolated upper respiratory tract (URT) at inspiratory flow rates
of 25 or 50 ml/min. Uptake was measured at multiple concentrations (0.5, 3, 10,
30 ppm) in controls and mice treated with the cytochrome P450 inhibitor
5-phenyl-1-pentyne. In both sexes, URT uptake efficiency was strongly
concentration dependent averaging 90% at 0.5 ppm compared to 50% at 30 ppm (25
ml/min flow rate), indicating saturable processes were involved. Both uptake
efficiency and the concentration dependence of uptake were significantly
diminished by 5-phenyl-1-pentyne indicating inspired naphthalene vapor is
extensively metabolized in the mouse nose with saturation of metabolism occurring
at the higher concentrations. A hybrid computational fluid dynamic
physiologically based pharmacokinetic model was developed for nasal dosimetry.
This model accurately predicted the observed URT uptake efficiencies. Overall,
the high URT uptake efficiency of naphthalene in the mouse nose indicates the
absence of a tumorigenic response is not attributable to low delivered dose rates
in this species.

Copyright © 2013 Elsevier Ireland Ltd. All rights reserved.

PMID: 23619605  [PubMed - indexed for MEDLINE]


89. AAPS J. 2013 Jul;15(3):787-96. doi: 10.1208/s12248-013-9479-1. Epub 2013 Apr 19.

Clinical pharmacokinetics of buffered propranolol sublingual tablet
(Promptol™)-application of a new "physiologically based" model to assess
absorption and disposition.

Wang Y(1), Wang Z, Zuo Z, Tomlinson B, Lee BT, Bolger MB, Chow MS.

Author information: 
(1)School of Pharmacy, Faculty of Medicine, The Chinese University of Hong Kong, Sha
Tin, New Territories, Hong Kong, China.

Sublingual administration of certain buffered propranolol may improve the rate
and extent of absorption compared to oral administration. The main objectives of 
this study were to (1) compare the plasma propranolol concentrations (Cp-prop)
following sublingual administration of a specially buffered formulation
(Promptol™) to that following oral administration of Inderal(®) and (2) evaluate 
the utility of a special pharmacokinetic model in describing the Cp-prop
following sublingual administration. Eighteen healthy volunteers received 10 mg
sublingual Promptol™ or oral Inderal(®). Multiple Cp-prop were determined and
their pharmacokinetics compared. Additional data following sublingual 40 mg
Promptol™ or Inderal(®) were utilized for evaluation of a special advanced
compartmental absorption and transit (ACAT) model. For model simulation, the
physicochemical parameters were imported from AMET predictor, whereas the
pharmacokinetic parameters were calculated and optimized by Gastroplus(®). Based 
on this model, the quantity of drug absorbed via buccal/sublingual mucosa was
estimated. Cp-prop was higher at earlier times with 3-fold greater relative
bioavailability following sublingual Promptol™ compared to that from oral
Inderal(®). The special ACAT model provided excellent goodness of fit of
Cp-prop-time curve and estimated a 56.6% increase in absorption rate from
Promptol™ and higher initial Cp-prop compared to the regular formulation. The
modified ACAT model provided a useful approach to describe sublingual absorption 
of propranolol and clearly demonstrated an improvement of absorption of
Promptol™. The sublingual 10 mg Promptol™ achieved not only a similar systemic
exposure as 30 mg oral Inderal(®) but an earlier effective Cp-prop which may be
advantageous for certain clinical conditions.

PMCID: PMC3691420
PMID: 23605805  [PubMed - indexed for MEDLINE]


90. Arch Toxicol. 2013 Jul;87(7):1257-64. doi: 10.1007/s00204-013-1022-8. Epub 2013
Feb 13.

Functional UDP-glucuronyltransferase 2B15 polymorphism and bisphenol A
concentrations in blood: results from physiologically based kinetic modelling.

Partosch F(1), Mielke H, Gundert-Remy U.

Author information: 
(1)Institut für Klinische Pharmakologie und Toxikologie, Charité Universitätsmedizin
Berlin, Luisenstr. 7, 10117 Berlin, Germany. falko.partosch@charite.de

Bisphenol A (BPA) is a chemical in widespread use that is under scientific
discussion due to its endocrine activity. Controversies exist about how to
interpret reportedly high blood concentrations measured in uncontrolled
situations. Physiologically based pharmaco-/toxicokinetic modelling resulted in
10-100-fold lower blood concentrations than those reported. Moreover, in
controlled situations, BPA did not exceed the level of detection (<0.3 ng/ml) in 
human blood or urine. Using a validated human PBK model, this study investigated 
the influence of functionally relevant polymorphic UGT2B15, the enzyme mediating 
BPA metabolism, on the BPA concentration-time profile in human blood. Maximum
concentrations (C(max)) and areas under the curves (AUCs) in blood from high and 
low metabolisers differed by a factor of 4.7 and 4.6, respectively (doses: 1 and 
0.05 μg/kg/day). Low metabolisers excreted a greater proportion of BPA via the
sulphate pathway compared to high metabolisers. This finding explains why C(max) 
and AUC increased to a smaller extent, as predicted from in vitro data obtained
with transfected cells possessing only the UGT2B15 variants. The highest C(max)
value calculated in the subject with the lowest metabolic clearance was roughly
40 pg/ml, which is far lower than reported high blood concentrations, which in
turn cannot be explained by genetically impaired UGT2B15 activity. From the risk 
assessment perspective, our results indicate that the traditional uncertainty
factor is sufficient to account for the variability in the polymorphic
glucuronidation of BPA.

PMID: 23404680  [PubMed - indexed for MEDLINE]


91. Clin Pharmacokinet. 2013 Jul;52(7):555-65. doi: 10.1007/s40262-013-0050-0.

A novel maturation function for clearance of the cytochrome P450 3A substrate
midazolam from preterm neonates to adults.

Ince I(1), de Wildt SN, Wang C, Peeters MY, Burggraaf J, Jacqz-Aigrain E, van den
Anker JN, Tibboel D, Danhof M, Knibbe CA.

Author information: 
(1)Department of Pediatric Surgery and Intensive Care, Erasmus MC Sophia Children's 
Hospital, Rotterdam, The Netherlands.

Erratum in
    Clin Pharmacokinet. 2013 Jul;52(7):611. Wang, Chengueng [corrected to Wang,
Chenguang].

BACKGROUND AND OBJECTIVE: Major changes in cytochrome P450 (CYP) 3A activity may 
be expected in the first few months of life with, later, relatively limited
changes. In this analysis we studied the maturation of in vivo CYP3A-mediated
clearance of midazolam, as model drug, from preterm neonates of 26 weeks
gestational age (GA) to adults.
METHODS: Pharmacokinetic data after intravenous administration of midazolam were 
obtained from six previously reported studies. Subjects were premature neonates
(n = 24; GA 26-33.5 weeks, postnatal age (PNA) 3-11 days, and n = 24; GA
26-37 weeks, PNA 0-1 days), 23 children after elective major craniofacial surgery
(age 3-23 months), 18 pediatric intensive-care patients (age 2 days-17 years), 18
pediatric oncology patients (age 3-16 years), and 20 healthy male adults (age
20-31 years). Population pharmacokinetic modeling with systematic covariate
analysis was performed by use of NONMEM v6.2.
RESULTS: Across the entire lifespan from premature neonates to adults, bodyweight
was a significant covariate for midazolam clearance. The effect of bodyweight was
best described by use of an allometric equation with an exponent changing with
bodyweight in an exponential manner from 0.84 for preterm neonates (0.77 kg) to
0.44 for adults (89 kg), showing that the most rapid maturation occurs during the
youngest age range.
CONCLUSIONS: An in-vivo maturation function for midazolam clearance from
premature neonates to adults has been developed. This function can be used to
derive evidence-based doses for children, and to simulate exposure to midazolam
and possibly other CYP3A substrates across the pediatric age range in population 
pharmacokinetic models or physiologically based pharmacokinetic models.

PMID: 23512668  [PubMed - indexed for MEDLINE]


92. Clin Pharmacokinet. 2013 Jul;52(7):583-92. doi: 10.1007/s40262-013-0056-7.

Prediction of drug-drug interactions between various antidepressants and
efavirenz or boosted protease inhibitors using a physiologically based
pharmacokinetic modelling approach.

Siccardi M(1), Marzolini C, Seden K, Almond L, Kirov A, Khoo S, Owen A, Back D.

Author information: 
(1)Department of Molecular and Clinical Pharmacology, Institute of Translational
Medicine, University of Liverpool, 70 Pembroke Place, Liverpool, L69 3GF, UK.
siccardi@liverpool.ac.uk

Erratum in
    Clin Pharmacokinet. 2013 Jul;52(7):613-4.

BACKGROUND AND OBJECTIVE: The rate of depression in patients with HIV is higher
than in the general population. The use of antidepressants can have a beneficial 
effect, improving antiretroviral therapy adherence and consequently their
efficacy and safety. Efavirenz and protease inhibitor boosted with ritonavir are 
major components of the antiretroviral therapy and are inducers and/or inhibitors
of several cytochrome P450 (CYP) isoforms. Although antidepressants are
prescribed to a significant proportion of patients treated with antiretrovirals, 
there are limited clinical data on drug-drug interactions. The aim of this study 
was to predict the magnitude of drug-drug interactions among efavirenz, boosted
protease inhibitors and the most commonly prescribed antidepressants using an in 
vitro-in vivo extrapolation (IVIVE) model simulating virtual clinical trials.
METHODS: In vitro data describing the chemical characteristics, and absorption,
distribution, metabolism and elimination (ADME) properties of efavirenz, boosted 
protease inhibitors and the most commonly prescribed antidepressants were
obtained from published literature or generated by standard methods.
Pharmacokinetics and drug-drug interaction were simulated using the full
physiologically based pharmacokinetic model implemented in the Simcyp™ ADME
simulator. The robustness of our modeling approach was assessed by comparing the 
magnitude of simulated drug-drug interactions using probe drugs to that observed 
in clinical studies.
RESULTS: Simulated pharmacokinetics and drug-drug interactions were in
concordance with available clinical data. Although the simulated drug-drug
interactions with antidepressants were overall weak to moderate according to the 
classification of the US FDA, fluoxetine and venlafaxine represent better
candidates from a pharmacokinetic standpoint for patients on efavirenz and
venlafaxine or citalopram for patients on boosted protease inhibitors.
CONCLUSION: The modest magnitude of interaction could be explained by the fact
that antidepressants are substrates of multiple isoforms and thus metabolism can 
still occur through CYPs that are weakly impacted by efavirenz or boosted
protease inhibitors. These findings indicate that IVIVE is a useful tool for
predicting drug-drug interactions and designing prospective clinical trials,
giving insight into the variability of exposure, sample size and time-dependent
induction or inhibition.

PMID: 23479398  [PubMed - indexed for MEDLINE]


93. Clin Pharmacol Ther. 2013 Jul;94(1):64-79. doi: 10.1038/clpt.2013.45. Epub 2013
Feb 25.

ITC recommendations for transporter kinetic parameter estimation and
translational modeling of transport-mediated PK and DDIs in humans.

Zamek-Gliszczynski MJ(1), Lee CA, Poirier A, Bentz J, Chu X, Ellens H, Ishikawa
T, Jamei M, Kalvass JC, Nagar S, Pang KS, Korzekwa K, Swaan PW, Taub ME, Zhao P, 
Galetin A; International Transporter Consortium.

Author information: 
(1)Drug Disposition, Lilly Research Laboratories, Lilly Corporate Center,
Indianapolis, Indiana, USA.

This white paper provides a critical analysis of methods for estimating
transporter kinetics and recommendations on proper parameter calculation in
various experimental systems. Rational interpretation of transporter-knockout
animal findings and application of static and dynamic physiologically based
modeling approaches for prediction of human transporter-mediated pharmacokinetics
and drug-drug interactions (DDIs) are presented. The objective is to provide
appropriate guidance for the use of in vitro, in vivo, and modeling tools in
translational transporter science.

PMCID: PMC3898877
PMID: 23588311  [PubMed - indexed for MEDLINE]


94. Drug Metab Dispos. 2013 Jul;41(7):1329-38. doi: 10.1124/dmd.112.050732. Epub 2013
Apr 12.

Optimization of drug-drug interaction study design: comparison of minimal
physiologically based pharmacokinetic models on prediction of CYP3A inhibition by
ketoconazole.

Han B(1), Mao J, Chien JY, Hall SD.

Author information: 
(1)Department of Drug Disposition, Lilly Research Laboratories, Eli Lilly and Co.,
Indianapolis, IN 46285, USA.

Ketoconazole is a potent CYP3A inhibitor used to assess the contribution of CYP3A
to drug clearance and quantify the increase in drug exposure due to a strong
inhibitor. Physiologically based pharmacokinetic (PBPK) models have been used to 
evaluate treatment regimens resulting in maximal CYP3A inhibition by ketoconazole
but have reached different conclusions. We compare two PBPK models of the
ketoconazole-midazolam interaction, model 1 (Chien et al., 2006) and model 2
implemented in Simcyp (version 11), to predict 16 published treatment regimens.
With use of model 2, 41% of the study point estimates of area under the curve
(AUC) ratio and 71% of the 90% confidence intervals were predicted within
1.5-fold of the observed, but these increased to 82 and 100%, respectively, with 
model 1. For midazolam, model 2 predicted a maximal midazolam AUC ratio of 8 and 
a hepatic fraction metabolized by CYP3A (f(m)) of 0.97, whereas model 1 predicted
17 and 0.90, respectively, which are more consistent with observed data. On the
basis of model 1, ketoconazole (400 mg QD) for at least 3 days and substrate
administration within 2 hours is required for maximal CYP3A inhibition.
Ketoconazole treatment regimens that use 200 mg BID underestimate the systemic
fraction metabolized by CYP3A (0.86 versus 0.90) for midazolam. The systematic
underprediction also applies to CYP3A substrates with high bioavailability and
long half-lives. The superior predictive performance of model 1 reflects the need
for accumulation of ketoconazole at enzyme site and protracted inhibition. Model 
2 is not recommended for inferring optimal study design and estimation of
fraction metabolized by CYP3A.

PMID: 23584886  [PubMed - indexed for MEDLINE]


95. Environ Sci Pollut Res Int. 2013 Jul;20(7):4993-5002. doi:
10.1007/s11356-013-1472-9. Epub 2013 Jan 18.

The function of digestive enzymes on Cu, Zn, and Pb release from soil in in vitro
digestion tests.

Li Y(1), Demisie W, Zhang MK.

Author information: 
(1)Zhejiang Provincial Key Laboratory of Subtropical Soil and Plant Nutrition,
College of Environmental and Natural Resource Sciences, Zhejiang University,
Hangzhou 310058, China.

The bioaccessibility of soil heavy metals is the solubility of soil heavy metals 
in synthetic human digestive juice, which is usually determined using in vitro
digestion test. To reveal the effects of digestive enzymes on soil heavy metals
bioaccessibility, three representative in vitro digestion tests, Simple
Bioaccessibility Extraction Test (SBET), Physiologically Based Extraction Test
(PBET), and Simple Gastrointestinal Extraction Test (SGET), were chosen. The
bioaccessibility of soil Cu, Zn, and Pb in each method were respectively
evaluated with and without digestive enzymes, and the differences were compared. 
The results showed that the effects of digestive enzymes varied with different
methods and elements. Because of digestive enzymes addition, the environmental
change from acid gastric phase to neutral intestinal phase of PBET did not result
in apparently decrease of the bioaccessibility of soil Cu. However, the
solubility of soil Zn and Pb were pH-dependent. For SGET, when digestive enzymes 
were added, its results reflected more variations resulting from soil and element
types. The impacts of digestive enzymes on heavy metal dissolution are mostly
seen in the intestinal phase. Therefore, digestive enzyme addition is
indispensable to the gastrointestinal digestion methods (PBET and SGET), while
the pepsin addition is not important for the methods only comprised of gastric
digestion (SBET).

PMID: 23329130  [PubMed - indexed for MEDLINE]


96. Expert Opin Drug Metab Toxicol. 2013 Jul;9(7):817-34. doi:
10.1517/17425255.2013.786042. Epub 2013 Apr 4.

Microdosing and drug development: past, present and future.

Lappin G(1), Noveck R, Burt T.

Author information: 
(1)University of Lincoln, Brayford Pool, Lincoln, LN6 7TS, UK. glappin@lincoln.ac.uk

INTRODUCTION: Microdosing is an approach to early drug development where
exploratory pharmacokinetic data are acquired in humans using inherently safe
sub-pharmacologic doses of drug. The first publication of microdose data was 10
years ago and this review comprehensively explores the microdose concept from
conception, over the past decade, up until the current date.
AREAS COVERED: The authors define and distinguish the concept of microdosing from
similar approaches. The authors review the ability of microdosing to provide
exploratory pharmacokinetics (concentration-time data) but exclude microdosing
using positron emission tomography. The article provides a comprehensive review
of data within the peer-reviewed literature as well as the latest applications
and a look into the future, towards where microdosing may be headed.
EXPERT OPINION: Evidence so far suggests that microdosing may be a better
predictive tool of human pharmacokinetics than alternative methods and
combination with physiologically based modelling may lead to much more reliable
predictions in the future. The concept has also been applied to drug-drug
interactions, polymorphism and assessing drug concentrations over time at its
site of action. Microdosing may yet have more to offer in unanticipated
directions and provide benefits that have not been fully realised to date.

PMID: 23550938  [PubMed - indexed for MEDLINE]


97. J Expo Sci Environ Epidemiol. 2013 Jul;23(4):416-27. doi: 10.1038/jes.2013.12.
Epub 2013 Mar 6.

Studying permethrin exposure in flight attendants using a physiologically based
pharmacokinetic model.

Wei B(1), Isukapalli SS, Weisel CP.

Author information: 
(1)Environmental and Occupational Health Sciences Institute, A Joint Institute of
Rutgers University and University of Medicine and Dentistry of New Jersey,
Piscataway, New Jersey 08854, USA.

Assessment of potential health risks to flight attendants from exposure to
pyrethroid insecticides, used for aircraft disinsection, is limited because of
(a) lack of information on exposures to these insecticides, and (b) lack of tools
for linking these exposures to biomarker data. We developed and evaluated a
physiologically based pharmacokinetic (PBPK) model to assess the exposure of
flight attendants to the pyrethroid insecticide permethrin attributable to
aircraft disinsection. The permethrin PBPK model was developed by adapting
previous models for pyrethroids, and was parameterized using currently available 
metabolic parameters for permethrin. The human permethrin model was first
evaluated with data from published human studies. Then, it was used to estimate
urinary metabolite concentrations of permethrin in flight attendants who worked
in aircrafts, which underwent residual and pre-flight spray treatments. The human
model was also applied to analyze the toxicokinetics following permethrin
exposures attributable to other aircraft disinsection scenarios. Predicted levels
of urinary 3-phenoxybenzoic acid (3-PBA), a metabolite of permethrin, following
residual disinsection treatment were comparable to the measurements made for
flight attendants. Simulations showed that the median contributions of the
dermal, oral and inhalation routes to permethrin exposure in flight attendants
were 83.5%, 16.1% and 0.4% under residual treatment scenario, respectively, and
were 5.3%, 5.0% and 89.7% under pre-flight spray scenario, respectively. The PBPK
model provides the capability to simulate the toxicokinetic profiles of
permethrin, and can be used in the studies on human exposure to permethrin.

PMCID: PMC4063416
PMID: 23462847  [PubMed - indexed for MEDLINE]


98. J Pharm Pharmacol. 2013 Jul;65(7):937-52. doi: 10.1111/jphp.12059. Epub 2013 Mar 
25.

Coupling biorelevant dissolution methods with physiologically based
pharmacokinetic modelling to forecast in-vivo performance of solid oral dosage
forms.

Otsuka K(1), Shono Y, Dressman J.

Author information: 
(1)Goethe University, Frankfurt am Main, Germany; Takeda Pharmaceutical Company
Limited, Osaka, Japan.

OBJECTIVES: To summarize the basis for and progress with the development of
in-vitro-in-silico-in-vivo (IV-IS-IV) relationships for oral dosage forms using
physiologically based pharmacokinetic (PBPK) modelling, with the focus on
predicting the performance of solid oral dosage forms in humans.
KEY FINDINGS: Various approaches to forecasting oral absorption have been
reported to date. These range from simple dissolution tests, through biorelevant 
dissolution testing and laboratory simulations of the gastrointestinal (GI)
tract, to the use of PBPK modelling to predict oral drug absorption based on the 
physicochemical parameters of the drug substance. Although each of these
approaches can be useful for qualitative predictions, forecasting oral absorption
on a quantitative basis with an individual approach is only possible for selected
drug/dosage form combinations. By integrating biorelevant dissolution test
results with the PBPK models, it has become possible to achieve quantitatively
accurate as well as qualitative predictions of plasma profiles after oral dosing 
for both immediate and modified release formulations.
SUMMARY: With further refinement of both the biorelevant dissolution testing
methods and the PBPK models, it should be possible to expedite the development
and regulatory approval of optimized dosage forms and dosing conditions.

© 2013 Royal Pharmaceutical Society.

PMID: 23738721  [PubMed - indexed for MEDLINE]


99. J Pharm Sci. 2013 Jul;102(7):2085-95. doi: 10.1002/jps.23562. Epub 2013 Apr 23.

Prediction of total hepatic clearance by combining metabolism, transport, and
permeability data in the in vitro-in vivo extrapolation methods: emphasis on an
apparent fraction unbound in liver for drugs.

Poulin P.

Author information: 
patrick-poulin@videotron.ca

Poulin and coworkers recently proposed in three manuscripts (2012. J Pharm Sci
101:838-851; 2012. J Pharm Sci 101:4308-4326; and 2013. J Pharm Sci 102:in press)
a novel in vitro-to-in vivo extrapolation (IVIVE) method for clearance (CL)
involving estimation of apparent fraction unbound in liver (fu(liver)) based on
albumin-facilitated hepatic uptake and correction of unbound drug according to
the ionization fraction either side of the plasma membrane. This novel IVIVE
method has improved the prediction accuracy, and, hence, reduced the bias in
predicting hepatic metabolic CL referring to plasma kinetics of several
acidic/neutral drugs in preclinical species and humans either based on microsomal
or hepatocyte data. So far, the prediction performance of this novel IVIVE method
has been assessed for metabolic CL only. Because CL might also be governed by
transporters effect and/or permeation limitation in addition to metabolism, an
extension of the proposed IVIVE method from metabolic data to transport and
permeability data was necessary. Therefore, it was assumed that the concept
should also work for multiple CL processes predictions because it is applicable
as long as the drug gets to the hepatocyte cell surface. In this study, the
proposed IVIVE method was assessed using a large database of predictions of total
hepatic CL in rats and humans by combining in vitro hepatocyte data on
metabolism, transport, and permeability. The proposed IVIVE method is similarly
effective in minimizing average prediction bias and improves accuracy unlike
other IVIVE methods. Overall, the present study confirms the utility of the novel
IVIVE method for predicting total hepatic CL of drugs under in vivo conditions
either by considering metabolism data only or combining metabolism with
transporter and permeability data. This study will facilitate the predictions of 
total hepatic CL in physiologically based pharmacokinetics (PBPK) model.

Copyright © 2013 Wiley Periodicals, Inc.

PMID: 23613473  [PubMed - indexed for MEDLINE]


100. Regul Toxicol Pharmacol. 2013 Jul;66(2):217-33. doi: 10.1016/j.yrtph.2013.04.001.
Epub 2013 Apr 11.

Hypothesis-based weight-of-evidence evaluation of methyl methacrylate olfactory
effects in humans and derivation of an occupational exposure level.

Pemberton M(1), Bailey LA, Rhomberg LR.

Author information: 
(1)Systox Limited, 84 Hazelwood Road, Wilmslow, Cheshire SK92QA, United Kingdom.
markpemberton@systox.com

Over 40 years of scientific evidence indicates that methyl methacrylate (MMA)
causes olfactory effects in rodents that are relevant to humans. More recent
scientific studies have focused on understanding the apparent lack of species
concordance between the rodent and human studies. Toxicokinetic studies and a
physiologically based pharmacokinetic (PBPK) model describing inhalation
dosimetry of MMA in the upper respiratory tract (URT) of rats and humans point to
differences in nasal morphology and biochemistry that could explain and reconcile
these differences as species-specific manifestations of a common toxicological
process. We have applied the hypothesis-based weight-of-evidence (HBWoE) approach
to evaluate the concordance of the available data and the hypothesis that the
observed difference in sensitivity between rats and humans may be the expected
result of physiological and biochemical differences. Our WoE analysis indicates
that when the several lines of evidence (i.e., animal, human, mode-of-action, and
toxicokinetics data) are integrated, they inform interpretation of one another
and, overall, support use of the human data for derivation of an MMA occupational
exposure level (OEL) of 50 ppm.

Copyright © 2013 The Authors. Published by Elsevier Inc. All rights reserved.

PMID: 23583434  [PubMed - indexed for MEDLINE]


101. Risk Anal. 2013 Jul;33(7):1237-51. doi: 10.1111/j.1539-6924.2012.01927.x. Epub
2012 Dec 24.

A calibrated human PBPK model for benzene inhalation with urinary bladder and
bone marrow compartments.

Knutsen JS(1), Kerger BD, Finley B, Paustenbach DJ.

Author information: 
(1)ChemRisk, Boulder, CO, USA.

A physiologically-based pharmacokinetic (PBPK) model of benzene inhalation based 
on a recent mouse model was adapted to include bone marrow (target organ) and
urinary bladder compartments. Empirical data on human liver microsomal protein
levels and linked CYP2E1 activities were incorporated into the model, and
metabolite-specific conversion rate parameters were estimated by fitting to human
biomonitoring data and adjusting for background levels of urinary metabolites.
Human studies of benzene levels in blood and breath, and phenol levels in urine
were used to validate the rate of human conversion of benzene to benzene oxide,
and urinary benzene metabolites from Chinese benzene worker populations provided 
model validation for rates of human conversion of benzene to muconic acid (MA)
and phenylmercapturic acid (PMA), phenol (PH), catechol (CA), hydroquinone (HQ), 
and benzenetriol (BT). The calibrated human model reveals that while liver
microsomal protein and CYP2E1 activities are lower on average in humans compared 
to mice, the mouse also shows far lower rates of benzene conversion to MA and
PMA, and far higher conversion of benzene to BO/PH, and of BO/PH to CA, HQ, and
BT. The model also differed substantially from existing human PBPK models with
respect to several metabolic rate parameters of importance to interpreting
benzene metabolism and health risks in human populations associated with bone
marrow doses. The model provides a new methodological paradigm focused on
integrating linked human liver metabolism data and calibration using
biomonitoring data, thus allowing for model uncertainty analysis and more
rigorous validation.

© 2012 Society for Risk Analysis.

PMID: 23278103  [PubMed - indexed for MEDLINE]


102. Toxicol Appl Pharmacol. 2013 Jul 1;270(1):45-59. doi: 10.1016/j.taap.2013.03.022.
Epub 2013 Apr 6.

Prediction and evaluation of route dependent dosimetry of BPA in rats at
different life stages using a physiologically based pharmacokinetic model.

Yang X(1), Doerge DR, Fisher JW.

Author information: 
(1)Division of Biochemical Toxicology, National Center for Toxicological Research,
Food & Drug Administration, Jefferson, AR 72079, USA. Xiaoxia.Yang@fda.hhs.gov

Bisphenol A (BPA) has received considerable attention throughout the last decade 
due to its widespread use in consumer products. For the first time a
physiologically based pharmacokinetic (PBPK) model was developed in neonatal and 
adult rats to quantitatively evaluate age-dependent pharmacokinetics of BPA and
its phase II metabolites. The PBPK model was calibrated in adult rats using
studies on BPA metabolism and excretion in the liver and gastrointestinal tract, 
and pharmacokinetic data with BPA in adult rats. For immature rats the hepatic
and gastrointestinal metabolism of BPA was inferred from studies on the
maturation of phase II enzymes coupled with serum time course data in pups. The
calibrated model predicted the measured serum concentrations of BPA and BPA
conjugates after administration of 100μg/kg of d6-BPA in adult rats (oral gavage 
and intravenous administration) and postnatal days 3, 10, and 21 pups (oral
gavage). The observed age-dependent BPA serum concentrations were partially
attributed to the immature metabolic capacity of pups. A comparison of the
dosimetry of BPA across immature rats and monkeys suggests that dose adjustments 
would be necessary to extrapolate toxicity studies from neonatal rats to infant
humans.

Published by Elsevier Inc.

PMID: 23566954  [PubMed - indexed for MEDLINE]


103. Chem Biol Interact. 2013 Jun 25;204(1):13-27. doi: 10.1016/j.cbi.2013.04.003.
Epub 2013 Apr 17.

Physiologically based pharmacokinetic model for humans orally exposed to
chromium.

Kirman CR(1), Aylward LL, Suh M, Harris MA, Thompson CM, Haws LC, Proctor DM, Lin
SS, Parker W, Hays SM.

Author information: 
(1)Summit Toxicology, 29449 Pike Drive, Orange Village, OH 44022, USA.
ckirman@summittoxicology.com

A multi-compartment physiologically based pharmacokinetic (PBPK) model was
developed to describe the behavior of Cr(III) and Cr(VI) in humans. Compartments 
were included for gastrointestinal lumen, oral mucosa, stomach, small intestinal 
tissue, blood, liver, kidney, bone, and a combined compartment for remaining
tissues. As chronic exposure to high concentrations of Cr(VI) in drinking water
cause small intestinal cancer in mice, the toxicokinetics of Cr(VI) in the upper 
gastrointestinal tract of rodents and humans are important for assessing internal
tissue dose in risk assessment. Fasted human stomach fluid was collected and ex
vivo Cr(VI) reduction studies were conducted and used to characterize reduction
of Cr(VI) in human stomach fluid as a mixed second-order, pH-dependent process.
For model development, toxicokinetic data for total chromium in human tissues and
excreta were identified from the published literature. Overall, the PBPK model
provides a good description of chromium toxicokinetics and is consistent with the
available total chromium data from Cr(III) and Cr(VI) exposures in typical humans
(i.e., model predictions are within a factor of three for approximately 86% of
available data). By accounting for key species differences, sources of saturable 
toxicokinetics, and sources of uncertainty and variation, the rodent and human
PBPK models can provide a robust characterization of toxicokinetics in the target
tissue of the small intestine allowing for improved health risk assessment of
human populations exposed to environmentally-relevant concentrations.

Copyright © 2013 Elsevier Ireland Ltd. All rights reserved.

PMID: 23603453  [PubMed - indexed for MEDLINE]


104. Toxicol Lett. 2013 Jun 20;220(1):26-34. doi: 10.1016/j.toxlet.2013.03.032. Epub
2013 Apr 6.

Prediction of dose-hepatotoxic response in humans based on
toxicokinetic/toxicodynamic modeling with or without in vivo data: a case study
with acetaminophen.

Péry AR(1), Brochot C, Zeman FA, Mombelli E, Desmots S, Pavan M, Fioravanzo E,
Zaldívar JM.

Author information: 
(1)Unité « Modèles pour l'écotoxicologie et la toxicologie » (METO), INERIS, Parc
Alata BP2, 60550 Verneuil-en-Halatte, France. alexandre.pery@ineris.fr

In the present legislations, the use of methods alternative to animal testing is 
explicitly encouraged, to use animal testing only 'as a last resort' or to ban
it. The use of alternative methods to replace kinetics or repeated dose in vivo
tests is a challenging issue. We propose here a strategy based on in vitro tests 
and QSAR (Quantitative Structure Activity Relationship) models to calibrate a
dose-response model predicting hepatotoxicity. The dose response consists in
calibrating and coupling a PBPK (physiologically-based pharmacokinetic) model
with a toxicodynamic model for cell viability. We applied our strategy to
acetaminophen and compared three different ways to calibrate the PBPK model: only
with in vitro and in silico methods, using rat data or using all available data
including data on humans. Some estimates of kinetic parameters differed
substantially among the three calibration processes, but, at the end, the three
models were quite comparable in terms of liver toxicity predictions and close to 
the usual range of human overdose. For the model based on alternative methods,
the good adequation with the two other models resulted from an overestimated
renal elimination rate which compensated for the underestimation of the
metabolism rate. Our study points out that toxicokinetics/toxicodynamics
approaches, based on alternative methods and modelling only, can predict in vivo 
liver toxicity with accuracy comparable to in vivo methods.

Copyright © 2013 Elsevier Ireland Ltd. All rights reserved.

PMID: 23566899  [PubMed - indexed for MEDLINE]


105. CPT Pharmacometrics Syst Pharmacol. 2013 Jun 12;2:e47. doi: 10.1038/psp.2013.23.

Evaluation of an In Silico PBPK Post-Bariatric Surgery Model through Simulating
Oral Drug Bioavailability of Atorvastatin and Cyclosporine.

Darwich AS(1), Pade D, Rowland-Yeo K, Jamei M, Asberg A, Christensen H, Ashcroft 
DM, Rostami-Hodjegan A.

Author information: 
(1)Centre for Applied Pharmacokinetic Research, School of Pharmacy and
Pharmaceutical Sciences, University of Manchester, Manchester, UK.

An increasing prevalence of morbid obesity has led to dramatic increases in the
number of bariatric surgeries performed. Altered gastrointestinal physiology
following surgery can be associated with modified oral drug bioavailability
(Foral). In the absence of clinical data, an indication of changes to Foral via
systems pharmacology models would be of value in adjusting dose levels after
surgery. A previously developed virtual "post-bariatric surgery" population was
evaluated through mimicking clinical investigations on cyclosporine and
atorvastatin after bariatric surgery. Cyclosporine simulations displayed a
reduced fraction absorbed through gut wall (fa) and Foral after surgery,
consistent with reported observations. Simulated atorvastatin Foral postsurgery
was broadly reflective of observed data with indications of counteracting
interplay between reduced fa and an increased fraction escaping gut wall
metabolism (FG). Inability to fully recover observed atorvastatin exposure after 
biliopancreatic diversion with duodenal switch highlights the current gap
regarding the knowledge of associated biological changes.CPT: Pharmacometrics &
Systems Pharmacology (2013) 2, e47; doi:10.1038/psp.2013.23; advance online
publication 12 June 2013.

PMCID: PMC3697036
PMID: 23903405  [PubMed]


106. Vaccine. 2013 Jun 7;31(25):2738-43. doi: 10.1016/j.vaccine.2013.03.071. Epub 2013
Apr 11.

Pharmacokinetic modeling as an approach to assessing the safety of residual
formaldehyde in infant vaccines.

Mitkus RJ(1), Hess MA, Schwartz SL.

Author information: 
(1)Office of Biostatistics and Epidemiology, USFDA Center for Biologics Evaluation
and Research, 1401 Rockville Pike, HFM-210, Rockville, MD 20852, USA.
Robert.Mitkus@fda.hhs.gov

Formaldehyde is a one-carbon, highly water-soluble aldehyde that is used in
certain vaccines to inactivate viruses and to detoxify bacterial toxins. As part 
of the manufacturing process, some residual formaldehyde can remain behind in
vaccines at levels less than or equal to 0.02%. Environmental and occupational
exposure, principally by inhalation, is a continuing risk assessment focus for
formaldehyde. However, exposure to formaldehyde via vaccine administration is
qualitatively and quantitatively different from environmental or occupational
settings and calls for a different perspective and approach to risk assessment.
As part of a rigorous and ongoing process of evaluating the safety of biological 
products throughout their lifecycle at the FDA, we performed an assessment of
formaldehyde in infant vaccines, in which estimates of the concentrations of
formaldehyde in blood and total body water following exposure to
formaldehyde-containing vaccines at a single medical visit were compared with
endogenous background levels of formaldehyde in a model 2-month-old infant.
Formaldehyde levels were estimated using a physiologically-based pharmacokinetic 
(PBPK) model of formaldehyde disposition following intramuscular (IM) injection. 
Model results indicated that following a single dose of 200 μg, formaldehyde is
essentially completely removed from the site of injection within 30 min. Assuming
metabolism at the site of injection only, peak concentrations of formaldehyde in 
blood/total body water were estimated to be 22 μg/L, which is equivalent to a
body burden of 66 μg or <1% of the endogenous level of formaldehyde. Predicted
levels in the lymphatics were even lower. Assuming no adverse effects from
endogenous formaldehyde, which exists in blood and extravascular water at
background concentrations of 0.1 mM, we conclude that residual, exogenously
applied formaldehyde continues to be safe following incidental exposures from
infant vaccines.

Published by Elsevier Ltd.

PMID: 23583892  [PubMed - indexed for MEDLINE]


107. Environ Sci Technol. 2013 Jun 4;47(11):5971-8. doi: 10.1021/es400498q. Epub 2013 
May 15.

PCDD/Fs in plasma of individuals living near a hazardous waste incinerator. A
comparison of measured levels and estimated concentrations by PBPK modeling.

Nadal M(1), Fàbrega F, Schuhmacher M, Domingo JL.

Author information: 
(1)Laboratory of Toxicology and Environmental Health, IISPV, Universitat Rovira i
Virgili, Sant Llorenç 21, 43201, Reus, Catalonia, Spain.

The construction of the first and, until now, only hazardous waste incinerator
(HWI) in Spain finished in 1998. To assess its potential impact on the population
living in the vicinity, a surveillance program was established. It includes the
periodical biomonitoring of PCDD/Fs body burden. On the basis of this program, in
2012 we determined the levels of PCDD/Fs in plasma of nonoccupationally exposed
individuals living near the HWI. The results were compared with those of the
baseline study, and with those of two previous surveys (2002 and 2007). A
multicompartment, physiologically based pharmacokinetic (PBPK) model was also
applied to estimate the levels of PCDD/Fs in plasma. The model was validated by
comparing the results with our experimental data (baseline, 2002, 2007, and
2012). The current mean concentration was 6.18 pg I-TEQ/g lipid, with a range
between 2.03 and 18.8 pg I-TEQ/g lipid. In 1998 (baseline), the mean
concentration of PCDD/Fs in plasma was 27.0 pg I-TEQ/g lipid (reduction of 77%, p
< 0.001). Significant reductions were also noted in our previous 2002 and 2007
surveys, with mean concentrations of 15.7 and 9.36 pg I-TEQ/g lipid,
respectively. However, the comparison between simulated (using the PBPK model)
and experimental results was very successful, as PCDD/F values in plasma were
very similar (7.95 vs 6.18 pg I-TEQ/g lipid). The levels of PCDD/Fs in plasma of 
nonoccupationally exposed individuals living near the HWI here assessed are
comparatively lower than most recently reported values.

PMID: 23627713  [PubMed - indexed for MEDLINE]


108. Anesthesiology. 2013 Jun;118(6):1350-61. doi: 10.1097/ALN.0b013e31828ce74d.

Validity of the lipid sink as a mechanism for the reversal of local anesthetic
systemic toxicity: a physiologically based pharmacokinetic model study.

Kuo I(1), Akpa BS.

Author information: 
(1)Department of Chemical Engineering, University of Illinois at Chicago, Chicago,
Ilinois 60607, USA.

BACKGROUND: In vitro observations support the lipid sink theory of therapeutic
action by confirming the capacity of lipid emulsions to successfully uptake
bupivacaine from aqueous media. However, competing hypotheses and some in/ex vivo
small animal studies suggest that a metabolic or positive inotropic effect
underlies the dramatic effects of lipid therapy. Controlled clinical tests to
establish causality and mechanism of action are an impossibility. In an effort to
quantitatively probe the merits of a "sink" mechanism, a physiologically based
pharmacokinetic model has been developed that considers the binding action of
plasma lipid.
METHODS: The model includes no fitting parameters and accounts for concentration 
dependence of plasma protein and lipid:anesthetic binding as well as the
metabolism of the lipid scavenger. Predicted pharmacokinetics were validated by
comparison with data from healthy volunteers administered a nontoxic dose of
bupivacaine. The model was augmented to simulate lipid therapy and extended to
the case of accidental IV infusion of bupivacaine at levels known to cause
systemic toxicity.
RESULTS: The model yielded quantitative agreement with available pharmacokinetic 
data. Simulated lipid infusion following an IV overdose was predicted to yield
(1) an increase in total plasma concentration, (2) a decrease in unbound
concentration, and (3) a decrease in tissue content of bupivacaine.
CONCLUSIONS: Results suggest that the timescale on which tissue content is
reduced varies from organ to organ, with the concentration in the heart falling
by 11% within 3 min. This initial study suggests that, in isolation, the lipid
sink is insufficient to guarantee a reversal of systemic toxicity.

PMID: 23459217  [PubMed - indexed for MEDLINE]


109. Clin Pharmacokinet. 2013 Jun;52(6):415-31. doi: 10.1007/s40262-013-0042-0.

Prediction of drug disposition on the basis of its chemical structure.

Stepensky D.

Author information: 
Department of Clinical Biochemistry and Pharmacology, Faculty of Health Sciences,
Ben-Gurion University of the Negev, POB 653, 84105 Beer-Sheva, Israel.
davidst@bgu.ac.il

The chemical structure of any drug determines its pharmacokinetics and
pharmacodynamics. Detailed understanding of relationships between the drug
chemical structure and individual disposition pathways (i.e., distribution and
elimination) is required for efficient use of existing drugs and effective
development of new drugs. Different approaches have been developed for this
purpose, ranging from statistics-based quantitative structure-property (or
structure-pharmacokinetic) relationships (QSPR) analysis to physiologically based
pharmacokinetic (PBPK) models. This review critically analyzes currently
available approaches for analysis and prediction of drug disposition on the basis
of chemical structure. Models that can be used to predict different aspects of
disposition are presented, including: (a) value of the individual pharmacokinetic
parameter (e.g., clearance or volume of distribution), (b) efficiency of the
specific disposition pathway (e.g., biliary drug excretion or cytochrome P450 3A4
metabolism), (c) accumulation in a specific organ or tissue (e.g., permeability
of the placenta or accumulation in the brain), and (d) the whole-body disposition
in the individual patients. Examples of presented pharmacological agents include 
"classical" low-molecular-weight compounds, biopharmaceuticals, and drugs
encapsulated in specialized drug-delivery systems. The clinical efficiency of
agents from all these groups can be suboptimal, because of inefficient
permeability of the drug to the site of action and/or excessive accumulation in
other organs and tissues. Therefore, robust and reliable approaches for chemical 
structure-based prediction of drug disposition are required to overcome these
limitations. PBPK models are increasingly being used for prediction of drug
disposition. These models can reflect the complex interplay of factors that
determine drug disposition in a mechanistically correct fashion and can be
combined with other approaches, for example QSPR-based prediction of drug
permeability and metabolism, pharmacogenomic data and tools,
pharmacokinetic-pharmacodynamic modeling approaches, etc. Moreover, the PBPK
models enable detailed analysis of clinically relevant scenarios, for example the
effect of the specific conditions on the time course of the analyzed drug in the 
individual organs and tissues, including the site of action. It is expected that 
further development of such combined approaches will increase their precision,
enhance the effectiveness of drugs, and lead to individualized drug therapy for
different patient populations (geriatric, pediatric, specific diseases, etc.).

PMID: 23463353  [PubMed - indexed for MEDLINE]


110. Clin Pharmacol Ther. 2013 Jun;93(6):471-3. doi: 10.1038/clpt.2013.33.

Office of clinical pharmacology science day: a forum to stimulate innovation in
clinical pharmacology.

Owen RP(1), Jain L, Zhang L, Zineh I.

Author information: 
(1)Center for Drug Evaluation and Research, Office of Translational Sciences, Office
of Clinical Pharmacology, US Food and Drug Administration, Silver Spring,
Maryland, USA. ryan.owen@fda.hhs.gov

Comment on
    Clin Pharmacol Ther. 2013 Jun;93(6):515-25.

The Office of Clinical Pharmacology (OCP) of the US Food and Drug Administration 
(FDA) has hosted an office-wide event called Science Day (SD) since 1999. SD 2012
included presentations on physiologically based pharmacokinetic models,
exposure-response analyses, and other research projects. SD provides a forum for 
showcasing clinical pharmacology (CP) research within the OCP and provides an
opportunity for professional development. This article discusses the evolution of
Science Day and then focuses on SD 2012 as an example platform for promotion of
regulatory research.

PMID: 23689212  [PubMed - indexed for MEDLINE]


111. Eur J Clin Pharmacol. 2013 Jun;69(6):1311-20. doi: 10.1007/s00228-012-1467-3.
Epub 2013 Jan 11.

Application of in vitro-in vivo extrapolation (IVIVE) and physiologically based
pharmacokinetic (PBPK) modelling to investigate the impact of the CYP2C8
polymorphism on rosiglitazone exposure.

Yeo KR(1), Kenny JR, Rostami-Hodjegan A.

Author information: 
(1)Simcyp Limited, Blades Enterprise Centre, John Street, Sheffield, S2 4SU, UK.
k.r.yeo@simcyp.com

PURPOSE: To predict the impact of the CYP2C8 3 genotype on rosiglitazone exposure
in the absence and presence of trimethoprim.
METHODS: Prior in vitro and in vivo information for rosiglitazone and
trimethoprim were collated from the literature. Specifically, data on the
frequency of the different allelic forms of CYP2C8 and their metabolic activity
for rosiglitazone were incorporated into a physiologically-based pharmacokinetic 
(PBPK) model within the Simcyp Simulator (V11.1) to predict differences in the
relative exposure of rosiglitazone according to CYP2C8 3 genotype in a virtual
population.
RESULTS: Following multiple doses of 8 mg rosiglitazone, the predicted mean
AUC(0-24) was 37 % lower in CYP2C8 3 homozygotes compared with wildtype
homozygotes (p <  0.001), which was consistent with the 36 % lower value observed
in vivo (p <  0.001) Kirchheiner et al. (Clin Pharmacol Ther 80:657-667, 2006).
Predicted median AUC ratios of rosiglitazone in the presence and absence of
trimethoprim ranged from 1.35 to 1.66 for ten virtual trials of subjects with the
CYP2C8 1/1 genotype, which included the observed value of 1.42. In subjects with 
the CYP2C8 1/3 genotype, the predicted AUC ratios for all trials were higher than
the observed value of 1.18 Kirchheiner et al. (Clin Pharmacol Ther 80:657-667,
2006).
CONCLUSIONS: Investigating the drug interactions in individuals with rare allelic
forms of drug metabolising enzymes is fraught with many practical problems.
Current study demonstrates the utility of prior in vitro metabolism data from
such allelic forms to predict the relative exposure of a drug as a function of
genotype. However, in vitro inhibition data obtained in one allelic variant (e.g.
CYP2C8 1) may not be adequate to predict the in vivo interactions in another
allele (e.g. CYP2C8 3), since the inhibitory characteristics of perpetrator might
be different in each allelic variant in the same way as that of metabolism of the
victim drug by such variants of the enzyme.

PMID: 23307233  [PubMed - indexed for MEDLINE]


112. Integr Biol (Camb). 2013 Jun;5(6):877-88. doi: 10.1039/c3ib20245c.

Multiscale modelling approach combining a kinetic model of glutathione metabolism
with PBPK models of paracetamol and the potential glutathione-depletion
biomarkers ophthalmic acid and 5-oxoproline in humans and rats.

Geenen S(1), Yates JW, Kenna JG, Bois FY, Wilson ID, Westerhoff HV.

Author information: 
(1)Manchester Centre for Integrative Systems Biology, Manchester Interdisciplinary
Biocentre, University of Manchester, Manchester, UK.

A key role of the antioxidant glutathione is detoxification of chemically
reactive electrophilic drug metabolites within the liver. Therefore glutathione
depletion can have severe toxic consequences. Ophthalmic acid and 5-oxoproline
are metabolites involved in glutathione metabolism, which can be measured readily
in the blood and urine and have been proposed as candidate biomarkers of hepatic 
glutathione content. However, currently it is unclear whether their
concentrations in plasma exhibit a robust correlation with hepatic glutathione
content. To explore this important question, we have developed a novel approach
which combines a physiologically based pharmacokinetic (PBPK) model of metabolism
and disposition of paracetamol (acetaminophen) with a previously developed
mathematical systems model of hepatic glutathione homeostasis. Paracetamol is
metabolised to reactive intermediates which deplete glutathione and cause
toxicity when given at high doses. Our model correctly predicted that hepatic
glutathione depletion following paracetamol administration resulted in elevated
concentrations of 5-oxoproline and ophthalmic acid in blood and of 5-oxoproline
in urine. However, we also found from the model that concentrations of both of
the compounds were likely to be influenced by prolonged administration of
paracetamol and by the concentrations of intracellular metabolites such as
methionine. We conclude that care must be taken when extrapolating from
concentrations of these biomarkers to hepatic glutathione status.

PMID: 23632663  [PubMed - indexed for MEDLINE]


113. J Clin Pharmacol. 2013 Jun;53(6):642-53. doi: 10.1002/jcph.79. Epub 2013 Apr 15.

Time-dependent inhibition and induction of human cytochrome P4503A4/5 by an oral 
IAP antagonist, LCL161, in vitro and in vivo in healthy subjects.

Dhuria S(1), Einolf H, Mangold J, Sen S, Gu H, Wang L, Cameron S.

Author information: 
(1)Novartis Pharmaceuticals Corporation, East Hanover, NJ 07936, USA.
shyeilla.dhuria@novartis.com

Tumor cells can evade programmed cell death via up-regulation of inhibitor of
apoptosis proteins (IAPs). LCL161 is a small molecule oral IAP antagonist in
development for use in combination with cytotoxic agents. The effect of LCL161 on
CYP3A4/5 (CYP3A) activity was investigated in vitro and in a clinical study.
Results in human liver microsomes indicated LCL161 inhibited CYP3A in a
concentration- and time-dependent manner (KI of 0.797 µM and kinact of
0.0803 min(-1) ). LCL161 activated human PXR in a reporter gene assay and induced
CYP3A4 mRNA up to ∼5-fold in human hepatocytes. In healthy subjects, the dual
inhibitor and inductive effects of a single dose of LCL161 were characterized
using single midazolam doses, given before and at three time points after the
LCL161 dose. Midazolam Cmax increased 3.22-fold and AUC(0-inf) increased
9.32-fold when administered four hours after LCL161. Three days later, midazolam 
Cmax decreased by 27% and AUC(0-inf) decreased by 30%. No drug interaction
remained one week later. The strong CYP3A inhibition by LCL161 was accurately
predicted using dynamic physiologically-based pharmacokinetic (PBPK) modeling
approaches in Simcyp. However, the observed induction effect after the LCL161
dose could not be modeled; suggesting direct enzyme induction by LCL161 was not
the underlying mechanism.

Copyright © The Author(s) 2013.

PMID: 23585187  [PubMed - indexed for MEDLINE]


114. J Pharmacokinet Pharmacodyn. 2013 Jun;40(3):315-26. doi:
10.1007/s10928-013-9301-9. Epub 2013 Feb 12.

Utility of CSF in translational neuroscience.

de Lange EC.

Author information: 
Leiden-Amsterdam Center for Drug Research, Leiden, The Netherlands.
l.lange@lacdr.leidenuniv.nl

Human cerebrospinal fluid (CSF) sampling is of high value as the only general
applicable methodology to obtain information on free drug concentrations in
individual human brain. As the ultimate interest is in the free drug
concentration at the CNS target site, the question is what CSF concentrations may
tell us in that respect. Studies have been performed in rats and other animals
for which concentrations in brain extracellular fluid (brain ECF) as a target
site for many drugs, have been compared to (cisterna magna) CSF concentrations,
at presumed steady state conditions,. The data indicated that CSF drug
concentrations provided a rather good indication of, but not a reliable measure
for predicting brain ECF concentrations. Furthermore, comparing rat with human
CSF concentrations, human CSF concentrations tend to be higher and display much
more variability. However, this comparison of CSF concentrations cannot be a
direct one, as humans probably had a disease for which CSF was collected in the
first place, while the rats were healthy. In order to be able to more accurately 
predict human brain ECF concentrations, understanding of the complexity of the
CNS in terms of intrabrain pharmacokinetic relationships and the influence of CNS
disorders on brain pharmacokinetics needs to be increased. This can be achieved
by expanding a currently existing preclinically derived physiologically based
pharmacokinetic model for brain distribution. This model has been shown to
successfully predict data obtained for human lumbar CSF concentrations of
acetaminophen which renders trust in the model prediction of human brain ECF
concentrations. This model should further evolute by inclusion of influences of
drug properties, fluid flows, transporter functionalities and different disease
conditions. Finally the model should include measures of target site engagement
and CNS effects, to ultimately learn about concentrations that best predict
particular target site concentrations, via human CSF concentrations.

PMCID: PMC3663203
PMID: 23400635  [PubMed - indexed for MEDLINE]


115. J Radiol Prot. 2013 Jun;33(2):413-32. doi: 10.1088/0952-4746/33/2/413. Epub 2013 
Apr 23.

A generic biokinetic model for noble gases with application to radon.

Leggett R(1), Marsh J, Gregoratto D, Blanchardon E.

Author information: 
(1)Environmental Sciences Division, Oak Ridge National Laboratory, Oak Ridge, TN,
USA. rwl@ornl.gov

To facilitate the estimation of radiation doses from intake of radionuclides, the
International Commission on Radiological Protection (ICRP) publishes dose
coefficients (dose per unit intake) based on reference biokinetic and dosimetric 
models. The ICRP generally has not provided biokinetic models or dose
coefficients for intake of noble gases, but plans to provide such information for
(222)Rn and other important radioisotopes of noble gases in a forthcoming series 
of reports on occupational intake of radionuclides (OIR). This paper proposes a
generic biokinetic model framework for noble gases and develops parameter values 
for radon. The framework is tailored to applications in radiation protection and 
is consistent with a physiologically based biokinetic modelling scheme adopted
for the OIR series. Parameter values for a noble gas are based largely on a blood
flow model and physical laws governing transfer of a non-reactive and soluble gas
between materials. Model predictions for radon are shown to be consistent with
results of controlled studies of its biokinetics in human subjects.

PMID: 23612507  [PubMed - indexed for MEDLINE]


116. Pharm Res. 2013 Jun;30(6):1536-52. doi: 10.1007/s11095-013-0991-x. Epub 2013 Mar 
30.

A physiologically based pharmacokinetic model for strontium exposure in rat.

Pertinez H(1), Chenel M, Aarons L.

Author information: 
(1)Department of Molecular and Clinical Pharmacology, The University of Liverpool,
Block H, 1st Floor 70 Pembroke Place, Liverpool L60 3CE, UK.
henry.pertinez@liverpool.ac.uk

PURPOSE: To develop a physiologically based pharmacokinetic (PBPK) model to
describe the disposition of Strontium--a bone seeking agent approved in 2004 (as 
its Ranelate salt) for treatment of osteoporosis in post-menopausal women.
METHODS: The model was developed using plasma and bone exposure data obtained
from ovariectomised (OVX) female rats--a preclinical model for post-menopausal
osteoporosis. The final PBPK model incorporated elements from literature models
for bone seeking agents allowing for description of the heterogeneity of bone
tissue and also for a physiological description of bone remodelling processes.
The model was implemented in MATLAB in open and closed loop configurations, and
fittings of the model to exposure data to estimate certain model parameters were 
carried out using nonlinear regression, treating data with a naïve-pooled
approach.
RESULTS: The PBPK model successfully described plasma and bone exposure of
Strontium in OVX rats with parameter estimates and model behaviour in keeping
with known aspects of the distribution and incorporation of Strontium into bone.
CONCLUSIONS: The model describes Strontium exposure in a physiologically
rationalized manner and has the potential for future uses in modelling the PK-PD 
of Strontium, and/or other bone seeking agents, and for scaling to model human
Strontium bone exposure.

PMID: 23543304  [PubMed - indexed for MEDLINE]


117. Pharm Res. 2013 Jun;30(6):1467-8. doi: 10.1007/s11095-013-0988-5. Epub 2013 Mar
16.

Comment on the article "physiologically based modeling of pravastatin
transporter-mediated hepatobiliary disposition and drug-drug interactions".

Neuhoff S, Tucker GT.

Comment in
    Pharm Res. 2013 Jun;30(6):1469-70.

Comment on
    Pharm Res. 2012 Oct;29(10):2860-73.

PMID: 23504339  [PubMed - indexed for MEDLINE]


118. Pharm Res. 2013 Jun;30(6):1469-70. doi: 10.1007/s11095-013-0987-6. Epub 2013 Mar 
6.

Response to the comment on the article "physiologically based modeling of
pravastatin transporter-mediated hepatobiliary disposition and drug-drug
interactions".

Varma MV, Lai Y, Feng B, Litchfield J, Goosen TC, Bergman A.

Comment on
    Pharm Res. 2012 Oct;29(10):2860-73.
    Pharm Res. 2013 Jun;30(6):1467-8.

PMID: 23462935  [PubMed - indexed for MEDLINE]


119. Regul Toxicol Pharmacol. 2013 Jun;66(1):116-29. doi: 10.1016/j.yrtph.2013.03.005.
Epub 2013 Mar 25.

Case study illustrating the WHO IPCS guidance on characterization and application
of physiologically based pharmacokinetic models in risk assessment.

Meek ME(1), Barton HA, Bessems JG, Lipscomb JC, Krishnan K.

Author information: 
(1)Institute of Population Health, University of Ottawa, 1 Stewart Street, Suite
309, Ottawa, ON, Canada K1N 6N5. bmeek@uottawa.ca

The World Health Organization (WHO) International Programme on Chemical Safety
(IPCS) Guidance on Characterization and Application of Physiologically Based
Pharmacokinetic Models in Risk Assessment (IPCS, 2010) describes key principles
for risk assessors and model developers. In the WHO Guidance, a template for
model documentation was developed and a case study included. Here the WHO
Guidance, including the template, is summarized and an additional case study is
presented to illustrate its application, based upon an existing risk assessment
for 2-butoxyethanol (CAS NO. 111-76-2). The goal of the WHO Guidance and the
current paper is to increase regulatory acceptance of complex biologically
descriptive pharmacokinetic (or toxicokinetic) models, such as PBPK models, by
facilitating communication and successful interaction between modelers and risk
assessors.

Copyright © 2013 Elsevier Inc. All rights reserved.

PMID: 23535119  [PubMed - indexed for MEDLINE]


120. Sci Total Environ. 2013 Jun 1;454-455:9-15. doi: 10.1016/j.scitotenv.2013.02.089.
Epub 2013 Mar 26.

Bioaccessibility of mercury in selected Ayurvedic medicines.

Koch I(1), Moriarty M, Sui J, Rutter A, Saper RB, Reimer KJ.

Author information: 
(1)Environmental Sciences Group, Department of Chemistry and Chemical Engineering,
Royal Military College of Canada, K7K 7B4, Canada.

Five Ayurvedic medicines with mercury concentrations of 85mg/kg and higher were
characterized with respect to their speciation and their bioaccessibility. X-ray 
absorption spectroscopy revealed that the mercury in the Ayurvedic medicines was 
inorganic and best matched to cinnabar, even in samples that had been
hypothesized to contain mercury through plant sources only. The bioaccessibility 
(bioaccessible concentrations and percent bioaccessibility) was measured using
two methods: a two-phase physiologically based extraction test (PBET gastric, G
and gastric+intestinal phase, GI); and the fed organic estimation human
simulation test (FOREhST). The percent bioaccessibility of mercury in all
Ayurvedic samples was very low (<5%), corresponding to the low solubility of
cinnabar, but it increased with increasing dissolved organic carbon content of
the bioaccessibility solutions (PBET-G<PBET-GI<FOREhST). Filtration of FOREhST
solutions reduced the bioaccessible mercury concentrations to undetectable values
for most of the Ayurvedic samples. Incorporation of percent relative
bioaccessibility of mercury into risk calculations decreased daily intake
estimates by 29-900 times, and reduced them to acceptable levels for three of the
five medicines.

Crown Copyright © 2013. Published by Elsevier B.V. All rights reserved.

PMID: 23538135  [PubMed - indexed for MEDLINE]


121. Environ Sci Technol. 2013 May 7;47(9):4365-74. doi: 10.1021/es400386a. Epub 2013 
Apr 18.

Application of Bayesian population physiologically based pharmacokinetic (PBPK)
modeling and Markov chain Monte Carlo simulations to pesticide kinetics studies
in protected marine mammals: DDT, DDE, and DDD in harbor porpoises.

Weijs L(1), Yang RS, Das K, Covaci A, Blust R.

Author information: 
(1)Department of Biology, University of Antwerp, Groenenborgerlaan 171, 2020
Antwerp, Belgium. liesbeth.weijs@ua.ac.be

Physiologically based pharmacokinetic (PBPK) modeling in marine mammals is a
challenge because of the lack of parameter information and the ban on exposure
experiments. To minimize uncertainty and variability, parameter estimation
methods are required for the development of reliable PBPK models. The present
study is the first to develop PBPK models for the lifetime bioaccumulation of
p,p'-DDT, p,p'-DDE, and p,p'-DDD in harbor porpoises. In addition, this study is 
also the first to apply the Bayesian approach executed with Markov chain Monte
Carlo simulations using two data sets of harbor porpoises from the Black and
North Seas. Parameters from the literature were used as priors for the first
"model update" using the Black Sea data set, the resulting posterior parameters
were then used as priors for the second "model update" using the North Sea data
set. As such, PBPK models with parameters specific for harbor porpoises could be 
strengthened with more robust probability distributions. As the science and
biomonitoring effort progress in this area, more data sets will become available 
to further strengthen and update the parameters in the PBPK models for harbor
porpoises as a species anywhere in the world. Further, such an approach could
very well be extended to other protected marine mammals.

PMID: 23560461  [PubMed - indexed for MEDLINE]


122. Cancer Chemother Pharmacol. 2013 May;71(5):1219-29. doi:
10.1007/s00280-013-2116-y. Epub 2013 Mar 3.

Physiologically based pharmacokinetic models for everolimus and sorafenib in
mice.

Pawaskar DK(1), Straubinger RM, Fetterly GJ, Hylander BH, Repasky EA, Ma WW,
Jusko WJ.

Author information: 
(1)Department of Pharmaceutical Sciences, School of Pharmacy and Pharmaceutical
Sciences, State University of New York at Buffalo, Buffalo, NY 14260, USA.

PURPOSE: Everolimus is a mammalian target of rapamycin (mTOR) inhibitor approved 
as an immunosuppressant and for second-line therapy of hepatocellular carcinoma
(HCC) and renal cell carcinoma (RCC). Sorafenib is a multikinase inhibitor used
as first-line therapy in HCC and RCC. This study assessed the pharmacokinetics
(PK) of everolimus and sorafenib alone and in combination in plasma and tissues, 
developed physiologically based pharmacokinetic (PBPK) models in mice, and
assessed the possibility of PK drug interactions.
METHODS: Single and multiple oral doses of everolimus and sorafenib were
administered alone and in combination in immunocompetent male mice and to severe 
combined immune-deficient (SCID) mice bearing low-passage, patient-derived
pancreatic adenocarcinoma in seven different studies. Plasma and tissue samples
including tumor were collected over a 24-h period and analyzed by liquid
chromatography-tandem mass spectrometry (LC-MS/MS). Distribution of everolimus
and sorafenib to the brain, muscle, adipose, lungs, kidneys, pancreas, spleen,
liver, GI, and tumor was modeled as perfusion rate-limited, and all data from the
diverse studies were fitted simultaneously using a population approach.
RESULTS: PBPK models were developed for everolimus and sorafenib. PBPK analysis
showed that the two drugs in combination had the same PK as each drug given
alone. A twofold increase in sorafenib dose increased tumor exposure tenfold,
thus suggesting involvement of transporters in tumor deposition of sorafenib.
CONCLUSIONS: The developed PBPK models suggested the absence of PK interaction
between the two drugs in mice. These studies provide the basis for
pharmacodynamic evaluation of these drugs in patient-derived primary pancreatic
adenocarcinomas explants.

PMCID: PMC3755750
PMID: 23455451  [PubMed - indexed for MEDLINE]


123. Clin Pharmacokinet. 2013 May;52(5):333-45. doi: 10.1007/s40262-013-0041-1.

Developmental changes in the expression and function of cytochrome P450 3A
isoforms: evidence from in vitro and in vivo investigations.

Ince I(1), Knibbe CA, Danhof M, de Wildt SN.

Author information: 
(1)Department of Pediatric Surgery and Intensive Care, Erasmus MC-Sophia Children's 
Hospital, Dr. Molewaterplein 60, 3015 GJ, Rotterdam, The Netherlands.

The aim of this review is to discuss our current understanding of the
developmental changes of the drug-metabolizing enzyme cytochrome P450 (CYP) 3A
and its impact on drug therapy. In the last 10 years, several methods have been
used to study the ontogeny of specific CYP3A isoforms in vitro and in vivo.
Although most studies confirm previous findings that CYP3A4/5 activity is low at 
birth and reaches adult values in the first years of life, there are still
important gaps in our knowledge of the exact developmental patterns of individual
CYP3A isoforms, especially in this age range. Moreover, most in vivo clinical
studies have also failed to cover the whole pediatric age range. To date, this
information gap still hampers the design of age-specific dosing guidelines of
CYP3A substrate drugs, especially in neonates and infants. Innovative study
methods, including opportunistic sampling and sensitive analytical assays used in
combination with physiologically based pharmacokinetics, and population
pharmacokinetic model concepts may help to improve our understanding of the
ontogeny of CYP3A and aid the application of this knowledge in clinical practice.

PMID: 23463352  [PubMed - indexed for MEDLINE]


124. Drug Metab Dispos. 2013 May;41(5):966-74. doi: 10.1124/dmd.112.050583. Epub 2013 
Feb 7.

Quantitative prediction of repaglinide-rifampicin complex drug interactions using
dynamic and static mechanistic models: delineating differential CYP3A4 induction 
and OATP1B1 inhibition potential of rifampicin.

Varma MV(1), Lin J, Bi YA, Rotter CJ, Fahmi OA, Lam JL, El-Kattan AF, Goosen TC, 
Lai Y.

Author information: 
(1)Department of Pharmacokinetics, Dynamics, and Metabolism, MS 8220-2451, Pfizer
World Wide Research and Development, Pfizer Inc., Groton, CT 06340, USA.
manthena.v.varma@pfizer.com

Repaglinide is mainly metabolized by cytochrome P450 enzymes CYP2C8 and CYP3A4,
and it is also a substrate to a hepatic uptake transporter, organic anion
transporting polypeptide (OATP)1B1. The purpose of this study is to predict the
dosing time-dependent pharmacokinetic interactions of repaglinide with
rifampicin, using mechanistic models. In vitro hepatic transport of repaglinide, 
characterized using sandwich-cultured human hepatocytes, and intrinsic metabolic 
parameters were used to build a dynamic whole-body physiologically-based
pharmacokinetic (PBPK) model. The PBPK model adequately described repaglinide
plasma concentration-time profiles and successfully predicted area under the
plasma concentration-time curve ratios of repaglinide (within ± 25% error), dosed
(staggered 0-24 hours) after rifampicin treatment when primarily considering
induction of CYP3A4 and reversible inhibition of OATP1B1 by rifampicin. Further, 
a static mechanistic "extended net-effect" model incorporating transport and
metabolic disposition parameters of repaglinide and interaction potency of
rifampicin was devised. Predictions based on the static model are similar to
those observed in the clinic (average error ∼19%) and to those based on the PBPK 
model. Both the models suggested that the combined effect of increased gut
extraction and decreased hepatic uptake caused minimal repaglinide systemic
exposure change when repaglinide is dosed simultaneously or 1 hour after the
rifampicin dose. On the other hand, isolated induction effect as a result of
temporal separation of the two drugs translated to an approximate 5-fold
reduction in repaglinide systemic exposure. In conclusion, both dynamic and
static mechanistic models are instrumental in delineating the quantitative
contribution of transport and metabolism in the dosing time-dependent
repaglinide-rifampicin interactions.

PMID: 23393219  [PubMed - indexed for MEDLINE]


125. Environ Sci Pollut Res Int. 2013 May;20(5):3140-8. doi:
10.1007/s11356-012-1234-0. Epub 2012 Oct 7.

A comparison of physiologically based extraction test (PBET) and
single-extraction methods for release of Cu, Zn, and Pb from mildly acidic and
alkali soils.

Li Y(1), Zhang MK.

Author information: 
(1)Zhejiang Provincial Key Laboratory of Subtropical Soil and Plant Nutrition,
College of Environmental and Resource Science, Hangzhou 310058, China.

In vitro digestion test can be applied to evaluate the bioaccessibility of soil
metals by measuring the solubility of the metals in synthetic human digestive
tract. Physiologically based extraction test (PBET), composed of sequential
digestion of gastric and intestinal phase, is one of the frequently used in vitro
digestion tests. In this study, the PBET was chosen to determine the
bioaccessibility of Cu, Zn, and Pb in 14 mildly acidic and alkali (pH 5.87-8.30) 
soils. The phytoavailability of Cu, Zn, and Pb in the same soils was also
measured using six single-extraction methods (0.1 M HNO₃, 0.4 M HOAc, 0.1 M
NaNO₃, 0.01 M CaCl₂, 0.05 M EDTA, and 0.5 M DTPA). The extraction efficiencies of
the methods were compared. The PBET had a strong ability to extract metals from
soil, which was much greater than neutral salt extraction and close to dilute
acid and complex extraction in spite of the last 2 h neutral intestinal
digestion. The amounts of bioaccessible Cu, Zn, and Pb in the gastric phase and
in the gastrointestinal phase were both largely determined by the total content
of soil Cu, Zn, and Pb. But the results of gastrointestinal digestion reflected
more differences resulting from element and soil types than those of gastric
digestion did. It was noticed that most of variations in the amounts of soil Cu, 
Zn, and Pb extracted by EDTA were well explained by the total soil Cu, Zn, and
Pb, as same as the PBET. Moreover, the solubility of Cu, Zn, and Pb in the
gastric phase and gastrointestinal phase were all positively linearly correlated 
with the results of EDTA. It was suggested that EDTA extraction can be used to
predict the bioaccessibility of Cu, Zn, and Pb in mildly acidic and alkali (pH > 
5.8) soils, and the PBET and EDTA could be applied to measure, in a certain
extent, the bioaccessibility and phytoavailability of Cu, Zn, and Pb in mildly
acidic and alkali (pH > 5.8) soils at the same time.

PMID: 23054795  [PubMed - indexed for MEDLINE]


126. Environmetrics. 2013 May 1;24(3):172-179.

A HIERARCHICAL FUNCTIONAL DATA ANALYTIC APPROACH FOR ANALYZING PHYSIOLOGICALLY
BASED PHARMACOKINETIC MODELS.

Mandal S(1), Sen PK, Peddada SD.

Author information: 
(1)Norwegian Institute of Public Health, Oslo 0473, Norway, siddharta.mandal@fhi.no.

Ordinary differential equation (ODE) based models find application in a wide
variety of biological and physiological phenomena. For instance, they arise in
the description of gene regulatory networks, study of viral dynamics and other
infectious diseases, etc. In the field of toxicology, they are used in
physiologically based pharmacokinetic (PBPK) models for describing absorption,
distribution, metabolism and excretion (ADME) of a chemical in-vivo. Knowledge
about the model parameters is important for understanding the mechanism of action
of a chemical and are often estimated using non-linear least squares methodology.
However, there are several challenges associated with the usual methodology.
Using functional data analytic methodology, in this article we develop a general 
framework for drawing inferences on parameters in models described by a system of
differential equations. The proposed methodology takes into account variability
between and within experimental units. The performance of the proposed
methodology is evaluated using a simulation study and data obtained from a
benzene inhalation study. We also describe a R-based software developed towards
this purpose.

PMCID: PMC3652487
PMID: 23682216  [PubMed]


127. Eur J Pharm Biopharm. 2013 May;84(1):200-7. doi: 10.1016/j.ejpb.2012.12.001. Epub
2012 Dec 20.

An in vitro-in silico-in vivo approach to predicting the oral pharmacokinetic
profile of salts of weak acids: case example dantrolene.

Kambayashi A(1), Dressman JB.

Author information: 
(1)Institute of Pharmaceutical Technology, Goethe University, Frankfurt am Main,
Germany.

The aim of this research was to characterize both the dissolution and
precipitation kinetics of a model poorly water soluble drug, dantrolene, from its
dissolution data, and to develop a predictive model for its oral
pharmacokinetics. Physiologically based pharmacokinetic (PBPK) models were
coupled with biorelevant dissolution and precipitation data to predict PK
profiles of dantrolene in fasted humans. The paddle method was used to obtain the
dissolution profiles of free acid form of dantrolene, dantrolene sodium, and the 
corresponding commercial product in biorelevant media. The Noyes-Whitney model
was used to describe the dissolution kinetics, and a first-order equation was
employed for estimating the precipitation kinetics from these dissolution
profiles. The PBPK model was set up using STELLA software. After an initial phase
of dissolution, the concentration of dantrolene in FaSSGF and FaSSIF-V2 started
to decrease again. From the overall dissolution profiles, the dissolution rate
constant based on the Noyes-Whitney theory for dissolution and the first-order
precipitation rate constant were calculated. The PK profiles predicted under
consideration of the precipitation were close to the observed PK profile. By
contrast, when only the dissolution was considered, the absorption rate was
overestimated. These results indicate that PBPK modeling with dissolution and
precipitation kinetics is useful for the predicting the PK profile after oral
administration of dantrolene from the sodium salt and suggests a way forward for 
predicting PK profiles of other salts of weak acids that are poorly soluble.

Copyright © 2012 Elsevier B.V. All rights reserved.

PMID: 23262163  [PubMed - indexed for MEDLINE]


128. J Pharm Pharmacol. 2013 May;65(5):621-33. doi: 10.1111/j.2042-7158.2012.01608.x. 
Epub 2012 Dec 5.

Intestinal absorption and bioavailability of traditional Chinese medicines: a
review of recent experimental progress and implication for quality control.

Liu JY(1), Lee KF, Sze CW, Tong Y, Tang SC, Ng TB, Zhang YB.

Author information: 
(1)School of Chinese Medicine, The University of Hong Kong, Hong Kong, China.

OBJECTIVES: Experimental studies on the pharmacokinetics of traditional Chinese
medicines (TCMs) have achieved great progress in recent years. This review aims
to summarize the progress made on intestinal absorption and bioavailability of
TCMs, and proposes the application of intestinal absorption assays as new tools
for the quality and safety control of these medicines.
KEY FINDINGS: Since only the absorbed constituents may produce possible
therapeutic effect (except those that directly target the digestive tract),
intestinal absorption is of utmost importance for the drug action of TCMs, which 
are usually taken orally. Meanwhile, complicated drug interactions may occur
among the multiple ingredients in a herbal mixture. In this regard, the
intestinal permeability assays not only provide useful pharmacokinetic data of
TCMs, but have potential applications for quality and safety control. Moreover,
knockout animals, 2/4/A1 in-vitro cell model and physiologically-based in-silico 
models based on the online TCM database can be quite useful for the prediction of
absorption and bioavailability of TCMs.
SUMMARY: A variety of in-vivo, in-vitro, in-situ and in-silico models for
predicting the intestinal absorption and bioavailability can be applied to study 
the herbal interactions and screen appropriate biomarkers for the quality and
safety control of TCMs.

© 2012 The Authors. JPP © 2012. Royal Pharmaceutical Society.

PMID: 23600379  [PubMed - indexed for MEDLINE]


129. J Pharmacol Toxicol Methods. 2013 May-Jun;67(3):203-13. doi:
10.1016/j.vascn.2012.12.002. Epub 2012 Dec 29.

Predicting human exposure of active drug after oral prodrug administration, using
a joined in vitro/in silico-in vivo extrapolation and physiologically-based
pharmacokinetic modeling approach.

Malmborg J(1), Ploeger BA.

Author information: 
(1)DMPK Department, AstraZeneca CNS and Pain R&D, S-151 85 Sodertalje, Sweden.
malmborgjonas@gmail.com

Comment in
    J Pharmacol Toxicol Methods. 2013 May-Jun;67(3):214.

INTRODUCTION: Predicting the pharmacokinetics (PK) of prodrugs and their
corresponding active drugs is challenging, as there are many variables to
consider. Prodrug conversion characteristics in different tissues are generally
measured, but integrating these variables to a PK profile is not a common
practice. In this paper, a joined in vitro/in silico-in vivo extrapolation
(IVIVE) and physiologically-based pharmacokinetic (PBPK) modeling approach is
presented to predict active drug exposure in human after oral prodrug
administration.
METHODS: Physico-chemical and in vitro assays as well as in silico predictions
were proposed to characterize key pharmacokinetic properties (e.g. clearance,
volume of distribution, conversion rates) of three marketed prodrugs. These data 
were used to parameterize a PBPK model for simulating human PK profiles of the
active drugs after prodrug administration, which were compared to literature data
by evaluating the accuracy and uncertainty of the predictions.
RESULTS: For mycophenate mofetil and midodrine the PK of their active moieties
could be adequately predicted. The assumptions of the PBPK-IVIVE approach were
valid, i.e. being hepatically cleared, converted in the gut lumen, blood and
liver and not metabolized in the gut wall. However, the observed profiles after
oral bambuterol administration clearly fell outside the prediction interval as
the PBPK model failed to predict the observed bioavailability.
DISCUSSION: Adding quantitative information about prodrug conversion in the gut, 
liver and blood to a PBPK model for the absorption, distribution, metabolism and 
excretion (ADME) properties of prodrugs and their active moieties resulted,
retrospectively, in reasonable predictions of the human PK when the ADME
properties are well understood. Also in a prospective compound selection process,
this integrative approach can improve decision making on prodrug candidates by
putting relative differences in prodrug conversion of a large number of
candidates into the perspective of their human PK profile, before conducting any 
in vivo experiments.

Copyright © 2012 Elsevier Inc. All rights reserved.

PMID: 23280406  [PubMed - indexed for MEDLINE]


130. AAPS J. 2013 Apr;15(2):455-64. doi: 10.1208/s12248-013-9451-0. Epub 2013 Jan 24.

A workflow example of PBPK modeling to support pediatric research and
development: case study with lorazepam.

Maharaj AR(1), Barrett JS, Edginton AN.

Author information: 
(1)School of Pharmacy, University of Waterloo, 200 University Ave W, Waterloo,
Ontario N2L 3G1, Canada.

The use of physiologically based pharmacokinetic (PBPK) models in the field of
pediatric drug development has garnered much interest of late due to a recent
Food and Drug Administration recommendation. The purpose of this study is to
illustrate the developmental processes involved in creation of a pediatric PBPK
model incorporating existing adult drug data. Lorazepam, a benzodiazepine
utilized in both adults and children, was used as an example. A population-PBPK
model was developed in PK-Sim v4.2® and scaled to account for age-related changes
in size and composition of tissue compartments, protein binding, and
growth/maturation of elimination processes. Dose (milligrams per kilogram)
requirements for children aged 0-18 years were calculated based on simulations
that achieved targeted exposures based on adult references. Predictive accuracy
of the PBPK model for producing comparable plasma concentrations among 63
pediatric subjects was assessed using average-fold error (AFE). Estimates of
clearance (CL) and volume of distribution (V(ss)) were compared with observed
values for a subset of 15 children using fold error (FE). Pediatric dose
requirements in young children (1-3 years) exceeded adult levels on a linear
weight-adjusted (milligrams per kilogram) basis. AFE values for model-derived
concentration estimates were within 1.5- and 2-fold deviation from observed
values for 73% and 92% of patients, respectively. For CL, 60% and 80% of
predictions were within 1.5 and 2 FE, respectively. Comparatively, predictions of
V(ss) were more accurate with 80% and 100% of estimates within 1.5 and 2 FE,
respectively. Using the presented workflow, the developed pediatric model
estimated lorazepam pharmacokinetics in children as a function of age.

PMCID: PMC3675728
PMID: 23344790  [PubMed - indexed for MEDLINE]


131. AAPS J. 2013 Apr;15(2):377-87. doi: 10.1208/s12248-012-9446-2. Epub 2012 Dec 27.

Dose selection based on physiologically based pharmacokinetic (PBPK) approaches.

Jones HM(1), Mayawala K, Poulin P.

Author information: 
(1)Systems Modelling and Simulation Group, Department of Pharmacokinetics, Dynamics 
and Metabolism, Pfizer Worldwide R&D, 35 Cambridgepark Drive, Cambridge, MA
02140, USA. Hannah.Jones@pfizer.com

Physiologically based pharmacokinetic (PBPK) models are built using differential 
equations to describe the physiology/anatomy of different biological systems.
Readily available in vitro and in vivo preclinical data can be incorporated into 
these models to not only estimate pharmacokinetic (PK) parameters and plasma
concentration-time profiles, but also to gain mechanistic insight into compound
properties. They provide a mechanistic framework to understand and extrapolate PK
and dose across in vitro and in vivo systems and across different species,
populations and disease states. Using small molecule and large molecule examples 
from the literature and our own company, we have shown how PBPK techniques can be
utilised for human PK and dose prediction. Such approaches have the potential to 
increase efficiency, reduce the need for animal studies, replace clinical trials 
and increase PK understanding. Given the mechanistic nature of these models, the 
future use of PBPK modelling in drug discovery and development is promising,
however some limitations need to be addressed to realise its application and
utility more broadly.

PMCID: PMC3675752
PMID: 23269526  [PubMed - indexed for MEDLINE]


132. Antimicrob Agents Chemother. 2013 Apr;57(4):1763-71. doi: 10.1128/AAC.01567-12.
Epub 2013 Jan 28.

A physiologically based pharmacokinetic model of rifampin in mice.

Lyons MA(1), Reisfeld B, Yang RS, Lenaerts AJ.

Author information: 
(1)Mycobacteria Research Laboratories, Department of Microbiology, Immunology and
Pathology, Colorado State University, Fort Collins, Colorado, USA.

One problem associated with regimen-based development of antituberculosis
(anti-TB) drugs is the difficulty of a systematic and thorough in vivo evaluation
of the large number of possible regimens that arise from consideration of
multiple drugs tested together. A mathematical model capable of simulating the
pharmacokinetics and pharmacodynamics of experimental combination chemotherapy of
TB offers a way to mitigate this problem by extending the use of available data
to investigate regimens that are not initially tested. In order to increase the
available mathematical tools needed to support such a model for preclinical
anti-TB drug development, we constructed a preliminary whole-body physiologically
based pharmacokinetic (PBPK) model of rifampin in mice, using data from the
literature. Interindividual variability was approximated using Monte Carlo (MC)
simulation with assigned probability distributions for the model parameters. An
MC sensitivity analysis was also performed to determine correlations between
model parameters and plasma concentration to inform future model development.
Model predictions for rifampin concentrations in plasma, liver, kidneys, and
lungs, following oral administration, were generally in agreement with published 
experimental data from multiple studies. Sensitive model parameters included
those descriptive of oral absorption, total clearance, and partitioning of
rifampin between blood and muscle. This PBPK model can serve as a starting point 
for the integration of rifampin pharmacokinetics in mice into a larger
mathematical framework, including the immune response to Mycobacterium
tuberculosis infection, and pharmacokinetic models for other anti-TB drugs.

PMCID: PMC3623338
PMID: 23357766  [PubMed - indexed for MEDLINE]


133. Arch Toxicol. 2013 Apr;87(4):661-80. doi: 10.1007/s00204-012-0987-z. Epub 2013
Jan 13.

A physiologically based pharmacokinetic model for the oxime TMB-4: simulation of 
rodent and human data.

Sterner TR(1), Ruark CD, Covington TR, Yu KO, Gearhart JM.

Author information: 
(1)Henry M. Jackson Foundation for the Advancement of Military Medicine, 2729 R
Street, Bldg 837, Wright-Patterson AFB, OH 45433-5707, USA.
teri.sterner.ctr@wpafb.af.mil

Multiple oximes have been synthesized and evaluated for use as countermeasures
against chemical warfare nerve agents. The current U.S. military and civilian
oxime countermeasure, 2-[(hydroxyimino)methyl]-1-methylpyridin-1-ium chloride
(2-PAM), is under consideration for replacement with a more effective
acetylcholinesterase reactivator,
1,1'-methylenebis{4-hydroxyiminomethyl}pyridinium dimethanesulfonate (MMB-4).
Kinetic data in the scientific literature for MMB-4 are limited; therefore, a
physiologically based pharmacokinetic (PBPK) model was developed for a
structurally related oxime, 1,1'-trimethylenebis{4-hydroximinomethyl}pyridinium
dibromide. Based on a previous model structure for the organophosphate
diisopropylfluorophosphate, the model includes key sites of acetylcholinesterase 
inhibition (brain and diaphragm), as well as fat, kidney, liver, rapidly perfused
tissues and slowly perfused tissues. All tissue compartments are diffusion
limited. Model parameters were collected from the literature, predicted using
quantitative structure-property relationships or, when necessary, fit to
available pharmacokinetic data from the literature. The model was parameterized
using rat plasma, tissue and urine time course data from intramuscular
administration, as well as human blood and urine data from intravenous and
intramuscular administration; sensitivity analyses were performed. The PBPK model
successfully simulates rat and human data sets and has been evaluated by
predicting intravenous mouse and intramuscular human data not used in the
development of the model. Monte Carlo analyses were performed to quantify human
population kinetic variability in the human evaluation data set. The model
identifies potential pharmacokinetic differences between rodents and humans,
indicated by differences in model parameters between species. The PBPK model can 
be used to optimize the dosing regimen to improve oxime therapeutic efficacy in a
human population.

PMID: 23314320  [PubMed - indexed for MEDLINE]


134. Biopharm Drug Dispos. 2013 Apr;34(3):141-54. doi: 10.1002/bdd.1830. Epub 2013 Feb
26.

A physiologically based pharmacokinetic (PBPK) approach to evaluate
pharmacokinetics in patients with cancer.

Cheeti S(1), Budha NR, Rajan S, Dresser MJ, Jin JY.

Author information: 
(1)Department of Clinical Pharmacology, Genentech, 1 DNA Way, South San Francisco,
CA 94080, USA.

Potential differences in pharmacokinetics (PK) between healthy subjects and
patients with cancer were investigated using a physiologically based
pharmacokinetic approach integrating demographic and physiological data from
patients with cancer. Demographic data such as age, sex and body weight, and
clinical laboratory measurements such as albumin, alpha-1 acid glycoprotein (AAG)
and hematocrit were collected in ~2500 patients with cancer. A custom oncology
population profile was built using the observed relationships among demographic
variables and laboratory measurements in Simcyp® software, a population based
ADME simulator. Patients with cancer were older compared with the age
distribution in a built-in healthy volunteer profile in Simcyp. Hematocrit and
albumin levels were lower and AAG levels were higher in patients with cancer. The
custom population profile was used to investigate the disease effect on the
pharmacokinetics of two probe substrates, saquinavir and midazolam. Higher
saquinavir exposure was predicted in patients relative to healthy subjects, which
was explained by the altered drug binding due to elevated AAG levels in patients 
with cancer. Consistent with historical clinical data, similar midazolam exposure
was predicted in patients and healthy subjects, supporting the hypothesis that
the CYP3A activity is not altered in patients with cancer. These results suggest 
that the custom oncology population profile is a promising tool for the
prediction of PK in patients with cancer. Further evaluation and extension of
this population profile with more compounds and more data will be needed.

Copyright © 2012 John Wiley & Sons, Ltd.

PMID: 23225350  [PubMed - indexed for MEDLINE]


135. Br J Clin Pharmacol. 2013 Apr;75(4):1019-28. doi:
10.1111/j.1365-2125.2012.04446.x.

Predicted metabolic drug clearance with increasing adult age.

Polasek TM(1), Patel F, Jensen BP, Sorich MJ, Wiese MD, Doogue MP.

Author information: 
(1)Department of Clinical Pharmacology, Flinders University and Flinders Medical
Centre, Adelaide, SA, Australia. tom.polasek@flinders.edu.au

AIM: To determine the effect of increasing adult age on predicted metabolic drug 
clearance.
METHOD: Predicted metabolic drug clearances (CLPT ) were determined using in
vitro-in vivo extrapolation coupled with physiological-based pharmacokinetic
modelling and simulation (IVIVE-PBPK) in Simcyp®. Simulations were conducted
using CYP-selective 'probe' drugs with subjects in 5 year age groups (20-25 to
90-95 years). CLPT values were compared with human pharmacokinetic data
stratified according to age (young = 20-40 years and elderly = 65-85 years) and
gender. Age-related changes in the physiological parameters used for IVIVE of
CLPT were described.
RESULTS: Predicted metabolic drug clearances decreased with increasing adult age 
to approximately 65-70 years: caffeine from 1.5 to 1.0 ml min(-1)  kg(-1) (a 33% 
decrease), S-warfarin from 0.100 to 0.064 ml min(-1)  kg(-1) (36%), S-mephenytoin
from 4.1 to 2.5 ml min(-1)  kg(-1) (39%), desipramine from 10.6 to 7.3 ml min(-1)
 kg(-1) (31%) and midazolam from 5.4 to 3.9 ml min(-1)  kg(-1) (27%). Except for 
S-mephenytoin, predictions were within 3.5-fold of clearances from clinical
studies when stratified by age and gender. A trend towards higher CLPT was
observed in females, but this was only statistically significant in larger
virtual trials. Physiological parameters that determine CLPT decreased with
increasing adult age: mean microsomal protein g(-1) of liver, liver weight,
hepatic blood flow and human serum albumin concentration.
CONCLUSION: Decreased metabolic clearance in the elderly was predicted by Simcyp®
and was generally consistent with limited clinical data for four out of five
drugs studied and the broader literature for drugs metabolized by CYP enzymes.
IVIVE-PBPK may be increasingly useful in predicting metabolic drug clearance in
the elderly.

© 2012 The Authors. British Journal of Clinical Pharmacology © 2012 The British
Pharmacological Society.

PMCID: PMC3612720
PMID: 22924488  [PubMed - indexed for MEDLINE]


136. Drug Metab Dispos. 2013 Apr;41(4):801-13. doi: 10.1124/dmd.112.050161. Epub 2013 
Jan 25.

A physiologically based pharmacokinetic model to predict disposition of CYP2D6
and CYP1A2 metabolized drugs in pregnant women.

Ke AB(1), Nallani SC, Zhao P, Rostami-Hodjegan A, Isoherranen N, Unadkat JD.

Author information: 
(1)Department of Pharmaceutics, University of Washington, Box 357610, Seattle, WA
98195, USA.

Conducting pharmacokinetic (PK) studies in pregnant women is challenging.
Therefore, we asked if a physiologically based pharmacokinetic (PBPK) model could
be used to evaluate different dosing regimens for pregnant women. We refined and 
verified our previously published pregnancy PBPK model by incorporating
cytochrome P450 CYP1A2 suppression (based on caffeine PK) and CYP2D6 induction
(based on metoprolol PK) into the model. This model accounts for gestational
age-dependent changes in maternal physiology and hepatic CYP3A activity. For
verification, the disposition of CYP1A2-metabolized drug theophylline (THEO) and 
CYP2D6-metabolized drugs paroxetine (PAR), dextromethorphan (DEX), and clonidine 
(CLO) during pregnancy was predicted. Our PBPK model successfully predicted THEO 
disposition during the third trimester (T3). Predicted mean postpartum to third
trimester (PP:T3) ratios of THEO area under the curve (AUC), maximum plasma
concentration, and minimum plasma concentration were 0.76, 0.95, and 0.66 versus 
observed values 0.75, 0.89, and 0.72, respectively. The predicted mean PAR
steady-state plasma concentration (Css) ratio (PP:T3) was 7.1 versus the observed
value 3.7. Predicted mean DEX urinary ratio (UR) (PP:T3) was 2.9 versus the
observed value 1.9. Predicted mean CLO AUC ratio (PP:T3) was 2.2 versus the
observed value 1.7. Sensitivity analysis suggested that a 100% induction of
CYP2D6 during T3 was required to recover the observed PP:T3 ratios of PAR Css,
DEX UR, and CLO AUC. Based on these data, it is prudent to conclude that the
magnitude of hepatic CYP2D6 induction during T3 ranges from 100 to 200%. Our PBPK
model can predict the disposition of CYP1A2, 2D6, and 3A drugs during pregnancy.

PMCID: PMC3608458
PMID: 23355638  [PubMed - indexed for MEDLINE]


137. Drug Metab Dispos. 2013 Apr;41(4):744-53. doi: 10.1124/dmd.112.050294. Epub 2013 
Jan 9.

Application of a physiologically based pharmacokinetic model to assess propofol
hepatic and renal glucuronidation in isolation: utility of in vitro and in vivo
data.

Gill KL(1), Gertz M, Houston JB, Galetin A.

Author information: 
(1)Centre for Applied Pharmacokinetic Research, School of Pharmacy and
Pharmaceutical Sciences, University of Manchester, Stopford Building, Oxford
Road, Manchester, M13 9PT, UK.

A physiologically based pharmacokinetic (PBPK) modeling approach was used to
assess the prediction accuracy of propofol hepatic and extrahepatic metabolic
clearance and to address previously reported underprediction of in vivo clearance
based on static in vitro-in vivo extrapolation methods. The predictive capacity
of propofol intrinsic clearance data (CLint) obtained in human hepatocytes and
liver and kidney microsomes was assessed using the PBPK model developed in MATLAB
software. Microsomal data obtained by both substrate depletion and metabolite
formation methods and in the presence of 2% bovine serum albumin were considered 
in the analysis. Incorporation of hepatic and renal in vitro metabolic clearance 
in the PBPK model resulted in underprediction of propofol clearance regardless of
the source of in vitro data; the predicted value did not exceed 35% of the
observed clearance. Subsequently, propofol clinical data from three dose levels
in intact patients and anhepatic subjects were used for the optimization of
hepatic and renal CLint in a simultaneous fitting routine. Optimization process
highlighted that renal glucuronidation clearance was underpredicted to a greater 
extent than liver clearance, requiring empirical scaling factors of 17 and 9,
respectively. The use of optimized clearance parameters predicted hepatic and
renal extraction ratios within 20% of the observed values, reported in an
additional independent clinical study. This study highlights the complexity
involved in assessing the contribution of extrahepatic clearance mechanisms and
illustrates the application of PBPK modeling, in conjunction with clinical data, 
to assess prediction of clearance from in vitro data for each tissue
individually.

PMCID: PMC3608455
PMID: 23303442  [PubMed - indexed for MEDLINE]


138. Eur J Pharm Biopharm. 2013 Apr;83(3):378-87. doi: 10.1016/j.ejpb.2012.11.003.
Epub 2012 Nov 28.

Cyclodextrin-water soluble polymer ternary complexes enhance the solubility and
dissolution behaviour of poorly soluble drugs. Case example: itraconazole.

Taupitz T(1), Dressman JB, Buchanan CM, Klein S.

Author information: 
(1)Research Laboratories, Eastman Chemical Company, Kingsport, United States.

The aim of the present series of experiments was to improve the solubility and
dissolution/precipitation behaviour of a poorly soluble, weakly basic drug, using
itraconazole as a case example. Binary inclusion complexes of itraconazole with
two commonly used cyclodextrin derivatives and a recently introduced cyclodextrin
derivative were prepared. Their solubility and dissolution behaviour was compared
with that of the pure drug and the marketed formulation Sporanox®. Ternary
complexes were prepared by addition of Soluplus®, a new highly water soluble
polymer, during the formation of the itraconazole/cyclodextrin complex. A solid
dispersion made of itraconazole and Soluplus® was also studied as a control.
Solid state analysis was performed for all formulations and for pure itraconazole
using powder X-ray diffraction (pX-RD) and differential scanning calorimetry
(DSC). Solubility tests indicated that with all formulation approaches, the
aqueous solubility of itraconazole formed with hydroxypropyl-β-cyclodextrin
(HP-β-CD) or hydroxybutenyl-β-cyclodextrin (HBen-β-CD) and Soluplus® proved to be
the most favourable formulation approaches. Whereas the marketed formulation and 
the pure drug showed very poor dissolution, both of these ternary inclusion
complexes resulted in fast and extensive release of itraconazole in all test
media. Using the results of the dissolution experiments, a newly developed
physiologically based pharmacokinetic (PBPK) in silico model was applied to
compare the in vivo behaviour of Sporanox® with the predicted performance of the 
most promising ternary complexes from the in vitro studies. The PBPK modelling
predicted that the bioavailability of itraconazole is likely to be increased
after oral administration of ternary complex formulations, especially when
itraconazole is formulated as a ternary complex comprising HP-β-CD or HBen-β-CD
and Soluplus®.

Copyright © 2012 Elsevier B.V. All rights reserved.

PMID: 23201048  [PubMed - indexed for MEDLINE]


139. Expert Opin Drug Metab Toxicol. 2013 Apr;9(4):459-72. doi:
10.1517/17425255.2013.759210. Epub 2013 Jan 21.

Model-based approaches to predict drug-drug interactions associated with hepatic 
uptake transporters: preclinical, clinical and beyond.

Barton HA(1), Lai Y, Goosen TC, Jones HM, El-Kattan AF, Gosset JR, Lin J, Varma
MV.

Author information: 
(1)Pfizer Worldwide Research and Development, Department of Pharmacokinetics,
Dynamics and Metabolism, Eastern Point Road, Groton, CT 06340, USA.

INTRODUCTION: Membrane transporters have been recognized to play a key role in
determining the absorption, distribution and elimination processes of drugs. The 
organic anion-transporting polypeptide (OATP)1B1 and OATP1B3 isoforms are
selectively expressed in the human liver and are known to cause significant
drug-drug interactions (DDIs), as observed with an increasing number of drugs. It
is evident that DDIs involving hepatic transporters are capable of altering
systemic, as well as tissue-specific, exposure of drug substrates resulting in
marked differences in drug safety and/or efficacy. It is therefore essential to
quantitatively predict such interactions early in the drug development to
mitigate clinical risks.
AREAS COVERED: The role of hepatic uptake transporters in drug disposition and
clinical DDIs has been reviewed with an emphasis on the current state of the
models applicable for quantitative predictions. The readers will also gain
insight into the in vitro experimental tools available to characterize transport 
kinetics, while appreciating the knowledge gaps in the in vitro-in vivo
extrapolation (IVIVE), which warrant further investigation.
EXPERT OPINION: Static and dynamic models can be convincingly applied to
quantitatively predict drug interactions, early in drug discovery, to mitigate
clinical risks as well as to avoid unnecessary clinical studies. Compared to
basic models, which focus on individual processes, mechanistic models provide the
ability to assess DDI potential for compounds with systemic disposition
determined by both transporters and metabolic enzymes. However, complexities in
the experimental tools and an apparent disconnect in the IVIVE of transport
kinetics have limited the physiologically based pharmacokinetic modeling
strategies. Emerging data on the expression of transporter proteins and tissue
drug concentrations are expected to help bridge these gaps. In addition, detailed
characterization of substrate kinetics can facilitate building comprehensive
mechanistic models.

PMID: 23331046  [PubMed - indexed for MEDLINE]


140. J Pharm Sci. 2013 Apr;102(4):1355-69. doi: 10.1002/jps.23452. Epub 2013 Jan 18.

Correlation of tissue-plasma partition coefficients between normal tissues and
subcutaneous xenografts of human tumor cell lines in mouse as a prediction tool
of drug penetration in tumors.

Poulin P(1), Hop CE, Salphati L, Liederer BM.

Author information: 
(1)patrick-poulin@videotron.ca

Understanding drug distribution and accumulation in tumors would be informative
in the assessment of efficacy in targeted therapy; however, existing methods for 
predicting tissue drug distribution focus on normal tissues and do not
incorporate tumors. The main objective of this study was to describe the
relationships between tissue-plasma concentration ratios (Kp ) of normal tissues 
and those of subcutaneous xenograft tumors under nonsteady-state conditions, and 
establish regression equations that could potentially be used for the prediction 
of drug levels in several human tumor xenografts in mouse, based solely on a Kp
value determined in a normal tissue (e.g., muscle). A dataset of 17 compounds was
collected from the literature and from Genentech. Tissue and plasma concentration
data in mouse were obtained following oral gavage or intraperitoneal
administration. Linear regression analyses were performed between Kp values in
several normal tissues (muscle, lung, liver, or brain) and those in human tumor
xenografts (CL6, EBC-1, HT-29, PC3, U-87, MCF-7-neo-Her2, or BT474M1.1). The
tissue-plasma ratios in normal tissues reasonably correlated with the
tumor-plasma ratios in CL6, EBC-1, HT-29, U-87, BT474M1.1, and MCF-7-neo-Her2
xenografts (r(2) in the range 0.62-1) but not with the PC3 xenograft. In general,
muscle and lung exhibited the strongest correlation with tumor xenografts,
followed by liver. Regression coefficients from brain were low, except between
brain and the glioblastoma U-87 xenograft (r(2) in the range 0.62-0.94).
Furthermore, reasonably strong correlations were observed between muscle and lung
and between muscle and liver (r(2) in the range 0.67-0.96). The slopes of the
regressions differed depending on the class of drug (strong vs. weak base) and
type of tissue (brain vs. other tissues and tumors). Overall, this study will
contribute to our understanding of tissue-plasma partition coefficients for
tumors and facilitate the use of physiologically based pharmacokinetics (PBPK)
modeling for chemotherapy in oncology studies. © 2013 Wiley Periodicals, Inc. and
the American Pharmacists Association J Pharm Sci 102:1355-1369, 2013.

Copyright © 2013 Wiley Periodicals, Inc.

PMID: 23334959  [PubMed - indexed for MEDLINE]


141. J Pharmacokinet Pharmacodyn. 2013 Apr;40(2):157-76. doi:
10.1007/s10928-012-9295-8. Epub 2013 Jan 12.

Physiologically based pharmacokinetic model of lapatinib developed in mice and
scaled to humans.

Hudachek SF(1), Gustafson DL.

Author information: 
(1)Department of Clinical Sciences, Animal Cancer Center, Colorado State University,
Fort Collins, CO, USA. Susan.Hudachek@colostate.edu

Lapatinib is an oral 4-anilinoquinazoline derivative that dually inhibits
epidermal growth factor receptor and human epidermal growth factor receptor 2
(HER2). This drug is a mere decade old and has only been approved by the FDA for 
the treatment of breast cancer since 2007. Consequently, the intricacies of the
pharmacokinetics are still being elucidated. In the work presented herein, we
determined the biodistribution of orally administered lapatinib in mouse plasma, 
brain, heart, lung, kidney, intestine, liver, muscle and adipose tissue. Using
this data, we subsequently developed a physiologically based pharmacokinetic
(PBPK) model of lapatinib in mice that accurately predicted the tissue
concentrations after doses of 30, 60 and 90 mg/kg. By taking into account
interspecies differences in physiology and physiochemistry, we then extrapolated 
the mouse PBPK model to humans. Our model predictions closely reflected lapatinib
plasma pharmacokinetics in healthy subjects. Additionally, we were also able to
simulate the pharmacokinetics of this drug in the plasma of patients with solid
malignancies by incorporating a decrease in liver metabolism into the model.
Finally, our PBPK model also facilitated the estimation of various human tissue
exposures to lapatinib, which harmonize with the organ-specific toxicities
observed in clinical trials. This first-generation PBPK model of lapatinib can be
further improved with a greater understanding of lapatinib absorption,
distribution, metabolism and excretion garnered from subsequent in vitro and in
vivo studies and expanded to include other pharmacokinetic determinants,
including efflux transporters, metabolite generation, combination dosing, etc.,
to better predict lapatinib disposition in both mouse and man.

PMCID: PMC3897212
PMID: 23315145  [PubMed - indexed for MEDLINE]


142. J Sci Food Agric. 2013 Apr;93(6):1378-84. doi: 10.1002/jsfa.5903. Epub 2012 Oct
9.

Bioavailability of arsenic, cadmium, iron and zinc in leafy vegetables amended
with urban particulate matter suspension.

Tremlová J(1), Száková J, Sysalová J, Tlustoš P.

Author information: 
(1)Department of Agroenvironmental Chemistry and Plant Nutrition, Czech University
of Life Sciences, Prague 6, Czech Republic.

BACKGROUND: Urban particulate matter (PM) can affect green plants either via
deposition on the above-ground biomass, where the contaminants can penetrate the 
leaf surface, or indirectly via soil-root interaction. This experiment assessed
the potential risk of PM-derived risk elements contained in vegetables. The
bioavailable portions of arsenic (As), cadmium (Cd), iron (Fe), and zinc (Zn) in 
leafy vegetables amended by PM via soil and/or foliar application were
investigated in a model pot experiment, in which lettuce and chard were
cultivated.
RESULTS: By using the physiologically based extraction test simulating in vitro
human digestive processes in the stomach and small intestine, the bioavailable
portions of toxic elements from PM-amended plant biomass were extracted.
Extractable portions of elements by a simulated gastric solution from biomass
decreased for lettuce in the order Zn > Cd > As > Fe; while for chard, the order 
was As > Zn > Cd > Fe. No significant effects of PM physical fractions or soil
were observed.
CONCLUSIONS: Although the bioavailable element portions in the PM samples were
lower compared to plants, the bioavailable element contents in foliar PM-amended 
plant leaves exceeded the control and soil PM amendment levels, even after
biomass washing.

© 2012 Society of Chemical Industry.

PMID: 23044833  [PubMed - indexed for MEDLINE]


143. J Vet Pharmacol Ther. 2013 Apr;36(2):192-200. doi:
10.1111/j.1365-2885.2012.01419.x. Epub 2012 Jun 19.

A physiologically based pharmacokinetics model for florfenicol in crucian carp
and oral-to-intramuscular extrapolation.

Yang F(1), Sun N, Sun YX, Shan Q, Zhao HY, Zeng DP, Zeng ZL.

Author information: 
(1)Laboratory of Veterinary Pharmacology, College of Veterinary Medicine, South
China Agricultural University, Guangzhou, China.

In this study, an oral physiologically based pharmacokinetics (PBPK) model was
developed for florfenicol in crucian carp (Carassius auratus). Subsequently,
oral-to-intramuscular extrapolation was performed and the two models were used to
predict florfenicol concentrations in the edible tissues of crucian carp. The
oral model gave good predictions in most tissues, except for kidney and liver in 
which the florfenicol concentrations were underestimated at the later time
points. In contrast, using the intramuscular model, the concentrations in the
kidney were overestimated at the later time points. Both models had the best
predictive ability in the main edible tissue, the muscle. The oral model also
accurately predicted the florfenicol concentrations in the muscle after multiple 
doses. The present study demonstrated the feasibility of predicting florfenicol
concentrations in the edible tissues of crucian carp using a route-to-route
extrapolation method.

© 2012 Blackwell Publishing Ltd.

PMID: 22712485  [PubMed - indexed for MEDLINE]


144. Mol Pharm. 2013 Apr 1;10(4):1388-99. doi: 10.1021/mp300692k. Epub 2013 Mar 13.

In vitro to in vivo extrapolation and physiologically based modeling of
cytochrome P450 mediated metabolism in beagle dog gut wall and liver.

Heikkinen AT(1), Fowler S, Gray L, Li J, Peng Y, Yadava P, Railkar A, Parrott N.

Author information: 
(1)Faculty of Health Sciences, School of Pharmacy, University of Eastern Finland,
Kuopio, Finland.

The beagle dog is a widely used in vivo model to guide clinical formulation
development and to explore the potential for food effects. However, the results
in dogs are often not directly translatable to humans. Consequently, a
physiologically based modeling strategy has been proposed, using the dog as a
validation step to verify model assumptions before making predictions in humans. 
One current weakness in this strategy is the lack of validated tools to
incorporate gut wall metabolism into the dog model. In this study, in vitro to in
vivo extrapolation factors for CYP2B11 and CYP3A12 mediated metabolism were
established based on tissue enzyme abundance data reported earlier. Thereafter,
physiologically based modeling of intestinal absorption in beagle dog was
conducted in GastroPlus using V(max) and K(m) determined in recombinant enzymes
as inputs for metabolic turnover. The predicted fraction of absorbed dose
escaping the gut wall metabolism (F(g)) of all five reference compounds studied
(domperidone, felodipine, nitrendipine, quinidine, and sildenafil) were within a 
two-fold range of the value estimated from in vivo data at single dose levels.
However, further in vivo studies and analysis of the dose-dependent
pharmacokinetics of felodipine and nitrendipine showed that more work is required
for robust forecasting of nonlinearities. In conclusion, this study demonstrates 
an approach for prediction of the gut wall extraction of CYP substrates in the
beagle dog, thus enhancing the value of dog studies as a component in a strategy 
for the prediction of human pharmacokinetics.

PMID: 23438212  [PubMed - indexed for MEDLINE]


145. Pharm Res. 2013 Apr;30(4):1188-99. doi: 10.1007/s11095-012-0956-5. Epub 2013 Jan 
10.

Mechanistic modeling to predict the transporter- and enzyme-mediated drug-drug
interactions of repaglinide.

Varma MV(1), Lai Y, Kimoto E, Goosen TC, El-Kattan AF, Kumar V.

Author information: 
(1)Pharmacokinetcis, Dynamics and Metabolism, Pfizer Inc., Groton, Connecticut, USA.
manthena.v.varma@pfizer.com

PURPOSE: Quantitative prediction of complex drug-drug interactions (DDIs) is
challenging. Repaglinide is mainly metabolized by cytochrome-P-450 (CYP)2C8 and
CYP3A4, and is also a substrate of organic anion transporting polypeptide
(OATP)1B1. The purpose is to develop a physiologically based pharmacokinetic
(PBPK) model to predict the pharmacokinetics and DDIs of repaglinide.
METHODS: In vitro hepatic transport of repaglinide, gemfibrozil and gemfibrozil
1-O-β-glucuronide was characterized using sandwich-culture human hepatocytes. A
PBPK model, implemented in Simcyp (Sheffield, UK), was developed utilizing in
vitro transport and metabolic clearance data.
RESULTS: In vitro studies suggested significant active hepatic uptake of
repaglinide. Mechanistic model adequately described repaglinide pharmacokinetics,
and successfully predicted DDIs with several OATP1B1 and CYP3A4 inhibitors (<10% 
error). Furthermore, repaglinide-gemfibrozil interaction at therapeutic dose was 
closely predicted using in vitro fraction metabolism for CYP2C8 (0.71), when
primarily considering reversible inhibition of OATP1B1 and mechanism-based
inactivation of CYP2C8 by gemfibrozil and gemfibrozil 1-O-β-glucuronide.
CONCLUSIONS: This study demonstrated that hepatic uptake is rate-determining in
the systemic clearance of repaglinide. The model quantitatively predicted several
repaglinide DDIs, including the complex interactions with gemfibrozil. Both
OATP1B1 and CYP2C8 inhibition contribute significantly to repaglinide-gemfibrozil
interaction, and need to be considered for quantitative rationalization of DDIs
with either drug.

PMID: 23307347  [PubMed - indexed for MEDLINE]


146. Regul Toxicol Pharmacol. 2013 Apr;65(3):316-24. doi: 10.1016/j.yrtph.2013.01.008.
Epub 2013 Feb 5.

Plasma concentrations of melengestrol acetate in humans extrapolated from the
pharmacokinetics established in in vivo experiments with rats and chimeric mice
with humanized liver and physiologically based pharmacokinetic modeling.

Tsukada A(1), Suemizu H, Murayama N, Takano R, Shimizu M, Nakamura M, Yamazaki H.

Author information: 
(1)Laboratory of Drug Metabolism and Pharmacokinetics, Showa Pharmaceutical
University, Machida, Tokyo 194-8543, Japan.

Some synthetic chemicals are suspected to be responsible for adverse effects on
endocrine function. Sex hormones administered to farm animals are of particular
interest because of their regulatory role in developmental processes. To predict 
concentrations in humans of the synthetic growth promoter melengestrol acetate
(17α-acetoxy-6-methyl-16-methylenepregna-4,6-diene-3,20-dione), a forward
dosimetry approach was carried out using data from
no-observed-adverse-effect-level doses orally administered to mice or rats and
from in vitro human and rodent experiments. Human liver microsomes preferentially
mediated 2-hydroxylation of melengestrol acetate, but rodent livers produced
additional unidentified hydroxymetabolites. Adjusted animal biomonitoring
equivalents for melengestrol acetate from mouse and rat studies were scaled to
human biomonitoring equivalents using known species allometric scaling factors
and human metabolic data with a simple physiologically based pharmacokinetic
(PBPK) model. Melengestrol acetate elimination in humans was estimated to be slow
compared with elimination in rodents. The disposition of melengestrol acetate in 
humans was evaluated using chimeric TK-NOG mice with humanized liver. The results
suggest the usefulness of simplified PBPK modeling combined with in vitro and in 
vivo experiments and literature resources as well as a future interest in
estimating by a full PBPK modeling using another bottom up system. This model may
also be useful for risk evaluation and for simulating plasma concentrations
resulting from exposure to low doses of melengestrol acetate and related
compounds.

Copyright © 2013 Elsevier Inc. All rights reserved.

PMID: 23395687  [PubMed - indexed for MEDLINE]


147. Shock. 2013 Apr;39(4):336-42. doi: 10.1097/SHK.0b013e31828d9324.

Complement c5a generation by staphylococcal biofilms.

Satorius AE(1), Szafranski J, Pyne D, Ganesan M, Solomon MJ, Newton DW, Bortz DM,
Younger JG.

Author information: 
(1)Department of Emergency Medicine, University of Michigan, Ann Arbor, Michigan
48109, USA.

Biofilms production is a central feature of nosocomial infection of catheters and
other medical devices used in resuscitation and critical care. However, the very 
effective biofilm forming pathogen Staphylococcus epidermidis often produces a
modest host inflammatory response and few of the signs and symptoms associated
with more virulent pathogens. To examine the impact of bacterial biofilm
formation on provocation of an innate immune response, we studied the elaboration
of the major complement anaphylatoxin C5a by human serum upon contact with S.
epidermidis biofilms. Wild-type S. epidermidis and mutants of sarA (a regulatory 
protein that promotes synthesis of the biofilm-forming polysaccharide
intercellular adhesin [PIA]) and icaB (responsible for postexport processing of
PIA) were studied. C5a release, as a function of exposed biofilm surface area,
was on the order of 1 fmol · cm · s and was dependent on the presence of PIA.
Experimental results were used to inform a physiologically based pharmacokinetic 
model of C5a release by an infected central venous catheter, one of S.
epidermidis' primary means of causing human disease. These simulations revealed
that the magnitude of C5a release on a superior vena cava catheter completely
covered with S. epidermidis would be lower than necessary to alert circulating
leukocytes. Combined, the experimental and computational results are highly
consistent with clinical observations in which the clinical signs of central
line-associated bloodstream infection are often muted in association with this
important pathogen.

PMCID: PMC4096246
PMID: 23459111  [PubMed - indexed for MEDLINE]


148. Acc Chem Res. 2013 Mar 19;46(3):761-9. doi: 10.1021/ar2003336. Epub 2012 Jun 21.

Metabolism of nanomaterials in vivo: blood circulation and organ clearance.

Wang B(1), He X, Zhang Z, Zhao Y, Feng W.

Author information: 
(1)CAS Key Laboratory for Biomedical Effects of Nanomaterials and Nanosafety and CAS
Key Laboratory of Nuclear Analytical Techniques, Institute of High Energy
Physics, Chinese Academy of Sciences, Beijing 100049, China.

Before researchers apply nanomaterials (NMs) in biomedicine, they need to
understand the blood circulation and clearance profile of these materials in
vivo. These qualities determine the balance between nanomaterial-induced activity
and unwanted toxicity. NMs have heterogeneous characteristics: they combine the
bulk properties of solids with the mobility of molecules, and their highly active
contact interfaces exhibit diverse functionalities. Any new and unexpected
circulation features and clearance patterns are of great concern in toxicological
studies and pharmaceutical screens. A number of studies have reported that NMs
can enter the bloodstream directly during their application or indirectly via
inhalation, ingestion, and dermal exposure. Due to the small size of NMs, the
blood can then transport them throughout the circulation and to many organs where
they can be stored. In this Account, we discuss the blood circulation and organ
clearance patterns of NMs in the lung, liver, and kidney. The circulation of NMs 
in bloodstream is critical for delivery of inhalable NMs to extrapulmonary
organs, the delivery of injectable NMs, the dynamics of tissue redistribution,
and the overall targeting of drug carriers to specific cells and organs. The
lung, liver, and kidney are the major distribution sites and target organs for
NMs exposure, and the clearance patterns of NMs in these organs are critical for 
understanding the in vivo fate of NMs. Current studies suggest that multiple
factors control the circulation and organ clearance of NMs. The size, shape,
surface charge, surface functional groups, and aspect ratio of NMs as well as
tissue microstructures strongly influence the circulation of NMs in bloodstream, 
their site-specific extravasation, and their clearance profiles within organs.
Therefore structure design and surface modification can improve biocompatibility,
regulate the in vivo metabolism, and reduce the toxicity of NMs. The
biophysicochemical interactions occurring between NMs and between NMs and the
biological milieu after the introduction of NMs into living systems may further
influence the blood circulation and clearance profiles of NMs. These interactions
can alter properties such as agglomeration, phase transformations, dissolution,
degradation, protein adsorption, and surface reactivity. The physicochemical
properties of NMs change dynamically in vivo thereby making the metabolism of NMs
complex and difficult to predict. The development of in situ, real-time, and
quantitative techniques, in vitro assays, and the adaptation of
physiologically-based pharmacokinetic (PBPK) and quantitative structure-activity 
relationship (QNSAR) modeling for NMs will streamline future in vivo studies.

PMID: 23964655  [PubMed - indexed for MEDLINE]


149. CPT Pharmacometrics Syst Pharmacol. 2013 Mar 6;2:e33. doi: 10.1038/psp.2013.9.

The future of physiologically based pharmacokinetic modeling to predict drug
exposure in pregnant women.

Vinks AA.

Author information: 
1] Division of Clinical Pharmacology, Cincinnati Children's Hospital Medical
Center, Cincinnati, Ohio, USA [2] Department of Pediatrics, College of Medicine, 
University of Cincinnati, Cincinnati, Ohio, USA.

PMCID: PMC3615533
PMID: 23887646  [PubMed]


150. Environ Sci Technol. 2013 Mar 5;47(5):2279-86. doi: 10.1021/es304926r. Epub 2013 
Feb 21.

Distribution is a major factor affecting bioaccumulation of decabrominated
diphenyl ether: Chinese sturgeon (Acipenser sinensis) as an example.

Wan Y(1), Zhang K, Dong Z, Hu J.

Author information: 
(1)Laboratory for Earth Surface Processes, College of Urban and Environmental
Sciences, Peking University , Beijing 100871, People's Republic of China.

While decabromodiphenyl ether (BDE-209) has very low bioavailability and a rapid 
biotransformation rate, it exhibits high bioaccumulation in wildlife. To explore 
the bioaccumulation mechanism of BDE-209 in organisms, its toxicokinetic
processes were investigated in Chinese sturgeons from the Yangtze River.
Different from less brominated BDEs, lipids did not play an important role in the
distribution of BDE-209 with relatively high concentrations detected in liver
(54.5 ± 3.3 ng/g wet weight (ww)), gills (47.4 ± 2.9 ng/g ww), and intestine
(41.9 ± 3.0 ng/g ww), followed by stomach (21.9 ± 9.0 ng/g ww), muscle (19.1 ±
5.6 ng/g ww), heart (7.5 ± 5.2 ng/g ww), gonad (6.8 ± 4.9 ng/g ww), adipose (4.9 
± 1.2 ng/g ww), and egg (2.8 ± 2.3 ng/g ww). In vitro metabolism of BDE-209 by
microsomal fractions of Chinese sturgeon found that BDE-209 was biotransformed
rapidly with the rate constant (K) of 0.039 h(-1) in liver. BDE-126, BDE-154,
BDE-188, BDE-184, BDE-183, BDE-202, BDE-201, and BDE-204/197 were observed as
debrominated products of BDE-209 after incubation, and their formation rates were
0.026, 0.016, and 0.006 h(-1) for BDE-126 BDE-184, and BDE-154, respectively. The
concentration ratios between heart and intestine for individual PBDEs suggested
slow delivery of BDE-209 among tissues after absorption. A Bayesian hierarchical 
model was further developed to estimate partition coefficients in a
physiologically based pharmacokinetic model of BDE-209 in Chinese sturgeon. The
estimated partition coefficients between tissues and blood were higher than those
of less brominated BDE or PCBs in various animals, suggesting that the low
partition ratios from blood to tissues would lead to high bioaccumulation of
BDE-209, especially in absorbing organs.

PMID: 23387833  [PubMed - indexed for MEDLINE]


151. Arch Toxicol. 2013 Mar;87(3):505-15. doi: 10.1007/s00204-012-0949-5. Epub 2012
Oct 2.

Benzo[a]pyrene-induced transcriptomic responses in primary hepatocytes and in
vivo liver: toxicokinetics is essential for in vivo-in vitro comparisons.

van Kesteren PC(1), Zwart PE, Schaap MM, Pronk TE, van Herwijnen MH, Kleinjans
JC, Bokkers BG, Godschalk RW, Zeilmaker MJ, van Steeg H, Luijten M.

Author information: 
(1)Laboratory for Health Protection Research, National Institute for Public Health
and the Environment, P.O. Box 1, 3720 BA, Bilthoven, The Netherlands.

The traditional 2-year cancer bioassay needs replacement by more cost-effective
and predictive tests. The use of toxicogenomics in an in vitro system may provide
a more high-throughput method to investigate early alterations induced by
carcinogens. Recently, the differential gene expression response in wild-type and
cancer-prone Xpa (-/-) p53 (+/-) primary mouse hepatocytes after exposure to
benzo[a]pyrene (B[a]P) revealed downregulation of cancer-related pathways in Xpa 
(-/-) p53 (+/-) hepatocytes only. Here, we investigated pathway regulation upon
in vivo B[a]P exposure of wild-type and Xpa (-/-) p53 (+/-) mice. In vivo
transcriptomics analysis revealed a limited gene expression response in mouse
livers, but with a significant induction of DNA replication and
apoptotic/anti-apoptotic cellular responses in Xpa (-/-) p53 (+/-) livers only.
In order to be able to make a meaningful in vivo-in vitro comparison we estimated
internal in vivo B[a]P concentrations using DNA adduct levels and physiologically
based kinetic modeling. Based on these results, the in vitro concentration that
corresponded best with the internal in vivo dose was chosen. Comparison of in
vivo and in vitro data demonstrated similarities in transcriptomics response:
xenobiotic metabolism, lipid metabolism and oxidative stress. However, we were
unable to detect cancer-related pathways in either wild-type or Xpa (-/-) p53
(+/-) exposed livers, which were previously found to be induced by B[a]P in Xpa
(-/-) p53 (+/-) primary hepatocytes. In conclusion, we showed parallels in gene
expression responses between livers and primary hepatocytes upon exposure to
equivalent concentrations of B[a]P. Furthermore, we recommend considering
toxicokinetics when modeling a complex in vivo endpoint with in vitro models.

PMID: 23052197  [PubMed - indexed for MEDLINE]


152. Clin Pharmacokinet. 2013 Mar;52(3):169-85. doi: 10.1007/s40262-012-0029-2.

Clinical pharmacokinetics of drugs in patients with heart failure: an update
(part 1, drugs administered intravenously).

Ogawa R(1), Stachnik JM, Echizen H.

Author information: 
(1)Department of Pharmacotherapy, Meiji Pharmaceutical University, 2-522-1 Noshio,
Kiyose, Tokyo 204-0004, Japan. smridron@my-pharm.ac.jp

Heart failure is one of the leading causes of death in developed countries, and
its prevalence is expected to increase further in the coming years. While the
pharmacokinetic changes observed in patients with heart failure have been
reviewed twice in Clinical Pharmacokinetics, approximately a quarter century has 
passed since the latest article was published in 1988. Since then, many important
classes of agents (e.g. ACE inhibitors, angiotensin receptor antagonists and
inotropes) have been introduced for the treatment of heart failure. The aim of
the present article is to update the information regarding the pharmacokinetics
of these drugs. For this purpose we have made a systematic survey of literature
using MEDLINE, EMBASE and Japan Centra Revuo Medicina (in Japanese) and found a
total of 111 relevant publications for 58 drugs. Heart failure is a
pathophysiological state where the damaged heart, from whatever causes, no longer
pumps enough blood for the needs of body tissues at rest or during the normal
daily activities. The spectrum of heart failure ranges from acute decompensated
heart failure (including circulatory shock) to chronic compensated or
decompensated heart failure. Because hypoperfusion of organs may influence drug
absorption from the gastrointestinal tract, distribution into tissues and
elimination either by the liver or kidneys, it is conceivable that the
pharmacokinetics of many drugs may be altered in patients with heart failure. The
pharmacokinetic changes of drugs in these patients in the light of a
physiologically based pharmacokinetic model are discussed, since this model can
interpret altered pharmacokinetics in terms of changes in the binding of drugs in
plasma and tissue, blood flow to drug-eliminating organs and intrinsic activity
of drug elimination. Pharmacokinetic changes of drugs after intravenous
administration are described here in Part 1 and those after oral administration
will be discussed in Part 2 in a later issue of the Clinical Pharmacokinetics.
Reviewing the retrieved data, it was considered that patients with asymptomatic
or compensated chronic heart failure seem to have no or minimal alterations in
the pharmacokinetics of parenterally administered drugs as long as there was no
concurrent liver and/or kidney dysfunction. In contrast, it was found that the
systemic clearance of at least six drugs (i.e. milrinone, carperitide,
molsidomine, theophylline, ciclosporin and hydralazine) was reduced after
intravenous administration by 50 % or more in patients with acute decompensated
heart failure or chronic severe heart failure (New York Heart Association class
III or IV) as compared with healthy subjects. Because there is a paucity of
information regarding the pharmacokinetics of drugs in patients with severe heart
failure, close attention should be paid to monitoring the efficacy of these
agents and their associated adverse effects.

PMID: 23344981  [PubMed - indexed for MEDLINE]


153. Clin Pharmacol Ther. 2013 Mar;93(3):236-8. doi: 10.1038/clpt.2012.244. Epub 2012 
Dec 18.

Physiologically based pharmacokinetic models of tyrosine kinase inhibitors: a
systems pharmacological approach to drug disposition.

Gallo JM.

Author information: 
Department of Pharmacology and Systems Therapeutics, Mount Sinai School of
Medicine, New York, New York, USA. james.gallo@mssm.edu

PMID: 23340476  [PubMed - indexed for MEDLINE]


154. Expert Opin Drug Metab Toxicol. 2013 Mar;9(3):237-52. doi:
10.1517/17425255.2013.741589. Epub 2012 Dec 21.

Species differences in drug transporters and implications for translating
preclinical findings to humans.

Chu X(1), Bleasby K, Evers R.

Author information: 
(1)Merck & Co., Inc., Pharmacokinetics Pharmacodynamics and Drug Metabolism, 126
East Lincoln Avenue, P.O. Box 2000, Rahway, NJ 07065, USA. xiaoyan_chu@merck.com

INTRODUCTION: Drug transporters play an important role in the absorption,
distribution, and excretion (ADE) of many drugs. In the last several years it has
become increasingly clear that there are significant differences between rodents,
dog, monkey, and human in the substrate specificity, tissue distribution, and
relative abundance of transporters. These differences complicate cross-species
extrapolations, which is important when attempting to predict human
pharmacokinetics (PK) of drug candidates and assess risk for drug-drug
interactions (DDIs).
AREAS COVERED: This article provides an overview of species differences for the
major transporters involved in drug disposition. Specifically, the article looks 
at a number of efflux and uptake transporters including multidrug resistance
protein MDR1 P-glycoprotein (Pgp), breast cancer resistance protein (BCRP),
multidrug resistance proteins (MRPs), members of the multidrug resistance and
toxic extrusion protein (MATE) family, as well as members of organic anion
transporting polypeptides (OATPs), organic anion transporters (OATs), and organic
cation transporters (OCTs).
EXPERT OPINION: Quantitative knowledge of species differences of transporters,
especially at the protein and functional level is still limited. The current
challenge is to extrapolate and integrate data from both preclinical species and 
humans to quantitatively predict the impact of transporters on drug absorption,
disposition, and drug-drug interactions. Increased understanding of species
differences in transporter expression and functional activity is needed in order 
to translate findings from preclinical species to humans. Ultimately, high
quality in vitro and in vivo data will aid in the establishment of
physiologically based pharmacokinetic (PBPK) models, which will improve the
capability to predict PK characteristics of drug candidates in humans.

PMID: 23256482  [PubMed - indexed for MEDLINE]


155. Expert Rev Clin Pharmacol. 2013 Mar;6(2):143-57. doi: 10.1586/ecp.13.4.

Predicting drug-drug interactions: application of physiologically based
pharmacokinetic models under a systems biology approach.

Yeo KR(1), Jamei M, Rostami-Hodjegan A.

Author information: 
(1)Simcyp Limited, Blades Enterprise Centre, John Street, Sheffield S2 4SU, UK.
k.r.yeo@simcyp.com

The development of in vitro-in vivo extrapolation (IVIVE), a 'bottom-up'
approach, to predict pharmacokinetic parameters and drug-drug interactions (DDIs)
has accelerated mainly due to an increase in the understanding of the multiple
mechanisms involved in these interactions and the availability of appropriate in 
vitro systems that act as surrogates for delineating various elements of the
interactions relevant to absorption, distribution, metabolism and elimination.
Recent advances in the knowledge of the population variables required for IVIVE
(demographic, anatomical, genetic and physiological parameters) have also
contributed to the appreciation of the sources of variability and wider use of
this approach for different scenarios within the pharmaceutical industry.
Initially, the authors present an overview of the integration of IVIVE into
'static' and 'dynamic' models for the quantitative prediction of DDIs. The main
purpose of this review is to discuss the application of IVIVE in conjunction with
physiologically based pharmacokinetic modeling under a systems biology approach
to characterize the potential DDIs in individual patients, including those who
cannot be investigated in formal clinical trials for ethical reasons. In
addition, we address the issues related to the prediction of complex DDIs
involving the inhibition of cytochrome P- and transporter-mediated activities
through multiple drugs.

PMID: 23473592  [PubMed - indexed for MEDLINE]


156. J Clin Pharmacol. 2013 Mar;53(3):314-25. doi: 10.1002/jcph.4. Epub 2013 Feb 20.

The antibody drug absorption following subcutaneous or intramuscular
administration and its mathematical description by coupling physiologically based
absorption process with the conventional compartment pharmacokinetic model.

Zhao L(1), Ji P, Li Z, Roy P, Sahajwalla CG.

Author information: 
(1)Office of Clinical Pharmacology, Office of Translational Sciences, Center for
Drug Evaluation and Research, US Food and Drug Administration, Silver Spring, MD,
USA. liang.zhao@fda.hhs.gov

The main objective of this paper is to propose a quantitative model to describe
the absorption process for monoclonal antibody (mAb) following subcutaneous (SC) 
or intramuscular (IM) administration. A hybrid model was established by coupling 
the physiologically based absorption process with a conventional
pharmacokinetic-pharmacodynamic (PK-PD) or PK model associated with intravenous
infusion. Key physiological parameters evaluated include the volume distribution 
before systemic absorption, mAb drug clearance during lymphatic transport, the
neonatal Fc receptor (FcRn) capacity, the intrinsic drug clearance via lysosomal 
proteolytic process, and the lymphatic flow rate. Sensitivity analyses were
performed to identify those physiological parameters significantly impacting time
to peak concentration (T(max)) or drug bioavailability. Simulation results showed
that lymphatic flow rate is the only influential factor to T(max). Lymphatic
transit time and drug clearance during lymphatic transport are most influential
to bioavailability but not identifiable in their effects. Bioavailability is
positively related to the lymphatic flow only at its low range (i.e., at
<0.5-fold of the selected value of 0.043 mL/min). The rest of physiological
parameters only have marginal effects on either drug bioavailability or T(max).
Finally, simulation results confirmed lymphatic transport as the major route of
mAb delivery.

© The Author(s) 2013.

PMID: 23426855  [PubMed - indexed for MEDLINE]


157. J Pharm Sci. 2013 Mar;102(3):787-93. doi: 10.1002/jps.23436. Epub 2013 Jan 1.

Interindividual variability in the hepatic expression of the human breast cancer 
resistance protein (BCRP/ABCG2): effect of age, sex, and genotype.

Prasad B(1), Lai Y, Lin Y, Unadkat JD.

Author information: 
(1)Department of Pharmaceutics, University of Washington, Seattle, Washington 98195,
USA.

Breast cancer resistance protein (BCRP), an efflux transporter expressed at the
bile canalicular membrane, is responsible for the biliary clearance of many
drugs. Data on the interindividual variability of hepatic BCRP expression are
needed for in vitro to in vivo extrapolation of the biliary clearance of a BCRP
substrate drug. Therefore, we measured the expression of BCRP in human livers (n 
= 65) by liquid chromatography coupled with tandem mass spectrometry. A
calibration curve was generated using a synthetic signature peptide (SSLLDVLAAR) 
as the calibrator and the corresponding synthetic stable isotope-labeled peptide 
as the internal standard. The analytical method was accurate and precise. BCRP
expression in 50 livers, where it was measurable, was 137.9 ± 42.1 atmol/µg of
membrane protein (range 69.7-246.4 atmol/µg of membrane protein). BCRP expression
was not associated with age (7-70 years), sex, or mRNA expression. BCRP
expression in livers with the variant C421A (rs2231142) allele (14 heterozygotes,
two homozygotes; among these, eight livers were below lower limit of
quantification) was significantly lower than that in the wild-type livers (p <
0.002). Integration of these data with data on the hepatic expression of other
transporters will allow refinement of physiologically based pharmacokinetic
models to predict the pharmacokinetics, hepatic exposure, and drug-drug
interactions of drugs (and/or their metabolites).

Copyright © 2013 Wiley Periodicals, Inc.

PMID: 23280364  [PubMed - indexed for MEDLINE]


158. MAbs. 2013 Mar-Apr;5(2):297-305. doi: 10.4161/mabs.23684. Epub 2013 Feb 13.

Antibody biodistribution coefficients: inferring tissue concentrations of
monoclonal antibodies based on the plasma concentrations in several preclinical
species and human.

Shah DK(1), Betts AM.

Author information: 
(1)Translational Research Group, Department of Pharmacokinetics Dynamics and
Metabolism, Pfizer Global Research and Development, Groton, CT, USA.
ursdhaval@gmail.com

Tissue vs. plasma concentration profiles have been generated from a
physiologically-based pharmacokinetic model of monoclonal antibody (mAb). Based
on the profiles, we hypothesized that a linear relationship between the plasma
and tissue concentrations of non-binding mAbs could exist; and that the
relationship may be generally constant irrespective of the absolute mAb
concentration, time, and animal species being analyzed. The hypothesis was
verified for various tissues in mice, rat, monkey, and human using mAb or
antibody-drug conjugate tissue distribution data collected from diverse
literature. The relationship between the plasma and various tissue concentrations
was mathematically characterized using the antibody biodistribution coefficient
(ABC). Estimated ABC values suggest that typically the concentration of mAb in
lung is 14.9%, heart 10.2%, kidney 13.7%, muscle 3.97%, skin 15.7%, small
intestine 5.22%, large intestine 5.03%, spleen 12.8%, liver 12.1%, bone 7.27%,
stomach 4.98%, lymph node 8.46%, adipose 4.78%, brain 0.351%, pancreas 6.4%,
testes 5.88%, thyroid 67.5% and thymus is 6.62% of the plasma concentration. The 
validity of using the ABC to predict mAb concentrations in different tissues of
mouse, rat, monkey, and human species was evaluated by generating validation data
sets, which demonstrated that predicted concentrations were within 2-fold of the 
observed concentrations. The use of ABC to infer tissue concentrations of mAbs
and related molecules provides a valuable tool for investigating preclinical or
clinical disposition of these molecules. It can also help eliminate or optimize
biodistribution studies, and interpret efficacy or toxicity of the drug in a
particular tissue.

PMCID: PMC3893240
PMID: 23406896  [PubMed - indexed for MEDLINE]


159. Pharm Res. 2013 Mar;30(3):761-80. doi: 10.1007/s11095-012-0918-y. Epub 2012 Nov
22.

Cyclosporine inhibition of hepatic and intestinal CYP3A4, uptake and efflux
transporters: application of PBPK modeling in the assessment of drug-drug
interaction potential.

Gertz M(1), Cartwright CM, Hobbs MJ, Kenworthy KE, Rowland M, Houston JB, Galetin
A.

Author information: 
(1)Centre for Applied Pharmacokinetic Research School of Pharmacy and Pharmaceutical
Sciences, University of Manchester, Oxford Road, M13 9PT, Manchester, UK.

PURPOSE: To apply physiologically-based pharmacokinetic (PBPK) modeling to
investigate the consequences of reduction in activity of hepatic and intestinal
uptake and efflux transporters by cyclosporine and its metabolite AM1.
METHODS: Inhibitory potencies of cyclosporine and AM1 against OATP1B1, OATP1B3
and OATP2B1 were investigated in HEK293 cells +/- pre-incubation. Cyclosporine
PBPK model implemented in Matlab was used to assess interaction potential (+/-
metabolite) against different processes (uptake, efflux and metabolism) in liver 
and intestine and to predict quantitatively drug-drug interaction with
repaglinide.
RESULTS: Cyclosporine and AM1 were potent inhibitors of OATP1B1 and OATP1B3,
IC(50) ranging from 0.019-0.093 μM following pre-incubation. Cyclosporine PBPK
model predicted the highest interaction potential against liver uptake
transporters, with a maximal reduction of >70% in OATP1B1 activity; the effect on
hepatic efflux and metabolism was minimal. In contrast, 80-97% of intestinal P-gp
and CYP3A4 activity was reduced due to the 50-fold higher cyclosporine
enterocytic concentrations relative to unbound hepatic inlet. The inclusion of
AM1 resulted in a minor increase in the predicted maximal reduction of
OATP1B1/1B3 activity. Good predictability of cyclosporine-repaglinide DDI and the
impact of dose staggering are illustrated.
CONCLUSIONS: This study highlights the application of PBPK modeling for
quantitative prediction of transporter-mediated DDIs with concomitant
consideration of P450 inhibition.

PMID: 23179780  [PubMed - indexed for MEDLINE]


160. Toxicol Appl Pharmacol. 2013 Feb 15;267(1):41-8. doi: 10.1016/j.taap.2012.12.006.
Epub 2012 Dec 19.

Concurrent determination of bisphenol A pharmacokinetics in maternal and fetal
rhesus monkeys.

Patterson TA(1), Twaddle NC, Roegge CS, Callicott RJ, Fisher JW, Doerge DR.

Author information: 
(1)Division of Neurotoxicology, National Center for Toxicological Research,
Jefferson, AR 72079, USA.

Bisphenol A (BPA) is an important industrial chemical used as the monomer for
polycarbonate plastic and in epoxy resins for food can liners. Worldwide
biomonitoring studies consistently find a high prevalence of BPA conjugates in
urine (>90%) in amounts consistent with aggregate exposure at levels below 1
μg/kg bw/d. The current study used LC/MS/MS to measure concurrently the
pharmacokinetics of aglycone (active) and conjugated (inactive) deuterated BPA
(d6) in maternal and fetal rhesus monkey serum, amniotic fluid, and placenta
following intravenous injection in the dam (100 μg/kg bw). Internal exposures of 
the fetus to aglycone d6-BPA (serum AUC) were attenuated by maternal, placental, 
and fetal Phase II metabolism to less than half that in the dam. Levels of
aglycone and conjugated d6-BPA measured in whole placenta were consistent with a 
role in metabolic detoxification. The monotonic elimination of aglycone d6-BPA
from the fetal compartment accompanied by persistent conjugate levels provides
further evidence arguing against the hypothesis that BPA conjugates are
selectively deconjugated by either the placenta or fetus. These results also
provide benchmarks to guide the interpretation of human cord blood, amniotic
fluid, and placenta sampling and measurement strategies as a basis for estimating
fetal exposures to BPA. This study in a non-human primate model provides
additional pharmacokinetic data for use in PBPK modeling of perinatal exposures
to BPA from food contact, medical devices, and other environmental sources.

Published by Elsevier Inc.

PMID: 23261975  [PubMed - indexed for MEDLINE]


161. Adv Drug Deliv Rev. 2013 Feb;65(2):306-14. doi: 10.1016/j.addr.2012.03.012. Epub 
2012 Mar 21.

Predicting the absorption of chemical vapours.

Rauma M(1), Boman A, Johanson G.

Author information: 
(1)Unit of Work Environment Toxicology, Institute of Environmental Medicine,
Karolinska Institutet, Sweden. matias.rauma@ki.se

The focus of this review is on the systemic absorption of vapours via skin,
including experimental data as well as regression and pharmacokinetic models.
Dermal contribution ratios (DCR), i.e. amount absorbed through skin relative to
total intake (skin and inhalation) at specified conditions, could be identified
or calculated from published data for 33 chemical vapours. The ratios vary from
~0.0002 (vinyl chloride) to ~0.8 (2-butoxyethanol), with hydrophilic chemicals
having a higher ratio than lipophilic ones. Multiple regression analysis of these
data suggests that the DCR is largely explained by the octanol:water partition
coefficient, vapour pressure and molecular weight (R(2)=0.69). Several
physiologically-based pharmacokinetic models were identified; however, all
describe the absorption of single substances. Regarding predictive models, only
two models were found. In conclusion, dermal uptake of chemical vapours needs
more attention, as such exposures are common, data are scarce and few predictive 
models exist.

Copyright © 2012 Elsevier B.V. All rights reserved.

PMID: 22465561  [PubMed - indexed for MEDLINE]


162. Arch Toxicol. 2013 Feb;87(2):281-9. doi: 10.1007/s00204-012-0934-z. Epub 2012 Sep
19.

Quantitative structure-activity relationships for organophosphates binding to
acetylcholinesterase.

Ruark CD(1), Hack CE, Robinson PJ, Anderson PE, Gearhart JM.

Author information: 
(1)Henry M. Jackson Foundation for the Advancement of Military Medicine, Molecular
Bioeffects Branch, Wright-Patterson AFB, Greene, OH 45433-5707, USA.
christopher.ruark.ctr@wpafb.af.mil

Organophosphates are a group of pesticides and chemical warfare nerve agents that
inhibit acetylcholinesterase, the enzyme responsible for hydrolysis of the
excitatory neurotransmitter acetylcholine. Numerous structural variants exist for
this chemical class, and data regarding their toxicity can be difficult to obtain
in a timely fashion. At the same time, their use as pesticides and military
weapons is widespread, which presents a major concern and challenge in evaluating
human toxicity. To address this concern, a quantitative structure-activity
relationship (QSAR) was developed to predict pentavalent organophosphate oxon
human acetylcholinesterase bimolecular rate constants. A database of 278
three-dimensional structures and their bimolecular rates was developed from 15
peer-reviewed publications. A database of simplified molecular input line entry
notations and their respective acetylcholinesterase bimolecular rate constants
are listed in Supplementary Material, Table I. The database was quite diverse,
spanning 7 log units of activity. In order to describe their structure, 675
molecular descriptors were calculated using AMPAC 8.0 and CODESSA 2.7.10.
Orthogonal projection to latent structures regression, bootstrap
leave-random-many-out cross-validation and y-randomization were used to develop
an externally validated consensus QSAR model. The domain of applicability was
assessed by the William's plot. Six external compounds were outside the warning
leverage indicating potential model extrapolation. A number of compounds had
residuals >2 or <-2, indicating potential outliers or activity cliffs. The
results show that the HOMO-LUMO energy gap contributed most significantly to the 
binding affinity. A mean training R (2) of 0.80, a mean test set R (2) of 0.76
and a consensus external test set R (2) of 0.66 were achieved using the QSAR. The
training and external test set RMSE values were found to be 0.76 and 0.88. The
results suggest that this QSAR model can be used in physiologically based
pharmacokinetic/pharmacodynamic models of organophosphate toxicity to determine
the rate of acetylcholinesterase inhibition.

PMID: 22990135  [PubMed - indexed for MEDLINE]


163. Bioinformatics. 2013 Feb 1;29(3):400-1. doi: 10.1093/bioinformatics/bts671. Epub 
2012 Nov 17.

DoseSim: a tool for pharmacokinetic/pharmacodynamic analysis and dose
reconstruction.

Reisfeld B(1), Ivy JH, Lyons MA, Wright JM, Rogers JL, Mayeno AN.

Author information: 
(1)Department of Chemical and Biological Engineering, School of Biomedical
Engineering, Colorado State University, Fort Collins, CO 80523, USA.
brad.reisfeld@colostate.edu

Assessing and improving the safety of chemicals and the efficacy of drugs depends
on an understanding of the biodistribution, clearance and biological effects of
the chemical(s) of interest. A promising methodology for the prediction of these 
phenomena is physiologically based pharmacokinetic/pharmacodynamic modeling,
which centers on the prediction of chemical absorption, distribution, metabolism 
and excretion (pharmacokinetics) and the biological effects (pharmacodynamics) of
the chemical on the organism. Strengths of this methodology include modeling
across multiple scales of biological organization and facilitate the
extrapolation of results across routes of exposure, dosing levels and species. It
is also useful as the foundation for tools to (i) predict biomarker levels
(concentrations of chemical species found in the body that indicate exposure to a
foreign chemical), given a chemical dose or exposure; (ii) reconstruct a dose,
given the levels of relevant biomarkers; and (iii) estimate population
variability. Despite the importance and promise of physiologically based
pharmacokinetic /pharmacodynamics-based approaches to forward and reverse
dosimetry, there is currently a lack of user-friendly, freely available
implementations that are accessible and useful to a broad range of users. DoseSim
was developed to begin to fill this gap.AVAILABILITY: The application is
available under the GNU General Public License from
http://scb.colostate.edu/dosesim.html.

PMID: 23162056  [PubMed - indexed for MEDLINE]


164. Clin Pharmacokinet. 2013 Feb;52(2):83-124. doi: 10.1007/s40262-012-0027-4.

Pharmacokinetics, pharmacodynamics and physiologically-based pharmacokinetic
modelling of monoclonal antibodies.

Dostalek M(1), Gardner I, Gurbaxani BM, Rose RH, Chetty M.

Author information: 
(1)F. Hoffmann-La Roche AG, pRED, Pharma Research & Early Development, Non-Clinical 
Safety, Basel, Switzerland.

Development of monoclonal antibodies (mAbs) and their functional derivatives
represents a growing segment of the development pipeline in the pharmaceutical
industry. More than 25 mAbs and derivatives have been approved for a variety of
therapeutic applications. In addition, around 500 mAbs and derivatives are
currently in different stages of development. mAbs are considered to be large
molecule therapeutics (in general, they are 2-3 orders of magnitude larger than
small chemical molecule therapeutics), but they are not just big chemicals. These
compounds demonstrate much more complex pharmacokinetic and pharmacodynamic
behaviour than small molecules. Because of their large size and relatively poor
membrane permeability and instability in the conditions of the gastrointestinal
tract, parenteral administration is the most usual route of administration. The
rate and extent of mAb distribution is very slow and depends on extravasation in 
tissue, distribution within the particular tissue, and degradation. Elimination
primarily happens via catabolism to peptides and amino acids. Although not
definitive, work has been published to define the human tissues mainly involved
in the elimination of mAbs, and it seems that many cells throughout the body are 
involved. mAbs can be targeted against many soluble or membrane-bound targets,
thus these compounds may act by a variety of mechanisms to achieve their
pharmacological effect. mAbs targeting soluble antigen generally exhibit linear
elimination, whereas those targeting membrane-bound antigen often exhibit
non-linear elimination, mainly due to target-mediated drug disposition (TMDD).
The high-affinity interaction of mAbs and their derivatives with the
pharmacological target can often result in non-linear pharmacokinetics. Because
of species differences (particularly due to differences in target affinity and
abundance) in the pharmacokinetics and pharmacodynamics of mAbs,
pharmacokinetic/pharmacodynamic modelling of mAbs has been used routinely to
expedite the development of mAbs and their derivatives and has been utilized to
help in the selection of appropriate dose regimens. Although modelling approaches
have helped to explain variability in both pharmacokinetic and pharmacodynamic
properties of these drugs, there is a clear need for more complex models to
improve understanding of pharmacokinetic processes and pharmacodynamic
interactions of mAbs with the immune system. There are different approaches
applied to physiologically based pharmacokinetic (PBPK) modelling of mAbs and
important differences between the models developed. Some key additional features 
that need to be accounted for in PBPK models of mAbs are neonatal Fc receptor
(FcRn; an important salvage mechanism for antibodies) binding, TMDD and lymph
flow. Several models have been described incorporating some or all of these
features and the use of PBPK models are expected to expand over the next few
years.

PMID: 23299465  [PubMed - indexed for MEDLINE]


165. Clin Pharmacol Ther. 2013 Feb;93(2):151-2. doi: 10.1038/clpt.2012.178. Epub 2013 
Jan 9.

The link between pharmacodynamics and physiologically based pharmacokinetic
models.

Perera V, Elmeliegy MA, Rao G, Forrest A.

Comment in
    Clin Pharmacol Ther. 2013 Feb;93(2):152.

Comment on
    Clin Pharmacol Ther. 2012 Jul;92(1):50-61.

PMID: 23299648  [PubMed - indexed for MEDLINE]


166. Clin Pharmacol Ther. 2013 Feb;93(2):152. doi: 10.1038/clpt.2012.216. Epub 2012
Nov 5.

Response to "The link between pharmacodynamics and physiologically based
pharmacokinetic models".

Rostami-Hodjegan A.

Comment on
    Clin Pharmacol Ther. 2013 Feb;93(2):151-2.
    Clin Pharmacol Ther. 2012 Jul;92(1):50-61.

PMID: 23281422  [PubMed - indexed for MEDLINE]


167. Clin Pharmacol Ther. 2013 Feb;93(2):149. doi: 10.1038/clpt.2012.200. Epub 2012
Nov 28.

Response to "Physiologically based pharmacokinetic modeling at the extremes of
age".

Della Casa Alberighi O, Barrett JS, Läer S, Meibohm B.

Comment on
    Clin Pharmacol Ther. 2012 Jul;92(1):40-9.
    Clin Pharmacol Ther. 2013 Feb;93(2):148.

PMID: 23187875  [PubMed - indexed for MEDLINE]


168. Clin Pharmacol Ther. 2013 Feb;93(2):148. doi: 10.1038/clpt.2012.176. Epub 2012
Nov 21.

Physiologically based pharmacokinetic modeling at the extremes of age.

Johnston C, Kirkpatrick CM, McLachlan AJ, Hilmer SN.

Comment in
    Clin Pharmacol Ther. 2013 Feb;93(2):149.

Comment on
    Clin Pharmacol Ther. 2012 Jul;92(1):40-9.

PMID: 23169431  [PubMed - indexed for MEDLINE]


169. Drug Metab Dispos. 2013 Feb;41(2):498-507. doi: 10.1124/dmd.112.048819. Epub 2012
Dec 3.

Application of hybrid approach based on empirical and physiological concept for
predicting pharmacokinetics in humans--usefulness of exponent on prospective
evaluation of predictability.

Sayama H(1), Komura H, Kogayu M.

Author information: 
(1)Drug Metabolism and Pharmacokinetics Research Laboratories, Central
Pharmaceutical Research Institute, Japan TobaccoInc., Osaka, Japan.
hiroshi.komura@jt.com

We developed a hybrid method for predicting plasma concentration-time curves in
humans by integrating species differences in in vitro intrinsic clearance
(CL(int)) into the Dedrick approach based on the allometry concept. With
prediction of clearance (CL) by allometric scaling, taking in vitro CL(int) into 
consideration improved the accuracy and reduced the average fold error from 2.72 
to 1.99. With the hybrid approach of applying the same concept to the Dedrick
approach, the predictability of plasma concentration profiles was compared with
the results of the conventional Dedrick approach and the physiologically based
pharmacokinetic model using 15 compounds with widely ranging physicochemical and 
pharmacokinetic profiles. The hybrid approach showed the highest predictability
among the examined methods. For CL and the apparent volume of distribution at the
steady state (V(ss)), the relationship between the exponent of allometric
equation and fold error was also evaluated with the hybrid approach. The
relationship appeared to be a horseshoe curve. Six compounds with exponents
ranging from 0.7 to 1.1 for both CL and V(ss) [antipyrine, caffeine, epiroprim,
propafenone, theophylline, and verapamil] displayed higher predictability. Three 
compounds with an exponent ranging from 0.7 to 1.1 for CL showed better
predictability for CL, and the other four compounds appeared to display similar
relationship between the exponent and predictability for V(ss). These findings
indicated that the exponent becomes a preliminary index to speculate on
predictability. Combination of the hybrid approach and exponent allows us to
prospectively draw human plasma concentration-time curves, with the implication
of possible prediction accuracy prior to clinical studies.

PMID: 23209193  [PubMed - indexed for MEDLINE]


170. Drug Metab Dispos. 2013 Feb;41(2):362-71. doi: 10.1124/dmd.112.049460. Epub 2012 
Nov 8.

Analysis of the repaglinide concentration increase produced by gemfibrozil and
itraconazole based on the inhibition of the hepatic uptake transporter and
metabolic enzymes.

Kudo T(1), Hisaka A, Sugiyama Y, Ito K.

Author information: 
(1)Research Institute of Pharmaceutical Sciences, Musashino University, Tokyo,
Japan.

The plasma concentration of repaglinide is reported to increase greatly when
given after repeated oral administration of itraconazole and gemfibrozil. The
present study analyzed this interaction based on a physiologically based
pharmacokinetic (PBPK) model incorporating inhibition of the hepatic uptake
transporter and metabolic enzymes involved in repaglinide disposition. Firstly,
the plasma concentration profiles of inhibitors (itraconazole, gemfibrozil, and
gemfibrozil glucuronide) were reproduced by a PBPK model to obtain their
pharmacokinetic parameters. The plasma concentration profiles of repaglinide were
then analyzed by a PBPK model, together with those of the inhibitors, assuming a 
competitive inhibition of CYP3A4 by itraconazole, mechanism-based inhibition of
CYP2C8 by gemfibrozil glucuronide, and inhibition of organic anion transporting
polypeptide (OATP) 1B1 by gemfibrozil and its glucuronide. The plasma
concentration profiles of repaglinide were well reproduced by the PBPK model
based on the above assumptions, and the optimized values for the inhibition
constants (0.0676 nM for itraconazole against CYP3A4; 14.2 μM for gemfibrozil
against OATP1B1; and 5.48 μM for gemfibrozil glucuronide against OATP1B1) and the
fraction of repaglinide metabolized by CYP2C8 (0.801) were consistent with the
reported values. The validity of the obtained parameters was further confirmed by
sensitivity analyses and by reproducing the repaglinide concentration increase
produced by concomitant gemfibrozil administration at various timings/doses. The 
present findings suggested that the reported concentration increase of
repaglinide, suggestive of synergistic effects of the coadministered inhibitors, 
can be quantitatively explained by the simultaneous inhibition of the multiple
clearance pathways of repaglinide.

PMID: 23139378  [PubMed - indexed for MEDLINE]


171. Int Arch Occup Environ Health. 2013 Feb;86(2):157-65. doi:
10.1007/s00420-012-0753-9. Epub 2012 Mar 13.

Evaluation of occupational exposure: comparison of biological and environmental
variabilities using physiologically based toxicokinetic modeling.

Truchon G(1), Tardif R, Charest-Tardif G, de Batz A, Droz PO.

Author information: 
(1)Institut de recherche Robert-Sauvé en santé et en sécurité du travail, 505 boul. 
De Maisonneuve Ouest, Montréal, QC H3A 3C2, Canada. truchon.ginette@irsst.qc.ca

PURPOSE: Few studies compare the variabilities that characterize environmental
(EM) and biological monitoring (BM) data. Indeed, comparing their respective
variabilities can help to identify the best strategy for evaluating occupational 
exposure. The objective of this study is to quantify the biological variability
associated with 18 bio-indicators currently used in work environments.
METHOD: Intra-individual (BV(intra)), inter-individual (BV(inter)), and total
biological variability (BV(total)) were quantified using validated
physiologically based toxicokinetic (PBTK) models coupled with Monte Carlo
simulations. Two environmental exposure profiles with different levels of
variability were considered (GSD of 1.5 and 2.0).
RESULTS: PBTK models coupled with Monte Carlo simulations were successfully used 
to predict the biological variability of biological exposure indicators. The
predicted values follow a lognormal distribution, characterized by GSD ranging
from 1.1 to 2.3. Our results show that there is a link between biological
variability and the half-life of bio-indicators, since BV(intra) and BV(total)
both decrease as the biological indicator half-lives increase. BV(intra) is
always lower than the variability in the air concentrations. On an individual
basis, this means that the variability associated with the measurement of
biological indicators is always lower than the variability characterizing
airborne levels of contaminants. For a group of workers, BM is less variable than
EM for bio-indicators with half-lives longer than 10-15 h.
CONCLUSION: The variability data obtained in the present study can be useful in
the development of BM strategies for exposure assessment and can be used to
calculate the number of samples required for guiding industrial hygienists or
medical doctors in decision-making.

PMID: 22411213  [PubMed - indexed for MEDLINE]


172. J Clin Pharmacol. 2013 Feb;53(2):217-27. doi: 10.1177/0091270012439208.

Inhibitory effect of ketoconazole on the pharmacokinetics of a multireceptor
tyrosine kinase inhibitor BMS-690514 in healthy participants: assessing the
mechanism of the interaction with physiologically-based pharmacokinetic
simulations.

Yang Z(1), Vakkalagadda B, Shen G, Ahlers CM, Has T, Christopher LJ, Kurland JF, 
Roongta V, Masson E, Zhang S.

Author information: 
(1)Bristol-Bristol Squibb, Princeton, NJ 08543-4000, USA.

BMS-690514, a selective inhibitor of the ErbB and vascular endothelial growth
factor receptors, has shown antitumor activity in early clinical development. The
compound is metabolized by multiple enzymes, with CYP3A4 responsible for the
largest fraction (34%) of metabolism. It is also a substrate of P-glycoprotein
(P-gp) in vitro. To assess the effect of ketoconazole on BMS-690514
pharmacokinetics, 17 healthy volunteers received 200 mg BMS-690514 alone followed
by 100 mg BMS-690514 with ketoconazole (400 mg once daily for 4 days). The AUC(∞)
of 100 mg BMS-690514 concomitantly administered with ketoconazole was similar to 
that of 200 mg BMS-690514 alone. The dose-normalized C(max) and AUC(∞) of
BMS-690514 from the 100-mg BMS-690514/400-mg ketoconazole treatment increased by 
55% and 127%, respectively, relative to those from 200 mg BMS-690514 alone.
Prediction of the drug-drug interaction (DDI) using a population-based simulator 
(Simcyp) indicated that, in addition to CYP3A4 inhibition, the inhibition of P-gp
by ketoconazole in the intestine, liver, and kidneys must be invoked to fully
account for the DDI observed. This finding suggests that the inhibition of P-gp
by ketoconazole, along with its effect on CYP3A4, needs to be considered when
designing a DDI study of ketoconazole with a victim drug that is a dual
substrate.

© The Author(s) 2012.

PMID: 23436267  [PubMed - indexed for MEDLINE]


173. Regul Toxicol Pharmacol. 2013 Feb;65(1):12-28. doi: 10.1016/j.yrtph.2012.10.007. 
Epub 2012 Oct 23.

A multi-route model of nicotine-cotinine pharmacokinetics, pharmacodynamics and
brain nicotinic acetylcholine receptor binding in humans.

Teeguarden JG(1), Housand CJ, Smith JN, Hinderliter PM, Gunawan R, Timchalk CA.

Author information: 
(1)Battelle, Pacific Northwest Division, 902 Battelle Blvd., Richland, WA 99352,
USA. justin.teeguarden@pnl.gov

The pharmacokinetics of nicotine, the pharmacologically active alkaloid in
tobacco responsible for addiction, are well characterized in humans. We developed
a physiologically based pharmacokinetic/pharmacodynamic model of nicotine
pharmacokinetics, brain dosimetry and brain nicotinic acetylcholine receptor
(nAChRs) occupancy. A Bayesian framework was applied to optimize model parameters
against multiple human data sets. The resulting model was consistent with both
calibration and test data sets, but in general underestimated variability. A
pharmacodynamic model relating nicotine levels to increases in heart rate as a
proxy for the pharmacological effects of nicotine accurately described the
nicotine related changes in heart rate and the development and decay of tolerance
to nicotine. The PBPK model was utilized to quantitatively capture the combined
impact of variation in physiological and metabolic parameters, nicotine
availability and smoking compensation on the change in number of cigarettes
smoked and toxicant exposure in a population of 10,000 people presented with a
reduced toxicant (50%), reduced nicotine (50%) cigarette Across the population,
toxicant exposure is reduced in some but not all smokers. Reductions are not in
proportion to reductions in toxicant yields, largely due to partial compensation 
in response to reduced nicotine yields. This framework can be used as a key
element of a dosimetry-driven risk assessment strategy for cigarette smoke
constituents.

Copyright © 2012 Elsevier Inc. All rights reserved.

PMID: 23099439  [PubMed - indexed for MEDLINE]


174. Toxicol Sci. 2013 Feb;131(2):360-74. doi: 10.1093/toxsci/kfs320. Epub 2012 Nov 9.

Application of an updated physiologically based pharmacokinetic model for
chloroform to evaluate CYP2E1-mediated renal toxicity in rats and mice.

Sasso AF(1), Schlosser PM, Kedderis GL, Genter MB, Snawder JE, Li Z, Rieth S,
Lipscomb JC.

Author information: 
(1)National Center for Environmental Assessment, Office of Research and Development,
U.S. Environmental Protection Agency, Washington, DC 20460, USA.
sasso.alan@epa.gov

Physiologically based pharmacokinetic (PBPK) models are tools for interpreting
toxicological data and extrapolating observations across species and route of
exposure. Chloroform (CHCl(3)) is a chemical for which there are PBPK models
available in different species and multiple sites of toxicity. Because chloroform
induces toxic effects in the liver and kidneys via production of reactive
metabolites, proper characterization of metabolism in these tissues is essential 
for risk assessment. Although hepatic metabolism of chloroform is adequately
described by these models, there is higher uncertainty for renal metabolism due
to a lack of species-specific data and direct measurements of renal metabolism.
Furthermore, models typically fail to account for regional differences in
metabolic capacity within the kidney. Mischaracterization of renal metabolism may
have a negligible effect on systemic chloroform levels, but it is anticipated to 
have a significant impact on the estimated site-specific production of reactive
metabolites. In this article, rate parameters for chloroform metabolism in the
kidney are revised for rats, mice, and humans. New in vitro data were collected
in mice and humans for this purpose and are presented here. The revised PBPK
model is used to interpret data of chloroform-induced kidney toxicity in rats and
mice exposed via inhalation and drinking water. Benchmark dose (BMD) modeling is 
used to characterize the dose-response relationship of kidney toxicity markers as
a function of PBPK-derived internal kidney dose. Applying the PBPK model, it was 
also possible to characterize the dose response for a recent data set of rats
exposed via multiple routes simultaneously. Consistent BMD modeling results were 
observed regardless of species or route of exposure.

PMID: 23143927  [PubMed - indexed for MEDLINE]


175. Xenobiotica. 2013 Feb;43(2):140-52. doi: 10.3109/00498254.2012.706725. Epub 2012 
Jul 25.

Evaluation of seven drug metabolisms and clearances by cryopreserved human
primary hepatocytes cultivated in microfluidic biochips.

Baudoin R(1), Prot JM, Nicolas G, Brocheton J, Brochot C, Legallais C, Benech H, 
Leclerc E.

Author information: 
(1)Laboratoire de Biomécanique et Bio ingénierie, CNRS UMR 7338, Université de
Technologie de Compiègne, France.

We present characterization of the metabolic performance of human cryopreserved
hepatocytes cultivated in a platform of parallelized microfluidic biochips. The
RTqPCR analysis revealed that the mRNA levels of the cytochromes P450 (CYP 1A2,
2B6, 2C8, 2C9, 2C19, 2D6, 2E1, 3A4) were reduced after the adhesion period (when 
compared to the post-thawing step). The microfluidic perfusion played a part in
stabilizing and partially recovering the levels of the HNF4α, PXR, OAPT2, CYP
1A2, 2B6, 2C19 and 3A4 mRNA on contrary to non-perfused cultures. Fluorescein
diacetate staining and P-gp mRNA level illustrated the hepatocytes' polarity in
the biochips. Drug metabolism was assessed using midazolam, tolbutamide,
caffeine, omeprazole, dextromethorphan, acetaminophen and repaglinide as probes. 
Metabolite detection and quantification revealed that CYP1A2 (via the detection
of paraxanthine), CYP3A4 (via 1-OH-midazolam, and omeprazole sulfone detection), 
CYP2C8 (via hydroxyl-repaglinide detection), CYP2C19 (via hydroxy-omeprazole
detection) and CYP2D6 (via dextrorphan detection) were functional in our
microfluidic configurations. Furthermore, the RTqPCR analysis showed that the
drugs acted as inductors leading to overexpression of mRNA levels when compared
to post-thawing values (such as for HNF4α, PXR and CYP3A4 by dextromethorpahn and
omeprazole). Finally, intrinsic in vitro biochip clearances were extracted using 
a PBPK model for predictions. The biochip predictions were compared to literature
in vitro data and in vivo situations.

PMID: 22830982  [PubMed - indexed for MEDLINE]


176. J Clin Pharmacol. 2013 Jan 24. doi: 10.1177/0091270011439208. [Epub ahead of
print]

Inhibitory Effect of Ketoconazole on the Pharmacokinetics of a Multireceptor
Tyrosine Kinase Inhibitor BMS-690514 in Healthy Participants: Assessing the
Mechanism of the Interaction With Physiologically-Based Pharmacokinetic
Simulations.

Yang Z(1), Vakkalagadda B, Shen G, Ahlers CM, Has T, Christopher LJ, Kurland JF, 
Roongta V, Masson E, Zhang S.

Author information: 
(1)Bristol-Bristol Squibb, Princeton, NJ, USA.

BMS-690514, a selective inhibitor of the ErbB and vascular endothelial growth
factor receptors, has shown antitumor activity in early clinical development. The
compound is metabolized by multiple enzymes, with CYP3A4 responsible for the
largest fraction (34%) of metabolism. It is also a substrate of P-glycoprotein
(P-gp) in vitro. To assess the effect of ketoconazole on BMS-690514
pharmacokinetics, 17 healthy volunteers received 200 mg BMS-690514 alone followed
by 100 mg BMS-690514 with ketoconazole (400 mg once daily for 4 days). The AUC∞
of 100 mg BMS-690514 concomitantly administered with ketoconazole was similar to 
that of 200 mg BMS-690514 alone. The dose-normalized Cmax and AUC∞ of BMS-690514 
from the 100-mg BMS-690514/400-mg ketoconazole treatment increased by 55% and
127%, respectively, relative to those from 200 mg BMS-690514 alone. Prediction of
the drug-drug interaction (DDI) using a population-based simulator (Simcyp)
indicated that, in addition to CYP3A4 inhibition, the inhibition of P-gp by
ketoconazole in the intestine, liver, and kidneys must be invoked to fully
account for the DDI observed. This finding suggests that the inhibition of P-gp
by ketoconazole, along with its effect on CYP3A4, needs to be considered when
designing a DDI study of ketoconazole with a victim drug that is a dual
substrate.

© 2011 The Author(s).

PMID: 23504923  [PubMed - as supplied by publisher]


177. Fluids Barriers CNS. 2013 Jan 21;10(1):6. doi: 10.1186/2045-8118-10-6.

The brain slice method for studying drug distribution in the CNS.

Loryan I(1), Fridén M, Hammarlund-Udenaes M.

Author information: 
(1)Department of Pharmaceutical Biosciences, Translational PKPD Research Group,
Uppsala University, Associate member of SciLife Lab, Box 591, Uppsala, SE-75124, 
Sweden. mhu@farmbio.uu.se.

The high-throughput brain slice method is a precise and robust technique for
estimating the overall uptake of drugs into brain tissue through determination of
the unbound volume of distribution in the brain (Vu,brain; ml·g brain-1).
Vu,brain describes the relationship between the total drug concentration in the
brain and the concentration of unbound drug in the brain interstitial fluid,
regardless of blood-brain barrier function. The brain slice method is more
physiologically based than the brain homogenate method with respect to the
assessment of drug distribution in the brain because the cell-cell interactions, 
pH gradients and active transport systems are all conserved. The method provides 
information that is directly relevant to issues such as nonspecific binding to
brain tissue, lysosomal trapping, and active uptake into the cells. For these
reasons, the brain slice method is recommended for estimation of target-site
pharmacokinetics in the early drug discovery process and fundamental
pharmacological studies. This article provides a detailed protocol for the rat
and mouse brain slice methods, with the aim of enabling simple, cost-effective
profiling of compounds with diverse physicochemical properties. The procedure for
assessing the viability of the brain slices after the 5 h incubation period is
also described. The results are interpreted for a set of compounds covering a
wide range of physicochemical properties and various pharmacological targets.
Application of the method for evaluating the unbound
intracellular-to-extracellular concentration ratio (Kp,uu,cell) and the unbound
brain-to-plasma concentration ratio (Kp,uu,brain) is discussed.

PMCID: PMC3602653
PMID: 23336814  [PubMed]


178. J Theor Biol. 2013 Jan 7;316:9-24. doi: 10.1016/j.jtbi.2012.08.035. Epub 2012 Sep
13.

A spatial physiological model for p53 intracellular dynamics.

Dimitrio L(1), Clairambault J, Natalini R.

Author information: 
(1)INRIA Paris-Rocquencourt & UPMC, 4 Place Jussieu, F-75005 Paris, France.
luna.dimitrio@inria.fr

In this paper we design and analyse a physiologically based model representing
the accumulation of protein p53 in the nucleus after triggering of ATM by DNA
damage. The p53 protein is known to have a central role in the response of the
cell to cytotoxic or radiotoxic insults resulting in DNA damage. A reasonable
requirement for a model describing intracellular signalling pathways is taking
into account the basic feature of eukaryotic cells: the distinction between
nucleus and cytoplasm. Our aim is to show, on a simple reaction network
describing p53 dynamics, how this basic distinction provides a framework which is
able to yield expected oscillatory dynamics without introducing either positive
feedbacks or delays in the reactions. Furthermore we prove that oscillations
appear only if some spatial constraints are respected, e.g. if the diffusion
coefficients correspond to known biological values. Finally we analyse how the
spatial features of a cell influence the dynamic response of the p53 network to
DNA damage, pointing out that the protein oscillatory dynamics is indeed a
response that is robust towards changes with respect to cellular environments.
Even if we change the cell shape or its volume or better its ribosomal
distribution, we observe that DNA damage yields sustained oscillations of p53.

Copyright © 2012 Elsevier Ltd. All rights reserved.

PMID: 22982291  [PubMed - indexed for MEDLINE]


179. Toxicology. 2013 Jan 7;303:147-51. doi: 10.1016/j.tox.2012.10.020. Epub 2012 Nov 
9.

Physiologically based toxicokinetics of serum aflatoxin B1-lysine adduct in F344 
rats.

Qian G(1), Tang L, Wang F, Guo X, Massey ME, Williams JH, Phillips TD, Wang JS.

Author information: 
(1)Department of Environmental Health Science, the University of Georgia, Athens, GA
30602, USA.

Aflatoxin B(1)-lysine adduct (AFB-Lys) is a reliable biomarker for aflatoxin
exposure; however, a systematic toxicokinetic evaluation has not been reported.
In this study, male F344 rats were orally exposed to single, or repeated, doses
of AFB(1) and the toxicokinetics of serum AFB-Lys that followed treatments were
investigated. A single-dose of AFB(1) increased serum AFB-Lys levels rapidly
peaking at 4h, followed by first-order elimination, through which the half-life
was estimated to be 2.31 days. A physiologically based pharmacokinetic model
showed that approximately 3.00-3.90% and 1.12-1.98% of the administered AFB(1)
doses were converted to serum AFB-Lys adducts at 2h and 24h post treatment,
respectively. Repeated AFB(1) exposure at 5-25 μg/kg body weight linearly
increased serum AFB-Lys levels for 5 weeks in animals, resulting in a 1-1.5 times
higher AFB-Lys level overall. This indicates the potential of this adduct as a
reliable biomarker for repeated low dose exposure. Higher dose exposure at 75
μg/kg increased the level of AFB-Lys to a maximum at 2 weeks, followed by a
gradual decrease to near plateau level up to 5 weeks. In conclusion, this study
systematically evaluated the toxicokinetics of serum AFB-Lys adduct in F344 rats 
using a physiologically based pharmacokinetic model and robust statistical
modeling analysis and provided a firm and clear understanding of the
toxicokinetics of this biomarker.

Copyright © 2012 Elsevier Ireland Ltd. All rights reserved.

PMCID: PMC3655440
PMID: 23146766  [PubMed - indexed for MEDLINE]


180. CPT Pharmacometrics Syst Pharmacol. 2013 Jan 2;2:e20. doi: 10.1038/psp.2012.21.

Effect of Ritonavir on (99m)Technetium-Mebrofenin Disposition in Humans: A
Semi-PBPK Modeling and In Vitro Approach to Predict Transporter-Mediated DDIs.

Pfeifer ND(1), Goss SL, Swift B, Ghibellini G, Ivanovic M, Heizer WD, Gangarosa
LM, Brouwer KL.

Author information: 
(1)University of North Carolina at Chapel Hill, Division of Pharmacotherapy and
Experimental Therapeutics, UNC Eshelman School of Pharmacy, Chapel Hill, North
Carolina, USA.

A semiphysiologically based pharmacokinetic (semi-PBPK) model was developed to
describe a unique blood, liver, and bile clinical data set for the hepatobiliary 
imaging agent (99m)Technetium-mebrofenin ((99m)Tc-mebrofenin), and to simulate
sites/mechanisms of a (99m)Tc-mebrofenin-ritonavir drug-drug interaction (DDI).
The transport inhibitor ritonavir (multiple-dose: 2 × 300 mg) significantly
increased systemic (99m)Tc-mebrofenin exposure as compared with control (4,464 ± 
1,861 vs. 1,970 ± 311 nCi min/ml; mean ± SD), without affecting overall hepatic
exposure or biliary recovery. A novel extrahepatic distribution compartment was
required to characterize (99m)Tc-mebrofenin disposition. Ritonavir inhibited
(99m)Tc-mebrofenin accumulation in human sandwich-cultured hepatocytes (SCH)
(half maximal inhibitory concentration (IC50) = 3.46 ± 1.53 µmol/l). Despite
ritonavir accumulation in hepatocytes, intracellular binding was extensive (97.
6%), which limited interactions with multidrug resistance protein 2
(MRP2)-mediated biliary excretion. These in vitro data supported conclusions from
modeling/simulation that ritonavir inhibited (99m)Tc-mebrofenin hepatic uptake,
but not biliary excretion, at clinically relevant concentrations. This integrated
approach, utilizing modeling, clinical, and in vitro data, emphasizes the
importance of hepatic and extrahepatic distribution, assessment of inhibitory
potential in relevant in vitro systems, and intracellular unbound concentrations 
to assess transporter-mediated hepatic DDIs.CPT: Pharmacometrics & Systems
Pharmacology (2013) 2, e20; doi:10.1038/psp.2012.21; advance online publication 2
January 2013.

PMCID: PMC3600725
PMID: 23887590  [PubMed]


181. AAPS J. 2013 Jan;15(1):143-58. doi: 10.1208/s12248-012-9419-5. Epub 2012 Nov 10.

Case studies for practical food effect assessments across BCS/BDDCS class
compounds using in silico, in vitro, and preclinical in vivo data.

Heimbach T(1), Xia B, Lin TH, He H.

Author information: 
(1)Novartis Institutes for BioMedical Research, DMPK, One Health Plaza 436/3253,
East Hanover, NJ 07936 USA. Tycho.Heimbach@Novartis.com

Practical food effect predictions and assessments were described using in silico,
in vitro, and/or in vivo preclinical data to anticipate food effects and
Biopharmaceutics Classification System (BCS)/Biopharmaceutics Drug Disposition
Classification System (BDDCS) class across drug development stages depending on
available data: (1) limited in silico and in vitro data in early discovery; (2)
preclinical in vivo pharmacokinetic, absorption, and metabolism data at candidate
selection; and (3) physiologically based absorption modeling using biorelevant
solubility and precipitation data to quantitatively predict human food effects,
oral absorption, and pharmacokinetic profiles for early clinical studies. Early
food effect predictions used calculated or measured physicochemical properties to
establish a preliminary BCS/BDDCS class. A rat-based preclinical BCS/BDDCS
classification used rat in vivo fraction absorbed and metabolism data.
Biorelevant solubility and precipitation kinetic data were generated via animal
pharmacokinetic studies using advanced compartmental absorption and transit
(ACAT) models or in vitro methods. Predicted human plasma concentration-time
profiles and the magnitude of the food effects were compared with observed
clinical data for assessment of simulation accuracy. Simulations and analyses
successfully identified potential food effects across BCS/BDDCS classes 1-4
compounds with an average fold error less than 1.6 in most cases. ACAT
physiological absorption models accurately predicted positive food effects in
human for poorly soluble bases after oral dosage forms. Integration of
solubility, precipitation time, and metabolism data allowed confident
identification of a compound's BCS/BDDCS class, its likely food effects, along
with prediction of human exposure profiles under fast and fed conditions.

PMCID: PMC3535115
PMID: 23139017  [PubMed - indexed for MEDLINE]


182. Biopharm Drug Dispos. 2013 Jan;34(1):45-78. doi: 10.1002/bdd.1823.

Clinical significance of organic anion transporting polypeptides (OATPs) in drug 
disposition: their roles in hepatic clearance and intestinal absorption.

Shitara Y(1), Maeda K, Ikejiri K, Yoshida K, Horie T, Sugiyama Y.

Author information: 
(1)Pharmacokinetics Laboratory, Pharmaceutical Research Center, Meiji Seika Pharma
Co., Ltd, Yokohama, Japan.

Organic anion transporting polypeptide (OATP) family transporters accept a number
of drugs and are increasingly being recognized as important factors in governing 
drug and metabolite pharmacokinetics. OATP1B1 and OATP1B3 play an important role 
in hepatic drug uptake while OATP2B1 and OATP1A2 might be key players in
intestinal absorption and transport across blood-brain barrier of drugs,
respectively. To understand the importance of OATPs in the hepatic clearance of
drugs, the rate-determining process for elimination should be considered; for
some drugs, hepatic uptake clearance rather than metabolic intrinsic clearance is
the more important determinant of hepatic clearances. The importance of the
unbound concentration ratio (liver/blood), K(p,uu) , of drugs, which is partly
governed by OATPs, is exemplified in interpreting the difference in the IC(50) of
statins between the hepatocyte and microsome systems for the inhibition of
HMG-CoA reductase activity. The intrinsic activity and/or expression level of
OATPs are affected by genetic polymorphisms and drug-drug interactions. Their
effects on the elimination rate or intestinal absorption rate of drugs may
sometimes depend on the substrate drug. This is partly because of the different
contribution of OATP isoforms to clearance or intestinal absorption. When the
contribution of the OATP-mediated pathway is substantial, the pharmacokinetics of
substrate drugs should be greatly affected. This review describes the estimation 
of the contribution of OATP1B1 to the total hepatic uptake of drugs from the data
of fold-increases in the plasma concentration of substrate drugs by the genetic
polymorphism of this transporter. To understand the importance of the OATP family
transporters, modeling and simulation with a physiologically based
pharmacokinetic model are helpful.

Copyright © 2012 John Wiley & Sons, Ltd.

PMID: 23115084  [PubMed - indexed for MEDLINE]


183. Biopharm Drug Dispos. 2013 Jan;34(1):2-28. doi: 10.1002/bdd.1810. Epub 2012 Oct
8.

Absolute abundance and function of intestinal drug transporters: a prerequisite
for fully mechanistic in vitro-in vivo extrapolation of oral drug absorption.

Harwood MD(1), Neuhoff S, Carlson GL, Warhurst G, Rostami-Hodjegan A.

Author information: 
(1)Simcyp Ltd a Certara Company, Blades Enterprise Centre, Sheffield, S2 4SU, UK.
m.harwood@simcyp.com

The use of whole body physiological-based pharmacokinetic (PBPK) models linked
with in vitro-in vivo extrapolation (IVIVE) of kinetic parameters from laboratory
experiments, has become embedded within many of the pharmaceutical industry and
is used even as part of regulatory submissions. These include the influence of
transporter proteins on drug disposition, a subject for which we have witnessed
an increasing awareness. A combination of the development of high-powered
analytical techniques and antibody-based technology, together with a realization 
that an understanding of absolute transporter protein abundances together with
activity can potentially enhance the modelling of transporter kinetics by
PBPK-IVIVE link models. This review summarizes the mechanistic approaches to
integrate suitable non-biased in vitro transporter kinetic data relevant to the
intestine (i.e. 'intrinsic' K(i) , 'intrinsic' K(m) ), by in vitro system
modelling for these kinetic inputs with the advantages of, and challenges for,
generating these data for input into PBPK models. This step is considered as a
prerequisite for mechanistic modelling of the oral absorption for drugs that are 
substrates for transporters. Various approaches are provided to integrate
intestinal transporter expression into PBPK models with a perspective on the
incorporation of the absolute abundance/activity of transporters to enhance the
predictive power of the models. We define the key intestinal tissue and
functional expression-based scaling factors required. The objective is to use
these for facilitating the extrapolation from in vitro intestinal transporter
assays to the in vivo system, using absolute quantification methodologies. The
models could be used to elucidate the complex relationship and relative
importance of metabolizing enzymes and transporters in drug disposition and
toxicity.

Copyright © 2012 John Wiley & Sons, Ltd.

PMID: 22927116  [PubMed - indexed for MEDLINE]


184. Clin Pharmacokinet. 2013 Jan;52(1):43-57. doi: 10.1007/s40262-012-0022-9.

Optimal sampling times for a drug and its metabolite using SIMCYP(®) simulations 
as prior information.

Dumont C(1), Mentré F, Gaynor C, Brendel K, Gesson C, Chenel M.

Author information: 
(1)Division of Clinical Pharmacokinetics, Institut de Recherches Internationales
Servier, Suresnes, France. cyrielle.dumont@inserm.fr

BACKGROUND: Since 2007, it is mandatory for the pharmaceutical companies to
submit a Paediatric Investigation Plan to the Paediatric Committee at the
European Medicines Agency for any drug in development in adults, and it often
leads to the need to conduct a pharmacokinetic study in children. Pharmacokinetic
studies in children raise ethical and methodological issues. Because of
limitation of sampling times, appropriate methods, such as the population
approach, are necessary for analysis of the pharmacokinetic data. The choice of
the pharmacokinetic sampling design has an important impact on the precision of
population parameter estimates. Approaches for design evaluation and optimization
based on the evaluation of the Fisher information matrix (M(F)) have been
proposed and are now implemented in several software packages, such as PFIM in R.
OBJECTIVES: The objectives of this work were to (1) develop a joint population
pharmacokinetic model to describe the pharmacokinetic characteristics of a drug S
and its active metabolite in children after intravenous drug administration from 
simulated plasma concentration-time data produced using physiologically based
pharmacokinetic (PBPK) predictions; (2) optimize the pharmacokinetic sampling
times for an upcoming clinical study using a multi-response design approach,
considering clinical constraints; and (3) evaluate the resulting design taking
data below the lower limit of quantification (BLQ) into account.
METHODS: Plasma concentration-time profiles were simulated in children using a
PBPK model previously developed with the software SIMCYP(®) for the parent drug
and its active metabolite. Data were analysed using non-linear mixed-effect
models with the software NONMEM(®), using a joint model for the parent drug and
its metabolite. The population pharmacokinetic design, for the future study in 82
children from 2 to 18 years old, each receiving a single dose of the drug, was
then optimized using PFIM, assuming identical times for parent and metabolite
concentration measurements and considering clinical constraints. Design
evaluation was based on the relative standard errors (RSEs) of the parameters of 
interest. In the final evaluation of the proposed design, an approach was used to
assess the possible effect of BLQ concentrations on the design efficiency. This
approach consists of rescaling the M(F), using, at each sampling time, the
probability of observing a concentration BLQ computed from Monte-Carlo
simulations.
RESULTS: A joint pharmacokinetic model with three compartments for the parent
drug and one for its active metabolite, with random effects on four parameters,
was used to fit the simulated PBPK concentration-time data. A combined error
model best described the residual variability. Parameters and dose were expressed
per kilogram of bodyweight. Reaching a compromise between PFIM results and
clinical constraints, the optimal design was composed of four samples at 0.1,
1.8, 5 and 10 h after drug injection. This design predicted RSE lower than 30 %
for the four parameters of interest. For this design, rescaling M(F) for BLQ data
had very little influence on predicted RSE.
CONCLUSION: PFIM was a useful tool to find an optimal sampling design in
children, considering clinical constraints. Even if it was not forecasted
initially by the investigators, this approach showed that it was really necessary
to include a late sampling time for all children. Moreover, we described an
approach to evaluate designs assuming expected proportions of BLQ data are
omitted.

PMID: 23212609  [PubMed - indexed for MEDLINE]


185. Curr Drug Metab. 2013 Jan;14(1):57-79.

Why we need proper PBPK models to examine intestine and liver oral drug
absorption.

Chow EC(1), Pang KS.

Author information: 
(1)Department of Pharmaceutical Sciences, Leslie Dan Faculty of Pharmacy, University
of Toronto, Canada.

Intestinal transporters and enzymes are factors that can influence the absorption
of orally administrated drugs. Compartmental models are no longer adequate to
describe the sequential handling of drugs and metabolites by the intestine and
liver during oral drug absorption, especially when intestinal removal is
substantial relative to the liver, and when induction/inhibition elicits
different extents of change for identical intestinal and hepatic enzymes or
transporters. In this review, we described PBPK models for the intestine (with
differential flow patterns: traditional model, TM, and segregated flow model,
SFM, and QGut model) as well as semi- or whole bodyphysiological- based
pharmacokinetic (PBPK) models to describe the impact of the flow pattern, and the
intestinal transporters and enzymes and their attendant heterogeneities on
intestinal (FI or FG) and oral (Fsys) bioavailability. The modeling efforts have 
led to a refinement in providing mechanistic insight on the accurate prediction
of drug and metabolite profiles for DDI, pharmacogenomics, age factors and
disease conditions.

PMID: 22935069  [PubMed - indexed for MEDLINE]


186. Food Addit Contam Part A Chem Anal Control Expo Risk Assess. 2013;30(7):1255-63. 
doi: 10.1080/19440049.2013.797113. Epub 2013 Jun 14.

Estimating tulathromycin withdrawal time in pigs using a physiologically based
pharmacokinetics model.

Yang F(1), Huang XH, Li GH, Ni HJ, Zhao YD, Ding HZ, Zeng ZL.

Author information: 
(1)College of Animal Science and Technology, Henan University of Science and
Technology, Luoyang, PR China.

A physiologically based pharmacokinetics model was developed to predict
tulathromycin concentrations in edible swine tissues. Physiological parameters
included volumes of and plasma flows through different tissues which were
obtained from the literatures. The tissue/plasma partition coefficient was
calculated according to the area method, and the model was validated through a
comparison of predicted and observed concentrations. Withdrawal times in
different tissues were predicted. The physiologically based pharmacokinetics
model presented here provided accurate predictions of the observed concentrations
in all tissues. The results showed that the injection site had the longest
withdrawal time (21 days), followed by skin together with fat (19 days) and then 
kidney (10 days), lung (6 days), liver (4 days) and muscle (1 day). A withdrawal 
time of 21 days was finally predicted for tulathromycin in swine after a single
intramuscular injection at 2.5 mg/kg body weight.

PMID: 23767965  [PubMed - indexed for MEDLINE]


187. Front Physiol. 2013 Feb 8;4:4. doi: 10.3389/fphys.2013.00004. eCollection 2013.

A detailed physiologically based model to simulate the pharmacokinetics and
hormonal pharmacodynamics of enalapril on the circulating endocrine
Renin-Angiotensin-aldosterone system.

Claassen K(1), Willmann S, Eissing T, Preusser T, Block M.

Author information: 
(1)School of Engineering and Science, Jacobs University Bremen Bremen, Germany ;
Computational Systems Biology, Bayer Technology Services GmbH Leverkusen,
Germany.

The renin-angiotensin-aldosterone system (RAAS) plays a key role in the
pathogenesis of cardiovascular disorders including hypertension and is one of the
most important targets for drugs. A whole body physiologically based
pharmacokinetic (wb PBPK) model integrating this hormone circulation system and
its inhibition can be used to explore the influence of drugs that interfere with 
this system, and thus to improve the understanding of interactions between drugs 
and the target system. In this study, we describe the development of a
mechanistic RAAS model and exemplify drug action by a simulation of enalapril
administration. Enalapril and its metabolite enalaprilat are potent inhibitors of
the angiotensin-converting-enzyme (ACE). To this end, a coupled dynamic
parent-metabolite PBPK model was developed and linked with the RAAS model that
consists of seven coupled PBPK models for aldosterone, ACE, angiotensin 1,
angiotensin 2, angiotensin 2 receptor type 1, renin, and prorenin. The results
indicate that the model represents the interactions in the RAAS in response to
the pharmacokinetics (PK) and pharmacodynamics (PD) of enalapril and enalaprilat 
in an accurate manner. The full set of RAAS-hormone profiles and interactions are
consistently described at pre- and post-administration steady state as well as
during their dynamic transition and show a good agreement with literature data.
The model allows a simultaneous representation of the parent-metabolite
conversion to the active form as well as the effect of the drug on the hormone
levels, offering a detailed mechanistic insight into the hormone cascade and its 
inhibition. This model constitutes a first major step to establish a
PBPK-PD-model including the PK and the mode of action (MoA) of a drug acting on a
dynamic RAAS that can be further used to link to clinical endpoints such as blood
pressure.

PMCID: PMC3567458
PMID: 23404365  [PubMed]


188. Int J Nanomedicine. 2013;8:3365-82. doi: 10.2147/IJN.S46624. Epub 2013 Sep 2.

A physiologically based pharmacokinetic model for ionic silver and silver
nanoparticles.

Bachler G(1), von Goetz N, Hungerbühler K.

Author information: 
(1)ETH Zurich, Institute for Chemical and Bioengineering, Zurich, Switzerland.

Silver is a strong antibiotic that is increasingly incorporated into consumer
products as a bulk, salt, or nanosilver, thus potentially causing side-effects
related to human exposure. However, the fate and behavior of (nano)silver in the 
human body is presently not well understood. In order to aggregate the existing
experimental information, a physiologically based pharmacokinetic model (PBPK)
was developed in this study for ionic silver and nanosilver. The structure of the
model was established on the basis of toxicokinetic data from intravenous
studies. The number of calibrated parameters was minimized in order to enhance
the predictive capability of the model. We validated the model structure for both
silver forms by reproducing exposure conditions (dermal, oral, and inhalation) of
in vivo experiments and comparing simulated and experimentally assessed organ
concentrations. Therefore, the percutaneous, intestinal, or pulmonary absorption 
fraction was estimated based on the blood silver concentration of the respective 
experimental data set. In all of the cases examined, the model could successfully
predict the biodistribution of ionic silver and 15-150 nm silver nanoparticles,
which were not coated with substances designed to prolong the circulatory time
(eg, polyethylene glycol). Furthermore, the results of our model indicate that:
(1) within the application domain of our model, the particle size and coating had
a minor influence on the biodistribution; (2) in vivo, it is more likely that
silver nanoparticles are directly stored as insoluble salt particles than
dissolve into Ag⁺; and (3) compartments of the mononuclear phagocytic system play
a minor role in exposure levels that are relevant for human consumers. We also
give an example of how the model can be used in exposure and risk assessments
based on five different exposure scenarios, namely dietary intake, use of three
separate consumer products, and occupational exposure.

PMCID: PMC3771750
PMID: 24039420  [PubMed - indexed for MEDLINE]


189. J Environ Sci Health A Tox Hazard Subst Environ Eng. 2013;48(6):594-603. doi:
10.1080/10934529.2013.731353.

Derivation of a site-specific assessment criterion for benzo[a]pyrene in red
shale at a former coking works.

Nathanail CP(1), Ogden RC.

Author information: 
(1)Land Quality Management Ltd., Nottingham, United Kingdom.
paul.nathanail@nottingham.ac.uk

A former coking works in England is being remediated to enable its redevelopment.
We have developed site specific human health risk assessment criteria (SSAC) for 
benzo[a]pyrene (BaP) based on detailed characterisation of red shale proposed for
reuse in an area allocated for residential development. Samples of red shale were
analysed using the Colon-enhanced Physiologically Based Extraction Test (CEPBET) 
to estimate the bioaccessibility of BaP. The results indicate that between 5% and
28% of the red shale BaP is bioaccessible. A cautious value of 50% was used in
calculating an SSAC. The CLEA human health assessment model was used to calculate
the SSAC and any changes to the default input parameters have been discussed and 
justified. Based on the fact that BaP appears to be a point-of-contact, rather
than a systemic, carcinogen in animal studies, individual assessment criteria
were estimated for the oral, inhalation and dermal routes of entry in-line with
current UK guidance. An overall SSAC of 2.5 mg/kg for BaP in red shale for the
residential with home-grown produce land use was then derived as the lowest of
the three route-specific assessment criteria. This value is specific to both the 
site and the material being assessed. The approach adopted however can be applied
on other sites and for other materials to inform detailed quantitative risk
assessments.

PMID: 23442110  [PubMed - indexed for MEDLINE]


190. J Expo Sci Environ Epidemiol. 2013 Jan-Feb;23(1):60-6. doi: 10.1038/jes.2012.88. 
Epub 2012 Sep 12.

Accounting for the impact of short-term variations in the levels of
trihalomethane in drinking water on exposure assessment for epidemiological
purposes. Part II: biological aspects.

Catto C(1), Charest-Tardif G, Rodriguez M, Tardif R.

Author information: 
(1)Département de Santé Environnementale et Santé au Travail, École de Santé
Publique de l'Université de Montréal, Pavillon Marguerite Youville, C.P.6128
Succursale Centre-Ville, Montréal, Quebec H3C 3J7 Canada.

The variability of trihalomethane (THM) levels in drinking water raises the
question of whether or not short-term variations (within-day) should be accounted
for when assessing exposure to contaminants suspected of being carcinogenic and
reprotoxic agents. The purpose of this study was to determine the magnitude of
the impact on predicted biological levels of THMs (internal doses) exerted by
within-day variations of THMs in drinking water. A database extracted from a
campaign in the Québec City distribution system served to produce 81, 79 and 64
concentration profiles for the three most abundant THMs, namely chloroform (TCM),
dichlorobromomethane (DCBM) and chlorodibromomethane (CDBM), respectively. Using 
a physiologically based toxicokinetic modeling approach, we simulated exposures
(1.5 l water per day and a 10-min shower) based on each of these profiles and
predicted, for 2000 individuals (Monte-Carlo simulations), maximum blood
concentrations (Cmax), areas under the time versus blood concentrations curve
(24 h-AUCcv) and total absorbed doses (ADs). Three different hypotheses were
tested: [A] assuming a constant THM concentration in water (e.g., mean value of a
day); [B] accounting for within-day variations in THM levels; and [C] a
worst-case scenario assuming within-day variations and showering while THM levels
were maximal. For each exposure profile, exposure indicator and individual, we
calculated the ratios of values obtained according to each hypothesis (e.g.,
CmaxB/CmaxA and CmaxC/CmaxA) and the values corresponding to the 5th and 95th
percentiles of these ratios. The closer these percentiles are to the value of 1, 
the smaller the error associated with assuming constant THM concentrations rather
than their actual variability. Results showed that the minimal gap between these 
percentiles was TCM-AD(B)/TCM-AD(A) (5th=0.91; 95th=1.09), whereas the maximal
gap was CDBM-Cmax(C)/CDBM-Cmax(A) (5th=0.50; 95th=3.40). Overall, TCM and ADs
were the less affected (TCM<DCBM<CDBM and AD<AUCcv<Cmax) when accounting for
within-day variations in water levels.

PMID: 22968351  [PubMed - indexed for MEDLINE]


191. J Toxicol Environ Health A. 2013;76(1):25-57. doi: 10.1080/15287394.2012.722523.

Development of PBPK models for PFOA and PFOS for human pregnancy and lactation
life stages.

Loccisano AE(1), Longnecker MP, Campbell JL Jr, Andersen ME, Clewell HJ 3rd.

Author information: 
(1)Center for Human Health Assessment, The Hamner Institutes for Health Sciences,
Research Triangle Park, North Carolina, USA. Loccisano.Anne@epa.gov

Perfluoroalkyl acid carboxylates and sulfonates (PFAA) have many consumer and
industrial applications. Developmental toxicity studies in animals have raised
concern about potential reproductive/developmental effects of perfluorooctanoic
acid (PFOA) and perfluorooctane sulfonate (PFOS); however, in humans conflicting 
results have been reported for associations between maternal PFAA levels and
these outcomes. Risk assessments and interpretation of available human data
during gestation and lactation are hindered due to lack of a framework for
understanding and estimating maternal, fetal, and neonatal pharmacokinetics (PK).
Physiologically based pharmacokinetic (PBPK) models were developed for PFOA and
PFOS for the gestation and lactation life stages in humans to understand how the 
physiological changes associated with development affect pharmacokinetics of
these compounds in the mother, fetus, and infant. These models were derived from 
PBPK models for PFOA/PFOS that were previously developed for adult humans and
rats during gestation and lactation and from existing human pregnancy and
lactation models developed for other chemicals. The models simulated PFOA and
PFOS concentrations in fetal, infant, and maternal plasma and milk, were compared
to available data in humans, and also were used to estimate maternal exposure.
The models reported here identified several research needs, which include (1) the
identification of transporters involved in renal resorption to explain the
multiyear half-lives of these compounds in humans, (2) factors affecting
clearance of PFOA/PFOS during gestation and lactation, and (3) data to estimate
clearance of PFOA/PFOS in infants. These models may help address concerns
regarding possible adverse health effects due to PFOA/PFOS exposure in the fetus 
and infant and may be useful in comparing pharmacokinetics across life stages.

PMCID: PMC3502013
PMID: 23151209  [PubMed - indexed for MEDLINE]


192. Methods Mol Biol. 2013;930:597-636. doi: 10.1007/978-1-62703-059-5_25.

Bayesian inference.

Bois FY.

Author information: 
Royallieu Research Center, Technological University of Compiegne, Compiegne,
France. Frederic.bois@utc.fr

This chapter provides an overview of the Bayesian approach to data analysis,
modeling, and statistical decision making. The topics covered go from basic
concepts and definitions (random variables, Bayes' rule, prior distributions) to 
various models of general use in biology (hierarchical models, in particular) and
ways to calibrate and use them (MCMC methods, model checking, inference, and
decision). The second half of this Bayesian primer develops an example of model
setup, calibration, and inference for a physiologically based analysis of
1,3-butadiene toxicokinetics in humans.

PMID: 23086859  [PubMed - indexed for MEDLINE]


193. Neurotoxicology. 2013 Jan;34:9-15. doi: 10.1016/j.neuro.2012.10.006. Epub 2012
Oct 18.

Evaluating the neurotoxic effects of lactational exposure to persistent organic
pollutants (POPs) in Spanish children.

Gascon M(1), Verner MA, Guxens M, Grimalt JO, Forns J, Ibarluzea J, Lertxundi N, 
Ballester F, Llop S, Haddad S, Sunyer J, Vrijheid M.

Author information: 
(1)Centre for Research in Environmental Epidemiology, Dr. Aiguader 88, 08003
Barcelona, Catalonia, Spain. mgascon@creal.cat

Although the brain continues developing in the postnatal period, epidemiological 
studies on the effects of postnatal exposure to neurotoxic POPs through
breast-feeding remain mostly inconclusive. Failure to detect associations between
postnatal exposure and health outcomes may stem from the limitations of commonly 
employed approaches to assess lactational exposure. The aim of the present study 
was to assess whether lactational exposure to polychlorinated biphenyl-153
(PCB-153), dichlorodiphenyldichloroethylene (DDE), or hexachlorobenzene (HCB) as 
estimated with a physiologically based pharmacokinetic (PBPK) model, is
associated with decrements in mental and psychomotor development scores of the
Bayley Scales of Infant Development (BSID) test in children aged around 14-months
of a subsample (N=1175) of the Spanish INMA birth cohort, and to compare this
with the effects of prenatal exposure. Although in the present study population
PCB-153, DDE and HCB exposure increased within the first months of postnatal
life, no associations were found between different periods of postnatal exposure 
to these compounds and mental or psychomotor scores. Increasing prenatal PCB-153 
concentrations were associated with worse mental and psychomotor scores, although
significance was only reached for psychomotor development (β [95%CI]=-1.36
[-2.61, -0.11]). Indeed, the association between exposure and effects observed
during prenatal life weakened gradually across periods of postnatal life. Results
of the present study suggest that, although breastfeeding increases children's
blood persistent organic pollutants (POPs) levels during postnatal life,
deleterious effects of PCB-153 on neuropsychological development are mainly
attributable to prenatal exposure.

Copyright © 2012 Elsevier Inc. All rights reserved.

PMID: 23085522  [PubMed - indexed for MEDLINE]


194. Pharm Res. 2013 Jan;30(1):1-15. doi: 10.1007/s11095-012-0911-5. Epub 2012 Nov 21.

A physiologically based pharmacokinetic model of the minipig: data compilation
and model implementation.

Suenderhauf C(1), Parrott N.

Author information: 
(1)F Hoffmann-La Roche Ltd, Pharmaceuticals Division, Non-Clinical Safety,
Grenzacherstrasse 124, B70/R125, Basel CH-4070, Switzerland.
Claudia.Suenderhauf@roche.com

In today's pharmaceutical research and development, physiologically-based
pharmacokinetic (PBPK) modeling plays an important role in the design, evaluation
and interpretation of pharmacokinetic, toxicokinetic and formulation studies.
[truncated: 3,779,597 more chars]
