# Supplementary material for: Developing a Physiologically-Based Pharmacokinetic Model Knowledgebase in Support of Provisional Model Construction
Source: PLoS Comput Biol. 2016 Feb 12;12(2):e1004495. doi: 10.1371/journal.pcbi.1004495 (PMC4752336; doi:10.1371/journal.pcbi.1004495)
Supplement: S2 Table — (CSV) [file pcbi.1004495.s002.csv]

PMID	abst	chemical name	casrn	smiles		venous	arterial	GItract	skin	lung	heart	adipose	fat	brain	kidney	liver	bone	spleen	gut	intestine	pancreas	blood		Species/ Strain	Gender	Life-stage
32318	1. J Pharm Pharmacol. 1978 Dec; 30 Suppl:60PA physiologically-based pharmacokinetic model for absorption of oral paracetamol in man [proceedings]Clements JA, Nimmo WS, Heading RC, Prescott LFPMID: 32318 [PubMed - indexed for MEDLINE]	paracetamol	103-90-2	Oc1ccc(NC(=O)C)cc1																				human	male
894501	2. J Pharm Sci. 1977 Aug;66(8):1138-42Physiologically based pharmacokinetic model for digoxin distribution andelimination in the ratHarrison LI, Gibaldi MA plasma flow rate-limited pharmacokinetic model was developed to describe thedistribution of digoxin to the heart, liver, kidneys, skeletal muscle, and GItract in the rat. The model also provides for renal, hepatic (metabolic andbiliary), and G…	digoxin	20830-75-5	O1CC(=CC1=O)[C@H]1CC[C@]2(O)[C@H]3[C@H](C[C@@H](O)[C@]12C)[C@@]1([C@@H](C[C@@H](O[C@@H]2O[C@H](C)[C@@H](O[C@@H]4O[C@H](C)[C@@H](O[C@@H]5O[C@H](C)[C@@H](O)[C@@H](O)C5)[C@@H](O)C4)[C@@H](O)C2)CC1)CC3)C		venous		GItract			heart				kidney	liver								rat
925902	3. J Pharm Sci. 1977 Oct;66(10):1454-7Pharmacokinetics of mercaptopurineTterlikkis L, Ortega E, Solomon R, Day JLThe anatomical distribution of mercaptopurine was investigated in rats at doselevels of 2.5 and 25 mg/kg iv. The plasma and tissues were analyzed byradioisotopic dilution and spectrofluorometric techniques. The tissue-plasmaratios were: liver-plasma, approximately 4.0; kidney-plasma, a…	mercaptopurine	39454-94-9	S=C1NC=Nc2nc[nH]c12											kidney	liver	bone	spleen	gut					rat
925929	4. J Pharm Sci. 1977 Dec;66(12):1679-83Physiologically based pharmacokinetic model for digoxin disposition in dogs andits preliminary application to humansHarrison LI, Gibaldi MA physiologically based pharmacokinetic model for digoxin disposition developedin the rat was modified to account for the interspecies differences intissue-to-plasma digoxin concentration ratios and applied to the dog. The…	digoxin	20830-75-5	O1CC(=CC1=O)[C@H]1CC[C@]2(O)[C@H]3[C@H](C[C@@H](O)[C@]12C)[C@@]1([C@@H](C[C@@H](O[C@@H]2O[C@H](C)[C@@H](O[C@@H]4O[C@H](C)[C@@H](O[C@@H]5O[C@H](C)[C@@H](O)[C@@H](O)C5)[C@@H](O)C4)[C@@H](O)C2)CC1)CC3)C							heart				kidney									dog
1302764	5. J Pharmacokinet Biopharm. 1992 Dec;20(6):591-609A physiologically based pharmacokinetic model for nicotine and cotinine in manRobinson DE(1), Balter NJ, Schwartz SLAuthor information: (1)Department of Pharmacology, Georgetown University School of Medicine, Washington,DC 20007Physiologically based pharmacokinetic (PBPK) models have been developeddescribing the disposition kinetics of nicotine a…	nicotine	54-11-5	n1cc(ccc1)[C@H]1N(CCC1)C												liver						blood		human	male
1356722	6. Drug Metab Dispos. 1992 Jul-Aug;20(4):485-9A physiologically based pharmacokinetic model for (-)-quinuclidinyl benzylateusing nonlinear irreversible tissue binding parameters in ratsIshizaki J(1), Nakashima E, Yokogawa K, Nagano T, Takayasu T, Ichimura FAuthor information: (1)School of Medicine, Hospital Pharmacy, Kanazawa University, JapanThe disposition characteristics of (-)-quinuclidinyl b…	benzylate	76-93-7	OC(C(O)=O)(c1ccccc1)c1ccccc1						lung	heart			brain										rat/ Wistar	male
1392296	7. Bull Environ Contam Toxicol. 1992 Jul;49(1):66-70Cancer risk assessment for the inhalation of 1,3-butadiene using physiologically based pharmacokinetic modelingHallenbeck WHAuthor information: University of Illinois, Chicago, School of Public of Health 60680PMID: 1392296 [PubMed - indexed for MEDLINE]	1,3-butadiene	106-99-0	C(C=C)=C																				human		adult
1410709	8. Risk Anal. 1992 Sep;12(3):401-10Reassessing benzene cancer risks using internal dosesCox LA Jr(1), Ricci PFAuthor information: (1)Cox Associates, Denver, Colorado 80218Comment in Risk Anal. 1993 Apr;13(2):145-6Human cancer risks from benzene exposure have previously been estimated byregulatory agencies based primarily on epidemiological data, with supportingevidence provided by animal bioassay…	benzene	71-43-2	c1ccccc1																				mice
1412462	9. Toxicol Appl Pharmacol. 1992 Oct;116(2):177-88A physiologically based pharmacokinetic model for nicotine disposition in theSprague-Dawley ratPlowchalk DR(1), Andersen ME, deBethizy JDAuthor information: (1)Duke University Medical Center, Integrated Toxicology Program, Durham, NorthCarolina 27710A physiologically based pharmacokinetic (PBPK) model was developed to describethe disposition of nic…	nicotine	54-11-5	n1cc(ccc1)[C@H]1N(CCC1)C			arterial		skin	lung	heart		fat	brain	kidney	liver						blood		rat/ sprague-dawley
1412508	10. Toxicol Lett. 1992 Sep;62(2-3):231-40Co-exposure to gasoline vapor decreases benzene metabolism in Fischer-344 ratsTravis CC(1), Fox MT, Simmons WM, Lyon BFAuthor information: (1)Risk Analysis Section, Oak Ridge National Laboratory, TN 37831-6109The metabolic interactions of benzene and gasoline vapor were investigated inmale Fischer-344 rats. A closed chamber gas-uptake exposure system was u…	benzene	71-43-2	c1ccccc1																				rat/ fisher-344	male
1440610	11. Toxicol Appl Pharmacol. 1992 Nov;117(1):26-36Physiologically based pharmacokinetic model for methanol in rats, monkeys, andhumansHorton VL(1), Higuchi MA, Rickert DEAuthor information: (1)Chemical Industry Institute of Toxicology, Research Triangle Park, North Carolina27709The pharmacokinetics of methanol and formate were characterized in maleFischer-344 rats and rhesus monkeys exposed to met…	methanol	865-33-8	OC		venous										liver						blood		rat/ F344, monkey/ rhesus, human
1502695	12. Toxicol Ind Health. 1992 May-Jun;8(3):121-40A physiologically based description of ethylene oxide dosimetry in the ratKrishnan K(1), Gargas ML, Fennell TR, Andersen MEAuthor information: (1)Chemical Industry Institute of Toxicology, Research Triangle Park, NC 27709A physiologically based pharmacokinetic (PB-PK) model providing a quantitativedescription of ethylene oxide (ETO) dosimetry in the…	ethylene oxide	75-21-8	O1CC1		venous	arterial			lung			fat	brain		liver						blood		rat/ f344/ Sprague-Dawley	male
1542883	13. Toxicol Ind Health. 1992 Jan-Apr;8(1-2):21-35A physiologically based pharmacokinetic model for chloropentafluorobenzene inprimates to be used in the evaluation of protective equipment against toxicgasesCrank WD(1), Vinegar AAuthor information: (1)ManTech Environmental Technology, Inc., Dayton, OhioChloropentafluorobenzene (CPFB) has been proposed as an innocuous simulant forthe uptake of toxi…	chloropentafluorobenzene	344-07-0	Clc1c(F)c(F)c(F)c(F)c1F																				monkey/ rhesus
1601231	14. Fundam Appl Toxicol. 1992 Feb;18(2):299-306Pharmacokinetic analysis of protection by an organophosphorus insecticide,chlorfenvinphos, against the toxicity of its succeeding dosage in ratsIkeda T(1), Tsuda S, Shirasu YAuthor information: (1)Mitsukaido Laboratories, Institute of Environmental Toxicology, Ibaraki, JapanWe have previously reported that the acute oral toxicity of chlorfenvinphos (…	chlorfenvinphos	470-90-6	Clc1cc(Cl)ccc1/C(/OP(OCC)(OCC)=O)=C\Cl										brain		liver						blood		rat
1609417	15. Toxicol Appl Pharmacol. 1992 Jun;114(2):246-60A physiologically based pharmacokinetic and pharmacodynamic model to describe theoral dosing of rats with ethyl acrylate and its implications for risk assessmentFrederick CB(1), Potter DW, Chang-Mateu MI, Andersen MEAuthor information: (1)Toxicology Department, Rohm and Haas Company, Spring House, Pennsylvania 19477A physiologically based pharmaco…	ethyl acrylate	140-88-5	O(C(=O)C=C)CC												liver								rat
1626064	16. Regul Toxicol Pharmacol. 1992 Apr;15(2 Pt 1):122-36An analysis of exposure rate effects for benzene using a physiologically basedpharmacokinetic modelBois FY(1), Paxman DGAuthor information: (1)Indoor Air Program, Lawrence Berkeley Laboratory, California 94720A new physiological pharmacokinetic model was used to explore the effect ofexposure rate on the rate of formation of several crucial me…	benzene	71-43-2	c1ccccc1																				human		adult
1670381	17. Toxicol Appl Pharmacol. 1991 Jul;109(3):514-28PB-PK derived metabolic constants, hepatotoxicity, and lethality of BrCCl3 inrats pretreated with chlordecone, phenobarbital, or mirexThakore KN(1), Gargas ML, Andersen ME, Mehendale HMAuthor information: (1)Department of Pharmacology and Toxicology, University of Mississippi MedicalCenter, Jackson 39216-4505Pharmacokinetic modeling has been very …	Chloropentafluorobenzene	344-07-0	Clc1c(F)c(F)c(F)c(F)c1F												liver								rat/ sprague-dawley	male
1712992	18. Intensive Care Med. 1991;17(4):234-5Acute trichloroethylene poisoning by ingestion: clinical and pharmacokineticaspectsPerbellini L(1), Olivato D, Zedde A, Miglioranzi RAuthor information: (1)Institute of Occupational Medicine, Policlinico Borgo Roma, Verona, ItalyFive hours after ingestion of an unknown amount of trichloroethylene (TCE) a32-year-old woman was admitted to hospital in deep com…	chlordecone	143-50-0	ClC12C3(Cl)C4(Cl)C5(Cl)C(Cl)(C1(Cl)C4=O)C2(Cl)C(Cl)(Cl)C35Cl																		blood		human	female	adult
1744309	19. Risk Anal. 1991 Dec;11(4):641-54Modeling benzene pharmacokinetics across three sets of animal data: parametricsensitivity and risk implicationsSpear RC(1), Bois FY, Woodruff T, Auslander D, Parker J, Selvin SAuthor information: (1)School of Public Health and College of Engineering, University of California,Berkeley 94720Typically, the uncertainty affecting the parameters of physiologically ba…	trichloroethylene	79-01-6	Cl\C(\Cl)=C\Cl
1780503	20. Toxicol Appl Pharmacol. 1991 Aug;110(1):79-88Comparison of three physiologically based pharmacokinetic models of benzenedispositionBois FY(1), Woodruff TJ, Spear RCAuthor information: (1)Biomedical and Environmental Health Sciences, School of Public Health, Universityof California, Berkeley 94720We assess the goodness of fit of three physiologically based models of benzenepharmacokinetics to …	benzene	71-43-2	c1ccccc1																				rat/ F344
1871774	21. Br J Ind Med. 1991 Aug;48(8):548-56Effects of consumption of ethanol on the biological monitoring of exposure toorganic solvent vapours: a simulation study with trichloroethyleneSato A(1), Endoh K, Kaneko T, Johanson GAuthor information: (1)Department of Environmental Health, Medical University of Yamanashi, JapanThis study illustrates possible influences of consumption of ethanol on thepharm…	trichloroethylene	79-01-6	Cl\C(\Cl)=C\Cl																		blood		human	male	adult
1878312	22. Toxicol Appl Pharmacol. 1991 Sep 1;110(2):303-14Physiological pharmacokinetic modeling of inhaled trichloroethylene in ratsDallas CE(1), Gallo JM, Ramanathan R, Muralidhara S, Bruckner JVAuthor information: (1)Department of Pharmacology and Toxicology College of Pharmacy, University ofGeorgia, Athens 30602The pharmacokinetics of trichloroethylene (TCE) was characterized during andfollowing in…	trichloroethylene	79-01-6	Cl\C(\Cl)=C\Cl			arterial									liver						blood		rat/ sprague-dawley	male
1891776	23. Toxicol Appl Pharmacol. 1991 Mar 15;108(1):14-27Physiologically based pharmacokinetic modeling with dichloromethane, itsmetabolite, carbon monoxide, and blood carboxyhemoglobin in rats and humansAndersen ME(1), Clewell HJ 3rd, Gargas ML, MacNaughton MG, Reitz RH, Nolan RJ,McKenna MJAuthor information: (1)Toxic Hazards Division, Armstrong Aerospace Medical Research Laboratory,Wright-Patterson …	dichloromethane	75-09-2	ClCCl																		blood		human, rat
1900959	24. Toxicol Appl Pharmacol. 1991 Sep 15;110(3):374-89Physiologically based toxicokinetic modeling of three waterborne chloroethanes inrainbow trout (Oncorhynchus mykiss)Nichols JW(1), McKim JM, Lien GJ, Hoffman AD, Bertelsen SLAuthor information: (1)United States Environmental Protection Agency, Environmental ResearchLaboratory-Duluth, Minnesota 55804A physiologically based toxicokinetic model fo…	chloroethane	68411-72-3	ClCC			arterial															blood		fish/ rainbow trout
1949008	25. Drug Metab Dispos. 1990 Mar-Apr;18(2):245-52Physiologically based pharmacokinetics of a new penem, SUN5555, for evaluation ofin vivo efficacyTsuji A(1), Sato H, Tamai I, Adachi H, Nishihara T, Ishiguro M, Ohnuma N, NoguchiTAuthor information: (1)Faculty of Pharmaceutical Sciences, Kanazawa University, JapanSUN5555, (5R,6S)-6-[(R)-1-hydroxyethyl]-7-oxo-3-[(R)-2-tetrahydrofuryl]-4-thia-1-azabic…	penem	119478-56-7	S1[C@H]2N(C=C1)C(=O)C2		venous	arterial			lung				brain	kidney	liver			gut					rat/ Wistar	male	adult
1971581	26. Toxicol Appl Pharmacol. 1991 Jun 15;109(2):183-95Physiologically based pharmacokinetic modeling with trichloroethylene and itsmetabolite, trichloroacetic acid, in the rat and mouseFisher JW(1), Gargas ML, Allen BC, Andersen MEAuthor information: (1)Toxic Hazards Division, Armstrong Laboratory, Wright-Patterson Air Force Base,Ohio 43433-6573The uptake and metabolism of trichloroethylene (TCE),…	trichloroethylene	79-01-6	Cl\C(\Cl)=C\Cl																		blood		mouse/ b6c3f1, human	male, female
2068722	27. Toxicol Ind Health. 1990 Dec;6(6):533-50Chloropentafluorobenzene: short-term inhalation toxicity, genotoxicity andphysiologically-based pharmacokinetic model developmentKinkead ER(1), Wall HG, Hixson CJ, Tice RR, Kutzman RS, Vinegar AAuthor information: (1)NSI Technology Services Corporation, Dayton, Ohio 45431Ten Fischer 344 rats and six B6C3F1 mice of each sex were exposed to air, 0.25,0.80…	Chloropentafluorobenzene	344-07-0	Clc1c(F)c(F)c(F)c(F)c1F												liver	bone					blood		rat/ F344, mice/ b6c3f1	male, female
2097818	28. Toxicol Lett. 1990 Apr;51(2):147-62Cancer risk assessment for dioxane based upon a physiologically-basedpharmacokinetic approachLeung HW(1), Paustenbach DJAuthor information: (1)ChemRisk, McLaren Environmental Engineering, Alameda, CA 94501A cancer bioassay conducted in 1974 (Kociba et al.) indicated that rats givendrinking water containing dioxane at a dose of 1184 mg.kg-1.d-1 produced aninc…	dioxane	123-91-1	O1CCOCC1												liver								rat
2158678	29. Regul Toxicol Pharmacol. 1990 Feb;11(1):90-9Health risk assessment of environmental exposure to 1,1,1-trichloroethaneVerschuuren HG(1), de Rooij CGAuthor information: (1)Dow Europe, Horgen, SwitzerlandIn 1986 a survey was published by CEFIC on the occurrence of chlorinated solventsin ambient air, in surface water, and in ground water. The present articleconcentrates on 1,1,1-trichloroethane (…	1,1,1-trichloroethane	71-55-6	ClC(Cl)(Cl)C																				rat, mice
2184469	30. Risk Anal. 1990 Sep;10(3):449-58.Uncertainties in pharmacokinetic modeling for perchloroethylene. I. Comparison ofmodel structure, parameters, and predictions for low-dose metabolism rates formodels derived by different authorsHattis D(1), White P, Marmorstein L, Koch PAuthor information: (1)M.I.T. Center for Technology, Policy and Industrial Development, Cambridge,Massachusetts 02139In recen…	perchloroethylene	127-18-4	ClC(Cl)=C(Cl)Cl												liver
2236748	31. Toxicol Appl Pharmacol. 1990 Sep 15;105(3):443-59Estimating the risk of liver cancer associated with human exposures to chloroformusing physiologically based pharmacokinetic modelingReitz RH(1), Mendrala AL, Corley RA, Quast JF, Gargas ML, Andersen ME, Staats DA,Conolly RBAuthor information: (1)Dow Chemical Company, Midland, Michigan 48674Erratum in Toxicol Appl Pharmacol 1991 Sep 15;110(3):5…	chloroform	67-66-3	ClC(Cl)Cl												liver								human
2237918	32. Pharmacol Ther. 1990;48(2):143-55Action by the lungs on circulating xenobiotic agents, with a case study ofphysiologically based pharmacokinetic modeling of benzo(a)pyrene dispositionRoth RA(1), Vinegar AAuthor information: (1)Department of Pharmacology and Toxicology, Michigan State University, EastLansing 48824The lungs contain enzyme systems that metabolize xenobiotic agents, and thestruct…	benzo(a)pyrene	50-32-8	c12c3c4ccc1c1c(cc2ccc3ccc4)cccc1						lung												blood
2293237	33. Toxicol Appl Pharmacol. 1990 Mar 1;102(3):400-20Pharmacokinetics of benzeneTravis CC(1), Quillen JL, Arms ADAuthor information: (1)Health and Safety Division, Oak Ridge National Laboratory, Tennessee 37831-6109A physiologically based pharmacokinetic model was developed and used to describe the pharmacokinetics of benzene in three species: mice, rats, and humans. Foreach species, the body was …	benzene	71-43-2	c1ccccc1		venous	arterial				heart		fat	brain	kidney	liver	bone					blood		mice, rat, human
2315912	34. Toxicol Appl Pharmacol. 1990 Mar 1;102(3):497-513Physiologically based pharmacokinetic modeling of the lactating rat and nursingpup: a multiroute exposure model for trichloroethylene and its metabolite,trichloroacetic acidFisher JW(1), Whittaker TA, Taylor DH, Clewell HJ 3rd, Andersen MEAuthor information: (1)Toxic Hazards Division, Harry G. Armstrong Aerospace Medical Research Laboratory,Wri…	trichloroethylene	79-01-6	Cl\C(\Cl)=C\Cl		venous							fat									blood		rat		lactating, nursing pup
2315918	35. Chem Pharm Bull (Tokyo). 1990 Jan;38(1):212-8Prediction of glycyrrhizin disposition in rat and man by a physiologically based pharmacokinetic modelIshida S(1), Sakiya Y, Ichikawa T, Taira Z, Awazu SAuthor information: (1)Faculty of Pharmaceutical Sciences, Tokushima Bunri University, JapanThree physiologically based pharmacokinetic models A--C, incorporatingenterohepatic recycling, were devel…	glycyrrhizin	1405-86-3	O1[C@H](C(O)=O)[C@@H](O)[C@H](O)[C@@H](O[C@@H]2O[C@H](C(O)=O)[C@@H](O)[C@H](O)[C@H]2O)[C@H]1O[C@H]1CC[C@@]2([C@@H]3[C@](CC[C@H]2C1(C)C)(C)[C@@]1(CC[C@@]2([C@H](C1=CC3=O)C[C@](CC2)(C(O)=O)C)C)C)C										brain		liver			gut					rat, human	male	adult
2337943	36. Toxicol Appl Pharmacol. 1990 May;103(3):512-27Development of a physiologically based pharmacokinetic model for chloroformCorley RA(1), Mendrala AL, Smith FA, Staats DA, Gargas ML, Conolly RB, AndersenME, Reitz RHAuthor information: (1)Toxicology Research Laboratory, Dow Chemical Company, Midland, Michigan 48674A physiologically based pharmacokinetic model describing the disposition ofchlorofo…	chloroform	67-66-3	ClC(Cl)Cl												liver								mice, rat, human
2339423	37. Toxicol Lett. 1990 Jul;52(2):141-52In vivo metabolic interactions of benzene and toluenePurcell KJ(1), Cason GH, Gargas ML, Andersen ME, Travis CCAuthor information: (1)Health and Safety Research Division, Oak Ridge National Laboratory, TN 37831The metabolic interactions of benzene and toluene co-exposure were investigatedin male Fischer rats. A closed recirculated exposure system was used to…	benzene	71-43-2	c1ccccc1																				rat/ Fisher	male
2377998	38. Am Ind Hyg Assoc J. 1990 Jul;51(7):356-62"Dynamic" biological exposure indexes for n-hexane and 2,5-hexanedione, suggestedby a physiologically based pharmacokinetic modelPerbellini L(1), Mozzo P, Olivato D, Brugnone FAuthor information: (1)Institute of Occupational Medicine, University of Verona, Policlinico Borgo,Roma, ItalyBiological exposure index (BEI) of n-hexane was studied for accuracy…	n-hexane	110-54-3	C(CCC)CC																		blood
2382638	39. J Pharmacobiodyn. 1990 Feb;13(2):108-19Kinetic studies on drug disposition in rabbits. II. Dose dependentpharmacokinetics of sulfamethizoleKatayama K(1), Ohtani H, Murai A, Kakemi M, Koizumi TAuthor information: (1)Faculty of Pharmaceutical Sciences, Toyama Medical and Pharmaceutical University,JapanIn order to evaluate dose-dependent sulfamethizole (SMZ) kinetics, 100, 300 and1000 mg of SMZ …	sulfamethizole	144-82-1	s1c(nnc1NS(=O)(=O)c1ccc(N)cc1)C		venous																		rabbit
2384847	40. J Pharmacobiodyn. 1990 Feb;13(2):142-57Prediction of glycyrrhizin disposition in rat and man with liver failure by aphysiologically based pharmacokinetic modelIshida S(1), Sakiya Y, Ichikawa T, Taira Z, Awazu SAuthor information: (1)Faculty of Pharmaceutical Sciences, Tokushima Bunri University, JapanTwo physiologically based pharmacokinetic models A and B incorporatingenterohepatic recycling…	glycyrrhizin	1405-86-3	O1[C@H](C(O)=O)[C@@H](O)[C@H](O)[C@@H](O[C@@H]2O[C@H](C(O)=O)[C@@H](O)[C@H](O)[C@H]2O)[C@H]1O[C@H]1CC[C@@]2([C@@H]3[C@](CC[C@H]2C1(C)C)(C)[C@@]1(CC[C@@]2([C@H](C1=CC3=O)C[C@](CC2)(C(O)=O)C)C)C)C												liver			gut			blood		rat, human
2384851	41. Toxicol Appl Pharmacol. 1990 Aug;105(1):37-54Development of a physiologically based pharmacokinetic model for risk assessment with 1,4-dioxaneReitz RH(1), McCroskey PS, Park CN, Andersen ME, Gargas MLAuthor information: (1)Health and Environmental Sciences, Dow Chemical Company, Midland, Michigan 48674A six compartment physiologically based pharmacokinetic (PB-PK) model wasdeveloped to descri…	1,4-dioxane	123-91-1	O1CCOCC1		venous																		rat, mice, human
2392805	42. Sangyo Igaku. 1989 Sep;31(5):335-41[A physiologically based pharmacokinetic model to describe the transfer oforganic solvents in the human body. Simulation of kinetic behavior oftrichloroethylene using a spreadsheet program][Article in Japanese]Endoh K(1), Kaneko T, Sato AAuthor information: (1)Department of Environmental Health, Medical University of YamanashiA physiologically based pharmaco…	trichloroethylene	79-01-6	Cl\C(\Cl)=C\Cl						lung			fat			liver						blood		human
2585812	43. Health Phys. 1989;57 Suppl 1:139-45; discussion 145-7Physiological pharmacokinetic model of hexachlorobenzene in the rat.Freeman RA(1), Rozman KK, Wilson AGAuthor information: (1)Monsanto Co., St. Louis, MO 63167A physiologically based pharmacokinetic model was developed to describe thedistribution of hexachlorobenzene (HCB) in the rat after oral administration orinjection. The model was base…	hexachlorobenzene	118-74-1	Clc1c(Cl)c(Cl)c(Cl)c(Cl)c1Cl																		blood		rat
2606677	44. Health Phys. 1989;57 Suppl 1:149-55A physiologically based model of 1-nitropyrene metabolism after inhalation oringestionMedinsky MA(1), Bond JA, Hunsberger S, Griffith WC JrAuthor information: (1)Lovelace Biomedical and Environmental Research Institute, Albuquerque, NM 87185The nitrogen-containing polycyclic aromatic hydrocarbon 1-nitropyrene (NP), abacterial mutagen and mammalian carcinogen…	1-nitropyrene	5522-43-0	O=[N+]([O-])c1c2c3c4c(cc2)cccc4ccc3cc1						lung					kidney	liver						blood		rat
2606678	45. Regul Toxicol Pharmacol. 1989 Aug;10(1):26-50Pharmacokinetics for regulatory risk analysis: the case of 1,1,1-trichloroethane (methyl chloroform)Bogen KT(1), Hall LCAuthor information: (1)Environmental Sciences Division, Lawrence Livermore National Laboratory,California 94550A methodology for using physiologically based pharmacokinetic (PBPK) models toderive predicted safe concentrations of n…	1,1,1-trichloroethane	71-55-6	ClC(Cl)(Cl)C																				human
2672126	46. Biopharm Drug Dispos. 1989 Mar-Apr;10(2):137-52Physiologically based pharmacokinetic model for the renal clearance ofiodopyracet and the interaction with probenecid in the dogRussel FG(1), Wouterse AC, Van Ginneken CAAuthor information: (1)Department of Pharmacology, University of Nijmegen, The NetherlandsPlasma kinetics and renal excretion of iodopyracet (3.0 g, administered i.v.)with and wi…	iodopyracet	300-37-8	IC1=CN(C=C(I)C1=O)CC(O)=O.OCCNCCO											kidney									dog/ beagle
2706315	47. Br J Ind Med. 1989 Apr;46(4):239-49Potential of physiologically based pharmacokinetics to amalgamate kinetic data oftrichloroethylene and tetrachloroethylene obtained in rats and manKoizumi AAuthor information: Department of Hygiene, Akita University School of Medicine, JapanA physiologically based pharmacokinetic model was used to amalgamate information obtained in rats and man by various ro…	trichloroethylene	79-01-6	Cl\C(\Cl)=C\Cl		venous										liver						blood		human, rat	male	adult
2713280	48. Toxicol Appl Pharmacol. 1989 Jun 15;99(2):344-53Determining kinetic constants of chlorinated ethane metabolism in the rat fromrates of exhalationGargas ML(1), Andersen MEAuthor information: (1)Harry G. Armstrong Aerospace Medical Research Laboratory, Toxic Hazards Division,Wright-Patterson Air Force Base, Ohio 45433-6573The kinetic constants of chemical metabolism are used to develop physiolo…	ethane	74-84-0	CC																		blood		rat/ F344	male
2734795	49. Toxicol Appl Pharmacol. 1989 Jul;99(3):395-414Physiologically based pharmacokinetic modeling of the pregnant rat: a multiroute exposure model for trichloroethylene and its metabolite, trichloroacetic acidFisher JW(1), Whittaker TA, Taylor DH, Clewell HJ 3rd, Andersen MEAuthor information: (1)Toxic Hazards Division, Harry G. Armstrong Aerospace Medical Research Laboratory,Wright-Patterson Air …	trichloroethylene	79-01-6	Cl\C(\Cl)=C\Cl		venous							fat									blood		rat/ F344	female	pregnant
2749729	50. Toxicol Lett. 1988 Jul;42(1):15-28A physiologically based pharmacokinetic model for2,3,7,8-tetrachlorodibenzo-p-dioxin in C57BL/6J and DBA/2J miceLeung HW(1), Ku RH, Paustenbach DJ, Andersen MEAuthor information: (1)Environmental Health and Safety, Syntex Inc., Palo Alto, CA 94304A five-compartment physiologically based pharmacokinetic (PB-PK) model wasdeveloped to describe the time course of…	2,3,7,8-Tetrachlorodibenzo-p-Dioxin	1746-01-6	c1c2c(cc(c1Cl)Cl)Oc3cc(c(cc3O2)Cl)Cl									fat			liver						blood		mice/ c57bl/6j, mice/ dba/2j
2838936	51. Drug Metab Dispos. 1985 Nov-Dec;13(6):729-39Physiologically based pharmacokinetic model for cefazolin in rabbits and itspreliminary extrapolation to manTsuji A, Nishide K, Minami H, Nakashima E, Terasaki T, Yamana TIn the present study, the physiologically based pharmacokinetic model, whichsucceeded previously in predicting the pharmacokinetics of beta-lactamantibiotics in rats [A. Tsuji, T. …	cefazolin	25953-19-9	s1c(nnc1SCC=1CS[C@H]2N(C=1C(O)=O)C(=O)[C@@H]2NC(=O)Cn1nnnc1)C					skin	lung	heart				kidney	liver	bone		gut					rabbit, human	male	adult
2867880	52. Drug Metab Dispos. 1987 Jul-Aug;15(4):540-50Physiologically based pharmacokinetics of radioiodinated human beta-endorphin in rats. An application of the capillary membrane-limited modelSato H(1), Sugiyama Y, Sawada Y, Iga T, Hanano MAuthor information: (1)Faculty of Pharmaceutical Sciences, University of Tokyo, JapanIn order to simulate the distribution and elimination of radioiodinated human…	beta-endorphin	59887-17-1	CC[C@H](C)[C@@H](C(=O)N[C@@H]([C@@H](C)CC)C(=O)N[C@@H](CCCCN)C(=O)N[C@@H](CC(=O)N)C(=O)N[C@@H](C)C(=O)N[C@@H](Cc1cnc[nH]1)C(=O)N[C@@H](CCCCN)C(=O)N[C@@H](CCCCN)C(=O)NCC(=O)N[C@@H](CCC(=O)N)C(=O)O)NC(=O)[C@H](C)NC(=O)[C@H](CC(=O)N)NC(=O)[C@H](CCCCN)NC(=O)[C@H](Cc2ccccc2)NC(=O)[C@H](CC(C)C)NC(=O)[C@H]([C@@H](C)O)NC(=O)[C@H](C(C)C)NC(=O)[C@H](CC(C)C)NC(=O)[C@@H]3CCCN3C(=O)[C@H]([C@@H](C)O)NC(=O)[C@H…			arterial								kidney	liver						blood		rat/ Wistar	male	adult
2888629	53. Drug Metab Dispos. 1987 Sep-Oct;15(5):695-701Physiologically based pharmacokinetic model for the renal clearance ofsalicyluric acid and the interaction with phenolsulfonphthalein in the dogRussel FG(1), Wouterse AC, van Ginneken CAAuthor information: (1)Dept. of Pharmacology; University of Nijmegen, The NetherlandsPlasma kinetics and renal excretion of salicyluric acid (SUA, 0.8 g) administer…	salicyluric acid	487-54-7	Oc1ccccc1C(=O)NCC(O)=O											kidney									dog
2891488	54. J Ocul Pharmacol. 1986 Summer;2(3):287-94Corneal permeability of aldose reductase inhibitor, M79175. II. In vivo study on pharmacokinetic aspectKato A(1), Horie T, Ishibashi Y, Miyake Y, Iwata SAuthor information: (1)Pharmaceutical Research Laboratories, Eisai Co., Ltd., Ibaraki, JapanTranscorneal permeability of M79175 was estimated in vivo and the effects of pHand thickening agent on it wer…	M79175	68367-52-2	Fc1cc2c(OCC[C@]23NC(=O)NC3=O)cc1
3139809	55. Toxicol Appl Pharmacol. 1988 Nov;96(2):191-211A physiologically based pharmacokinetic model for inhaled carbon tetrachloridePaustenbach DJ(1), Clewell HJ 3rd, Gargas ML, Andersen MEAuthor information: (1)McLaren Environmental Engineering, ChemRisk Division, Alameda, California 94501D.J. Paustenbach et al. (1986, Fundam. Appl. Toxicol. 6, 484-497) have described the pharmacokinetics of inhaled…	carbon tetrachloride	56-23-5	ClC(Cl)(Cl)Cl																		blood		rat/ sprague-dawley	male
3143166	56. Regul Toxicol Pharmacol. 1988 Dec;8(4):447-66Pharmacokinetics for regulatory risk analysis: the case of trichloroethyleneBogen KTAuthor information: Environmental Sciences Division, Lawrence Livermore National Laboratory,Livermore, California 94550Physiologically based pharmacokinetic (PBPK) models describing the uptake,metabolism, and excretion of volatile organic compounds (VOCs) are now pr…	trichloroethylene	79-01-6	Cl\C(\Cl)=C\Cl																				human
3222486	57. Risk Anal. 1988 Dec;8(4):509-20Linking indoor air and pharmacokinetic models to assess tetrachloroethylene riskBogen KT(1), McKone TEAuthor information: (1)Environmental Sciences Division, Lawrence Livermore National Laboratory,Livermore, California 94550Physiologically based pharmacokinetic (PBPK) models describing the uptake,metabolism, and excretion of xenobiotic compounds are now proposed…	tetrachloroethylene	127-18-4	ClC(Cl)=C(Cl)Cl																				human
3244858	58. Toxicol Appl Pharmacol. 1988 Sep 15;95(2):185-99Physiologically based pharmacokinetic modeling with methylchloroform:implications for interspecies, high dose/low dose, and dose route extrapolationsReitz RH(1), McDougal JN, Himmelstein MW, Nolan RJ, Schumann AMAuthor information: (1)Toxicology Research Laboratory, Dow Chemical Company, Midland, Michigan 48674A unified physiologically based pha…	methylchloroform	71-55-6	ClC(Cl)(Cl)C		venous							fat			liver								rat, mice, human		adult
3420611	59. Toxicol Appl Pharmacol. 1988 Sep 15;95(2):230-40Physiologically based pharmacokinetic model for vinylidene chlorideD'Souza RW(1), Andersen MEAuthor information: (1)Proctor & Gamble Company, Miami Valley Laboratories, Cincinnati, Ohio 45239-8707Vinylidene chloride (VDC), a potent hepatotoxin and suspected carcinogen, ismetabolized by mixed-function oxidases into a reactive metabolite(s) which …	vinylidene chloride	75-35-4	ClC(Cl)=C		venous							fat			liver						blood		rat
3420614	60. Chem Pharm Bull (Tokyo). 1987 Feb;35(2):718-25A physiologically based pharmacokinetic model for biperiden in animals and itsextrapolation to humansNakashima E, Yokogawa K, Ichimura F, Kurata K, Kido H, Yamaguchi N, Yamana TPMID: 3594682 [PubMed - indexed for MEDLINE]	biperiden	514-65-8	OC(CCN1CCCCC1)(C12CC(CC1)C=C2)c1ccccc1
3594682	61. IARC Sci Publ. 1986;(77):297-318Development, evaluation and use of a pharmacokinetic model for hexachlorobenzeneYesair DW, Feder PI, Chin AE, Naber SJ, Kuiper-Goodman T, Scott CS, Robinson PEThis study discusses the background, biological basis, developmentcharacteristics, application and evaluation of six physiologically basedmulticompartment models that describe the absorption, distribution…	hexachlorobenzene	118-74-1	Clc1c(Cl)c(Cl)c(Cl)c(Cl)c1Cl										brain		liver				intestine				human	male, female	adult, pregnant, lacating
3596717	62. Toxicol Appl Pharmacol. 1987 Jun 30;89(2):149-57Quantitative evaluation of the metabolic interactions between trichloroethyleneand 1,1-dichloroethylene in vivo using gas uptake methodsAndersen ME, Gargas ML, Clewell HJ 3rd, Severyn KMGas uptake simulation methods were used to determine kinetic constants fortrichloroethylene (TCE) and 1,1-dichloroethylene (1,1-DCE) metabolism in vivo in male F…	trichloroethylene	79-01-6	Cl\C(\Cl)=C\Cl												liver								rat/ F344	male
3603553	63. J Pharmacokinet Biopharm. 1987 Aug;15(4):349-68Physiologically based pharmacokinetic model for the renal clearance ofphenolsulfonphthalein and the interaction with probenecid and salicyluric acid inthe dogRussel FG(1), Wouterse AC, van Ginneken CAAuthor information: (1)Department of Pharmacology, University of Nijmegen, The NetherlandsPlasma kinetics and renal excretion of intravenous phenols…	phenolsulfonphthalein	143-74-8	S1(OC(c2c1cccc2)(c1ccc(O)cc1)c1ccc(O)cc1)(=O)=O		venous									kidney									dog
3681664	64. J Pharmacobiodyn. 1986 Feb;9(2):132-8Prediction of serum concentration time course of quinidine in human using aphysiologically based pharmacokinetic model developed from the ratHarashima H, Sawada Y, Sugiyama Y, Iga T, Hanano MSerum concentration-time courses of quinidine in humans were predicted by aphysiologically based pharmacokinetic model developed from the rat using reportedvalues for …	quinidine	56-54-2	O(C)c1cc2c(nccc2[C@H](O)[C@@H]2[N@]3C[C@@H]([C@H](C2)CC3)C=C)cc1																		blood		human
3712213	65. Farmakol Toksikol. 1986 May-Jun;49(3):83-6[Pharmacokinetic research on bilignost (a mathematical physiological model)][Article in Russian]Manu??lov KKThe physiologically based mathematical model has been used to describe thepharmacokinetics of bilignost in albino rats. There is a good agreement betweenexperimental and modeling dataPMID: 3720940 [PubMed - indexed for MEDLINE]	bilignost	606-17-7	Ic1c(C(O)=O)c(I)cc(I)c1NC(=O)CCCCC(=O)Nc1c(I)c(C(O)=O)c(I)cc1I
3720940	66. Eur J Clin Pharmacol. 1986;30(5):567-74Potential pulmonary uptake and clearance of morphine in postoperative patientsPersson MP, Wiklund L, Hartvig P, Paalzow LThe influence of lung uptake and lung clearance on the disposition of morphinewas studied in surgical patients. In the postoperative period morphine was given intravenously by a two-rate infusion regimen. Under steady-state conditionss…	morphine	57-27-2	O1[C@@H]2[C@]34[C@H]([C@H](N(CC3)C)Cc3c4c1c(O)cc3)C=C[C@@H]2O		venous	arterial			lung												blood		human
3758144	67. J Pharmacol Exp Ther. 1986 Oct;239(1):94-8Effect of prevention of inorganic sulfate depletion on the pharmacokinetics ofacetaminophen in ratsLin JH, Levy GThe elimination of large doses of acetaminophen is associated with substantialdepletion of endogenous inorganic sulfate which is utilized for the formation of acetaminophen sulfate. This depletion has pronounced dose- and time-dependenteffe…	acetaminophen	103-90-2	Oc1ccc(NC(=O)C)cc1									fat											rat/ sprague-dawley	male	adult
3761200	68. Toxicol Lett. 1986 Nov;34(1):23-31Physiologically based pharmacokinetic modeling of inhaled 2-butoxyethanol in manJohanson GThe arterial blood concentration of 2-butoxyethanol (ethylene glycol monobutylether) was simulated in a physiologically based pharmacokinetic model developedfor a 70-kg man. Elimination data (Vmax and Km) were extrapolated from theperfused rat liver, while flows and volu…	2-butoxyethanol	111-76-2	O(CCCC)CCO			arterial									liver						blood		human	male	adult
3787662	69. Toxicol Appl Pharmacol. 1986 Mar 15;82(3):444-53A pharmacokinetic model of styrene inhalation with the fugacity approachPaterson S, Mackay DThe physiologically based pharmacokinetic model of J. C. Ramsey and M. EAndersen (1984, Toxicol. Appl. Pharmacol. 73, 159-175) of styrene inhalation inrats, with extrapolation to humans, was reformulated with the chemicalequilibrium criterion of fugacity …	styrene	100-42-5	c1ccccc1C=C																				rat
3952728	70. J Pharmacokinet Biopharm. 1985 Jun;13(3):243-64The pharmacokinetics of chlortetracycline orally administered to turkeys:influence of citric acid and Pasteurella multocida infectionPollet RA, Glatz CE, Dyer DCA physiologically based pharmacokinetic model was developed to describe theabsorption and disposition of chlortetracyline (CTC) in the healthy and diseased (fowl cholera) turkey. The CTC …	chlortetracycline	102568-47-8	Clc1c2c(C(=O)C=3[C@H](C[C@@H]4[C@@](O)(C(=O)C(C(=O)N)=C(O)[C@H]4N(C)C)C=3O)[C@@]2(O)C)c(O)cc1																				turkey
4087164	71. J Pharmacokinet Biopharm. 1985 Aug;13(4):425-40Analysis of nonlinear tissue distribution of quinidine in rats by physiologicallybased pharmacokineticsHarashima H, Sawada Y, Sugiyama Y, Iga T, Hanano MThe nonlinear tissue distribution of quinidine in rats was investigated by aphysiologically based pharmacokinetic model. Serum protein binding of quinidineshowed a nonlinearity over the in vivo p…	quinidine	56-54-2	O(C)c1cc2c(nccc2[C@H](O)[C@@H]2[N@]3C[C@@H]([C@H](C2)CC3)C=C)cc1					skin	lung						liver						blood		rat
4087170	72. J Pharmacokinet Biopharm. 1984 Apr;12(2):149-65A physiologically based pharmacokinetic model for theophylline disposition in thepregnant and nonpregnant ratGabrielsson JL, Paalzow LK, Nordstr??m LThere are numerous studies which examine the disposition of theophylline from atraditional point of view. Information about the behaviour of drugs, includingtheophylline, is, ho"ver, very scarce when…	theophylline	58-55-9	O=C1N(C)C(=O)N(c2nc[nH]c12)C																				rat/ sprague-dawley	female	pregnant, nonpregnant
6491898	73. J Pharmacokinet Biopharm. 1983 Dec;11(6):577-93Prediction of diazepam disposition in the rat and man by a physiologically based pharmacokinetic modelIgari Y, Sugiyama Y, Sawada Y, Iga T, Hanano MA physiologically based pharmacokinetic model for diazepam disposition wasdeveloped in the rat, incorporating anatomical, physiological, and biochemicalparameters, i.e., tissue volume, blood flow rate…	diazepam	439-14-5	Clc1cc2c(N(C)C(=O)CN=C2c2ccccc2)cc1						lung				brain	kidney	liver						blood		rat/ Wistar	male
6678311	74. Toxicol Appl Pharmacol. 1984 Mar 30;73(1):159-75A physiologically based description of the inhalation pharmacokinetics of styrenein rats and humansRamsey JC, Andersen MEA physiologically based pharmacokinetic model which describes the behavior ofinhaled styrene in rats accurately predicts the behavior of inhaled styrene inhumans. The model consists of a series of mass-balance differential equ…	styrene	100-42-5	c1ccccc1C=C									fat			liver						blood		human, rat
6710512	75. J Pharmacokinet Biopharm. 1982 Feb;10(1):53-75Comparative physiologically based pharmacokinetics of hexobarbital, phenobarbitaland thiopental in the ratIgari Y, Sugiyama Y, Awazu S, Hanano MA physiologically based pharmacokinetic model, which is an extension of theBischoff-Dedrick multiorgan model, was developed to described the kinetics ofbarbiturates (hexobarbital, phenobarbital, and thiope…	hexobarbital	56-29-1	OC1=NC(=O)C(C)(C=2CCCCC=2)C(=O)N1C										brain		liver						blood		rat
7069578	76. J Pharm Sci. 1981 Nov;70(11):1233-8Distribution, metabolism, and elimination of phenobarbital in rats:physiologically based pharmacokinetic modelEngasser JM, Sarhan F, Falcoz C, Minier M, Letourneur P, Siest GThe distribution, metabolism, and elimination kinetics at two different doses of phenobarbital were examined in rats. After intravenous injection, phenobarbitaldistributed very rapidly t…	phenobarbital	50-06-6	O=C1NC(=O)NC(=O)C1(CC)c1ccccc1		venous								brain	kidney	liver			gut			blood		rat
7299669	77. J Pharmacokinet Biopharm. 1981 Dec;9(6):653-77A physiologically based pharmacokinetic model for the intraocular distribution ofpilocarpine in rabbitsMiller SC, Himmelstein KJ, Patton TFThis report presents a mathematical model which has been developed to describethe intraocular disposition of pilocarpine following topical dosing in rabbitsThe model uses experimentally determined parameters su…	pilocarpine	54-71-7	O1C[C@H](Cc2n(cnc2)C)[C@H](CC)C1=O																				rabbit
7341754	78. J Pharmacokinet Biopharm. 1980 Aug;8(4):373-409Tissue distribution kinetics of tetraethylammonium ion in the ratMintun M, Himmelstein KJ, Schroder RL, Gibaldi M, Shen DDTissue distribution kinetics of tetraethylammonium (TEA) ion in rats were studiedfollowing both constant-rate intravenous infusion and rapid intravenous injectionof the drug. At a steady-state plasma concentration of 0.2 micro…	tetraethylammonium ion	56-34-8	[N+](CC)(CC)(CC)CC		venous				lung	heart				kidney	liver			gut			blood		rat
7431228	79. Regul Toxicol Pharmacol. 1995 Jun;21(3):339-51The ability of predicted internal dose measures to reconcile tumor bioassay data for chloroformSmith AE(1), Gray GM, Evans JSAuthor information: (1)Department of Environmental Health, Harvard School of Public Health, Boston,Massachusetts 02115, USAPBPK models are developed in the hope that they will improve our ability toextrapolate from one speci…	chloroform	67-66-3	ClC(Cl)Cl											kidney	liver
7480887	80. Toxicology. 1995 Sep 1;102(1-2):125-31Biologically-based models of dioxin pharmacokineticsBuckley LAAuthor information: Eli Lilly and Company, Toxicology Research Laboratories, Greenfield, IN 46140,USASignificant advances have been made in the development of physiologically-basedmodels of dioxin pharmacokinetics (PBPK) in the last 5-6 years. These modelsincorporate explicit descriptions of bi…	dioxin	1746-01-6	Clc1cc2Oc3cc(Cl)c(Cl)cc3Oc2cc1Cl									fat			liver
7482547	81. Drug Metab Dispos. 1995 Aug;23(8):875-80Gas-uptake pharmacokinetics and metabolism of 2-chloro-1,1,1,2-tetrafluoroethane (HCFC-124) in the rat, mouse, and hamsterLoizou GD(1), Anders MWAuthor information: (1)Department of Pharmacology, University of Rochester, NY 14642, USAGas-uptake pharmacokinetics and metabolism of the chlorofluorocarbon replacement 2-chloro-1,1,1,2-tetrafluoroethane (HCFC…	2-chloro-1,1,1,2-tetrafluoroethane	2837-89-0	ClC(F)C(F)(F)F																		blood		rat/ sprague-dawley, mouse/ CD-1, hamster/ syrian golden	male
7493556	82. Risk Anal. 1995 Oct;15(5):555-65A trichloroethylene risk assessment using a Monte Carlo analysis of parameteruncertainty in conjunction with physiologically-based pharmacokinetic modelingCronin WJ 4th(1), Oswald EJ, Shelley ML, Fisher JW, Flemming CDAuthor information: (1)Air Force Institute of Technology, Department of Engineering and EnvironmentalManagement, Wright-Patterson Air Force Base,…	trichloroethylene	79-01-6	Cl\C(\Cl)=C\Cl																		blood		human
7501875	83. Toxicol Appl Pharmacol. 1995 Oct;134(2):185-94A physiologically based dosimetry description of acrylonitrile and cyanoethylene oxide in the ratGargas ML(1), Andersen ME, Teo SK, Batra R, Fennell TR, Kedderis GLAuthor information: (1)Chemical Industry Institute of Toxicology, Research Triangle Park, North Carolina27709, USAThe cytochrome P450-mediated oxidation of acrylonitrile (ACN) to the mu…	acrylonitrile	107-13-1	N#CC=C																		blood		rat/ F344	male
7570594	84. Fundam Appl Toxicol. 1995 Apr;25(1):29-44Uncertainty in fitted estimates of apparent in vivo metabolic constants forchloroformSmith AE(1), Evans JSAuthor information: (1)Department of Environmental Health, Harvard School of Public Health, Boston,Massachusetts 02115, USAIt has become common practice to rely on fitted estimates of apparent in vivometabolic constants (e.g., Vmax and KM) in the p…	chloroform	67-66-3	ClC(Cl)Cl
7601325	85. Risk Anal. 1995 Jun;15(3):335-42Physiologically-based pharmacokinetic modeling of a mixture of toluene and xylenein humansTardif R(1), Lapar?? S, Charest-Tardif G, Brodeur J, Krishnan KAuthor information: (1)D??partement de m??decine du travail et d'hygi??ne du milieu, Facult?? de m??decine,Universit?? de Montr??al, Qu??bec, CanadaA physiologically-based pharmacokinetic (PBPK) model for a mix…	xylene	1330-20-7	c1c(cccc1C)C																				human
7604167	86. Chemosphere. 1995 Jul;31(1):2561-78Considering pharmacokinetic and mechanistic information in cancer riskassessments for environmental contaminants: examples with vinyl chloride andtrichloroethyleneClewell HJ(1), Gentry PR, Gearhart JM, Allen BC, Andersen MEAuthor information: (1)K. S. Crump Group, ICF Kaiser International, Ruston, Louisiana 71270, USARisk assessments for vinyl chloride (VC) …	trichloroethylene	79-01-6	Cl\C(\Cl)=C\Cl
7670867	87. Occup Environ Med. 1995 Jan;52(1):65-70Effect of variation of exposure to airborne chlorobenzene on internal exposureand concentrations of urinary metaboliteKumagai S(1), Matsunaga IAuthor information: (1)Department of Occupational Health, Osaka Prefectural Institute of Public Health, JapanOBJECTIVES: This study aimed to develop a physiologically based pharmacokineticmodel for chlorobenzene a…	chlorobenzene	108-90-7	Clc1ccccc1																		blood		human		adult
7697144	88. J Pharmacokinet Biopharm. 1994 Aug;22(4):259-92From piecewise to full physiologic pharmacokinetic modeling: applied tothiopental disposition in the ratEbling WF(1), Wada DR, Stanski DRAuthor information: (1)Department of Pharmaceutics, State University of New York at Buffalo, 14260-1200Physiologically based pharmacokinetic modeling procedures employ anatomicaltissue weight, blood flow, and st…	thiopental	71-73-8	[S-]C=1NC(=O)C(C(CCC)C)(CC)C(=O)N=1.[Na+]			arterial															blood		rat
7699583	89. Toxicol Appl Pharmacol. 1995 Apr;131(2):253-66Modeling of the toxicokinetics of polychlorinated dibenzo-p-dioxins anddibenzofurans in mammalians, including humans. I. Nonlinear distribution ofPCDD/PCDF body burden between liver and adipose tissuesCarrier G(1), Brunet RC, Brodeur JAuthor information: (1)D partement de M decine du travail et d'Hygi+ne du milieu, Facult de m decine,Universit de …	dibenzofuran	132-64-9	o1c2c(c3c1cccc3)cccc2								adipose				liver								rat, monkey, human
7716767	90. Toxicol Appl Pharmacol. 1995 May;132(1):103-14Development of a physiologically based pharmacokinetic model describing2-methoxyacetic acid disposition in the pregnant mouseTerry KK(1), Elswick BA, Welsch F, Conolly RBAuthor information: (1)Chemical Industry Institute of Toxicology, Research Triangle Park, North Carolina27709, USAUsing the potent developmental toxicant 2-methoxyethanol (2-ME) a…	2-methoxyacetic acid	50402-70-5	O(CC(O)=O)C												liver						blood		mouse/ Crl:CD-1 ICR BR	female	pregnant
7747273	91. Toxicol Appl Pharmacol. 1995 May;132(1):91-102A physiologically based pharmacokinetic model for methyl mercury in the pregnant rat and fetusGray DGAuthor information: Sciences International Inc., Alexandria, Virginia 22314-2808, USACurrent methyl mercury (MeHg) guidelines for human exposure are not adequatelyprotective against developmental effects in the children of women consumingMeHg-conta…	methyl mercury	22967-92-6	[Hg+]C										brain								blood		rat		pregnant, fetus
7747289	92. J Appl Toxicol. 1995 Mar-Apr;15(2):147-52An in vitro method for determination of tissue partition coefficients ofnon-volatile chemicals such as 2,3,7,8-tetrachlorodibenzo-p-dioxin and estradiolMurphy JE(1), Janszen DB, Gargas MLAuthor information: (1)Chemical Industry Institute of Toxicology, Research Triangle Park, NC, USAThe development of an in vitro vial equilibration technique for determ…	estradiol	113-38-2	Oc1cc2CC[C@H]3[C@@H]4CC[C@H](O)[C@]4(CC[C@@H]3c2cc1)C									fat	brain	kidney	liver						blood
7782561	93. J Pharmacokinet Biopharm. 1994 Oct;22(5):327-65Physiologically based pharmacokinetic study on a cyclosporin derivative, SDZ IMM 125Kawai R(1), Lemaire M, Steimer JL, Bruelisauer A, Niederberger W, Rowland MAuthor information: (1)Drug Safety, Sandoz Pharma Ltd, Basel, SwitzerlandThe immunosuppressant, SDZ IMM 125 (IMM), is a derivative of cyclosporin A (CyA)The disposition kinetics of IMM in p…	cyclosporin	59865-13-3			venous	arterial															blood
7791036	94. Occup Environ Med. 1995 May;52(5):344-52Physiologically based pharmacokinetic model for acetoneKumagai S(1), Matsunaga IAuthor information: (1)Department of Occupational Health, Osaka Prefectural Institute of Public Health, JapanOBJECTIVE: This study aimed to develop a physiologically based pharmacokineticmodel for acetone and to predict the kinetic behaviour of acetone in the humanbody with …	acetone	67-64-1	O=C(C)C			arterial		skin	lung	heart		fat	brain	kidney	liver						blood		human
7795758	95. Crit Rev Toxicol. 1994;24 Suppl:S11-33Review of the metabolic fate of styreneSumner SJ(1), Fennell TRAuthor information: (1)Chemical Industry Institute of Toxicology, Research Triangle Park, NCStyrene and styrene oxide have been implicated as reproductive toxicants,neurotoxicants, or carcinogens in vivo or in vitro. The use of these chemicals inthe manufacture of plastics and polymers and in …	styrene	100-42-5	c1ccccc1C=C									fat									blood
7818768	96. Biopharm Drug Dispos. 1994 Oct;15(7):587-97Variability in the disposition of chlorzoxazonede Vries JD(1), Salphati L, Horie S, Becker CE, Hoener BAAuthor information: (1)Department of Pharmacy, School of Pharmacy, University of California, SanFrancisco 94143-0446Chlorzoxazone is 6-hydroxylated by cytochrome P450 2E1 (CYP 2E1), whichbioactivates many toxic and carcinogenic molecules. Seventeen…	chlorzoxazone	95-25-0	Clc1cc2NC(Oc2cc1)=O																		blood		human
7849234	97. Toxicol Appl Pharmacol. 1995 Feb;130(2):237-47Chloroethylene mixtures: pharmacokinetic modeling and in vitro metabolism ofvinyl chloride, trichloroethylene, and trans-1,2-dichloroethylene in ratBarton HA(1), Creech JR, Godin CS, Randall GM, Seckel CSAuthor information: (1)Toxicology Hazards Research Unit, Wright-Patterson Air Force Base, ManTechEnvironmental Technology Inc., Dayton, Ohio 4543…	Chloroethylene	75-01-4	ClC=C												liver								rat/ sprague-dawley	male
7871537	98. Toxicol Lett. 1994 Dec;74(3):241-53Age-related changes in benzene disposition in male C57BL/6N mice described by aphysiologically based pharmacokinetic modelMcMahon TF(1), Medinsky MA, Birnbaum LSAuthor information: (1)Health Effects Division, USEPA, Washington, D.C. 20460A physiologically based pharmacokinetic (PBPK) model was developed to describethe disposition of benzene in 3- and 18-mont…	benzene	71-43-2	c1ccccc1									fat									blood		mice/ c57bl/6n	male	3-18 months old
7871548	99. J Toxicol Environ Health. 1995 Mar;44(3):301-17Physiologically based pharmacokinetic model useful in prediction of the influenceof species, dose, and exposure route on perchloroethylene pharmacokineticsDallas CE(1), Chen XM, Muralidhara S, Varkonyi P, Tackett RL, Bruckner JVAuthor information: (1)Department of Pharmacology and Toxicology, College of Pharmacy, University ofGeorgia, Athens 3060…	perchloroethylene	127-18-4	ClC(Cl)=C(Cl)Cl		venous	arterial															blood		rat/ Sprague-Dawley, dog/ Beagle	male
7897693	100. Environ Res. 1994 Oct;67(1):54-67Use of tissue disposition data from rats and dogs to determine speciesdifferences in input parameters for a physiological model for perchloroethyleneDallas CE(1), Chen XM, Muralidhara S, Varkonyi P, Tackett RL, Bruckner JVAuthor information: (1)Department of Pharmacology and Toxicology, College of Pharmacy, University ofGeorgia, Athens 30602-2356Tissue dispos…	perchloroethylene	127-18-4	ClC(Cl)=C(Cl)Cl						lung	heart		fat	brain	kidney	liver						blood		rat/ F344, dog/ Beagle	male
7925194	101. Drug Metab Dispos. 1994 Jul-Aug;22(4):511-7Gas-uptake pharmacokinetics of 2,2-dichloro-1,1,1-trifluoroethane (HCFC-123)Loizou GD(1), Urban G, Dekant W, Anders MWAuthor information: (1)Department of Pharmacology, University of Rochester, NY 14642The in vivo metabolic rate constants for the metabolism of the chlorofluorocarbonreplacement 2,2-dichloro-1,1,1-trifluoroethane (HCFC-123) were deter…	2,2-dichloro-1,1,1-trifluoroethane	306-83-2	ClC(Cl)C(F)(F)F																				rat/ sprague-dawley	male, female
7956723	102. Toxicol Appl Pharmacol. 1994 Nov;129(1):103-13Dose-dependent metabolism of 2,2-dichloro-1,1,1-trifluoroethane: aphysiologically based pharmacokinetic model in the male Fischer 344 ratVinegar A(1), Williams RJ, Fisher JW, McDougal JNAuthor information: (1)ManTech Environmental Technology, Inc., Dayton, Ohio 454372,2-Dichloro-1,1,1-trifluorethane (HCFC-123) is used industrially as arefrigerant…	2,2-dichloro-1,1,1-trifluoroethane	306-83-2	ClC(Cl)C(F)(F)F									fat						gut			blood		rat/ fischer 344	male
7974482	103. Toxicol Appl Pharmacol. 1994 Nov;129(1):61-79Physiologically based pharmacokinetics of 2-butoxyethanol and its majormetabolite, 2-butoxyacetic acid, in rats and humansCorley RA(1), Bormett GA, Ghanayem BIAuthor information: (1)Toxicology Research Laboratory, Dow Chemical Company, Midland, Michigan 48674A physiologically based pharmacokinetic model was developed to describe thedisposition of …	2-butoxyethanol	111-76-2	O(CCCC)CCO		venous									kidney							blood		human, rat/ F344	male	11 weeks (rat)
7974497	104. Arch Toxicol. 1994;68(3):143-57A physiologic pharmacokinetic model for styrene and styrene-7,8-oxide in mouse,rat and manCsan??dy GA(1), Mendrala AL, Nolan RJ, Filser JGAuthor information: (1)GSF-Institut f??r Toxikologie, Neuherberg, Oberschleissheim, GermanyConcern about the carcinogenic potential of styrene (ST) is due to its reactivemetabolite, styrene-7,8-oxide (SO). To estimate the bod…	styrene	100-42-5	c1ccccc1C=C		venous																		mouse, rat, human
8024461	105. Risk Anal. 1994 Jun;14(3):265-76Incorporation of pharmacokinetics in noncancer risk assessment: example withchloropentafluorobenzeneClewell HJ 3rd(1), Jarnot BMAuthor information: (1)K.S. Crump Group, ICF Kaiser International, Ruston, Louisiana 71270Noncancer risk assessment traditionally relies on applied dose measures, such as concentration in inhaled air or in drinking water, to character…	chloropentafluorobenzene	344-07-0	Clc1c(F)c(F)c(F)c(F)c1F
8029498	106. Risk Anal. 1994 Jun;14(3):339-49Lactational transfer of tetrachloroethylene in ratsByczkowski JZ(1), Fisher JWAuthor information: (1)ManTech Environmental Technology, Inc., Dayton, Ohio 45437-0009Tetrachloroethylene (PCE) is a commonly used organic solvent and a suspectedhuman carcinogen, reportedly transferred to human breast milk followinginhalation exposure. Transfer of PCE to milk may re…	tetrachloroethylene	127-18-4	ClC(Cl)=C(Cl)Cl																		blood		rat/ sprague-dawley		lactating, pup
8029506	107. Occup Environ Med. 1994 Jun;51(6):414-20Benzene toxicokinetics in humans: exposure of bone marrow to metabolitesWatanabe KH(1), Bois FY, Daisey JM, Auslander DM, Spear RCAuthor information: (1)Department of Mechanical Engineering, University of California, BerkeleyA three compartment physiologically based toxicokinetic model was fitted to humandata on benzene disposition. Two separate groups…	Benzene	71-43-2	c1ccccc1													bone							human
8044234	108. IARC Sci Publ. 1993;(127):65-78A pharmacokinetic model to describe toxicokinetic interactions between1,3-butadiene and styrene in rats: predictions for human exposureFilser JG(1), Johanson G, Kessler W, Kreuzer PE, Stei P, Baur C, Csan??dy GAAuthor information: (1)GSF-Institut f??r Toxikologie, Neuherberg, GermanyCo-exposure to vapours of 1,3-butadiene and styrene occurs in thestyrene-butadi…	1,3-butadiene	106-99-0	C(C=C)=C																				rat, human
8070888	109. IARC Sci Publ. 1993;(127):89-99Dose-dependent kinetics of inhaled styrene in manL??f A(1), Johanson GAuthor information: (1)National Institute of Occupational Health, Solna, SwedenOne female and one male volunteer were exposed to styrene vapo	styrene	100-42-5	c1ccccc1C=C																				human	male, female	adult
8070890	110. Toxicol Appl Pharmacol. 1994 Sep;128(1):158-65Gas uptake studies of deuterium isotope effects on dichloromethane metabolism in female B6C3F1 mice in vivoAndersen ME(1), Clewell HJ 3rd, Mahle DA, Gearhart JMAuthor information: (1)PKB/ETD/HERL United States Environmental Protection Agency, Research TrianglePark, North Carolina 27711In common with a diverse group of low-molecular-weight volatil…	deuterium	7782-39-0	[H][H]																		blood		mice/ b6c3f1	female
8079349	111. Toxicol Appl Pharmacol. 1994 Sep;128(1):36-44Applications of sensitivity analysis to a physiologically based pharmacokineticmodel for carbon tetrachloride in ratsEvans MV(1), Crank WD, Yang HM, Simmons JEAuthor information: (1)PKB/ETD/HERL United States Environmental Protection Agency, Research TrianglePark, North Carolina 27711Physiologically based pharmacokinetic (PBPK) models developed fr…	tetrachloride	56-23-5	ClC(Cl)(Cl)Cl									fat			liver						blood		rat/ F344	male	adult
8079352	112. Toxicol Appl Pharmacol. 1994 Sep;128(1):50-9Development of a physiologically based pharmacokinetic model forperchloroethylene using tissue concentration-time dataDallas CE(1), Chen XM, O'Barr K, Muralidhara S, Varkonyi P, Bruckner JVAuthor information: (1)Department of Pharmacology and Toxicology, College of Pharmacy, University ofGeorgia, Athens 30602-2356The tissue disposition of perchloro…	perchloroethylene	127-18-4	ClC(Cl)=C(Cl)Cl			arterial			lung	heart		fat	brain	kidney	liver						blood		rat/ sprague-dawley	male	adult
8079354	113. Toxicol Appl Pharmacol. 1994 Sep;128(1):60-8Use of a physiologically based model to predict systemic uptake and respiratoryelimination of perchloroethyleneDallas CE(1), Muralidhara S, Chen XM, Ramanathan R, Varkonyi P, Gallo JM,Bruckner JVAuthor information: (1)Department of Pharmacology and Toxicology, College of Pharmacy, University ofGeorgia, Athens 30602-2356The pharmacokinetics of inhal…	perchloroethylene	127-18-4	ClC(Cl)=C(Cl)Cl			arterial			lung												blood		rat/ sprague-dawley	male
8079355	114. Toxicol Appl Pharmacol. 1994 Sep;128(1):92-6Determination of tissue partition coefficients for volatile tissue-reactivechemicals: acrylonitrile and its metabolite 2-cyanoethylene oxideTeo SK(1), Kedderis GL, Gargas MLAuthor information: (1)Chemical Industry Institute of Toxicology, Research Triangle Park, North Carolina27709Partition coefficients (PCs) are chemical-specific parameters used i…	acrylonitrile	107-13-1	N#CC=C									fat	brain		liver						blood		rat/ F344	male
8079360	115. Drug Metab Dispos. 1993 Jul-Aug;21(4):634-9Gas-uptake pharmacokinetics and biotransformation of 1,1-dichloro-1-fluoroethane (HCFC-141b)Loizou GD(1), Anders MWAuthor information: (1)Department of Pharmacology, University of Rochester, NY 14642A physiologically based pharmacokinetic model was used to determine the in vivometabolic constants of the candidate chlorofluorocarbon replacement1,1-di…	1,1-dichloro-1-fluoroethane	1717-00-6	ClC(Cl)(F)C																				rat/ F344	male
8104122	116. Fundam Appl Toxicol. 1994 Jan;22(1):20-5The impact of exercise and intersubject variability on dose estimates fordichloromethane derived from a physiologically based pharmacokinetic modelDankovic DA(1), Bailer AJAuthor information: (1)Risk Assessment Program, National Institute for Occupational Safety and Health,Cincinnati, Ohio 45226-1998Andersen et al. and Reitz et al. have developed physi…	dichloromethane	75-09-2	ClCCl						lung						liver						blood
8125209	117. Environ Health Perspect. 1993 Nov;101(6):496-502Physiologically based toxicokinetic modeling of 1,3-butadiene lung metabolism in mice becomes more important at low dosesEvelo CT(1), Oostendorp JG, ten Berge WF, Borm PJAuthor information: (1)Department of Pharmacology, University of Limburg, Maastricht, The NetherlandsThis paper describes a physiologically based toxicokinetic model for1,3-but…	1,3-butadiene	106-99-0	C(C=C)=C						lung						liver								mice
8137778	118. J Pharmacokinet Biopharm. 1993 Oct;21(5):489-514A mathematical model for dynamics of cardiovascular drug action: application tointravenous dihydropyridines in healthy volunteersFrancheteau P(1), Steimer JL, Merdjan H, Guerret M, Dubray CAuthor information: (1)Sandoz Laboratories, Department of Pharmacological Research, Rueil-Malmaison,FranceA physiologically based mathematical model was buil…	dihydropyridine	3337-17-5	N1C=CCC=C1		venous	arterial				heart											blood		human
8145128	119. Toxicol Appl Pharmacol. 1994 Apr;125(2):228-36Computer simulation of the lactational transfer of tetrachloroethylene in ratsusing a physiologically based modelByczkowski JZ(1), Kinkead ER, Leahy HF, Randall GM, Fisher JWAuthor information: (1)ManTech Environmental Technology, Inc., Dayton, Ohio 45437A physiologically based pharmacokinetic (PBPK) model describing transfer ofinhaled tetrachlor…	tetrachloroethylene	127-18-4	ClC(Cl)=C(Cl)Cl									fat			liver						blood		rat/ sprague-dawley	female	lactating, pup
8171430	120. J Expo Anal Environ Epidemiol. 1993 Oct-Dec;3(4):417-30Workers' breath as a source of perchloroethylene (Perc) in the homeThompson KM(1), Evans JSAuthor information: (1)Harvard School of Public Health, Boston, Massachusetts 02115Wallace et al. (1991a) measured elevated levels of perchloroethylene (Perc) inthe homes of six dry cleaning workers who used Perc in the workplace. This paper consid…	perchloroethylene	127-18-4	ClC(Cl)=C(Cl)Cl
8173342	121. Toxicol Lett. 1993 Aug;69(2):181-96Optimization issues in physiological toxicokinetic modeling: a case study withbenzeneWoodruff TJ(1), Bois FYAuthor information: (1)Institute of Health Policy Studies, University of California, San Francisco94109This paper compares two methods for global optimization of physiologically based toxicokinetic models: Monte Carlo optimization, which searches rand…	benzene	71-43-2	c1ccccc1
8212060	122. Environ Res. 1993 Nov;63(2):202-18Physiologically based modeling of 2-butoxyethanol disposition in rats followingdifferent routes of exposureShyr LJ(1), Sabourin PJ, Medinsky MA, Birnbaum LS, Henderson RFAuthor information: (1)Inhalation Toxicology Research Institute, Lovelace Biomedical and EnvironmentalResearch Institute, Albuquerque, New Mexico2-Butoxyethanol (BE) is widely used as a solv…	2-butoxyethanol	111-76-2	O(CCCC)CCO					skin							liver						blood		rat
8243415	123. Toxicol Appl Pharmacol. 1993 Dec;123(2):274-82Kinetic analysis of furan biotransformation by F-344 rats in vivo and in vitroKedderis GL(1), Carfagna MA, Held SD, Batra R, Murphy JE, Gargas MLAuthor information: (1)Chemical Industry Institute of Toxicology, Research Triangle Park, North Carolina27709Furan is both hepatotoxic and hepatocarcinogenic in rats. The kinetics of furanbiotransformati…	furan	110-00-9	o1cccc1												liver						blood		rat/ f344	male	11-17 weeks old
8248934	124. Risk Anal. 1993 Oct;13(5):515-24Predicted infant exposure to tetrachloroethene in human breastmilkSchreiber JSAuthor information: New York State Department of Health, Bureau of Toxic Substance Assessment, Albany12203-3313Based on a variety of maternal occupational and residential inhalation exposurescenarios, estimates of infant exposure to the dry-cleaning solventtetrachlorothylene (perchlo…	tetrachloroethene	127-18-4	ClC(Cl)=C(Cl)Cl																				human		adult, infant
8259441	125. J Expo Anal Environ Epidemiol. 1993 Jul-Sep;3(3):339-65Linking a PBPK model for chloroform with measured breath concentrations inshowers: implications for dermal exposure modelsMcKone TEAuthor information: Lawrence Livermore National Laboratory, Livermore, CaliforniaFour issues are addressed in this paper. First, both dermal uptake models and arevised PBPK model are developed and combined in…	chloroform	67-66-3	ClC(Cl)Cl					skin							liver								human
8260842	126. Risk Anal. 1993 Dec;13(6):599-610Uncertainties in pharmacokinetic modeling for perchloroethylene: II. Comparisonof model predictions with data for a variety of different parametersHattis D(1), White P, Koch PAuthor information: (1)Center for Technology, Environment, and Development (CENTED), Clark University,Worcester, Massachusetts 01610In this paper we compare expectations derived from 10 …	perchloroethylene	127-18-4	ClC(Cl)=C(Cl)Cl		venous							fat									blood		human
8310161	127. Int Arch Occup Environ Health. 1993;64(8):569-80Effect of various exposure scenarios on the biological monitoring of organicsolvents in alveolar air. I. Toluene and m-xyleneLapar S(1), Tardif R, Brodeur JAuthor information: (1)D partement de m decine du travail et d'hygi+ne du milieu, Facult de m decine,Universit de Montr al, Qu bec, CanadaThe present study was undertaken to investigate the …	Toluene	108-88-3	c1ccccc1C																		blood		human/ white	male, female	adult
8314616	128. Toxicol Appl Pharmacol. 1993 Aug;121(2):239-52Pharmacokinetics of 2-methoxyethanol and 2-methoxyacetic acid in the pregnantmouse: a physiologically based mathematical modelClarke DO(1), Elswick BA, Welsch F, Conolly RBAuthor information: (1)Chemical Industry Institute of Toxicology, Research Triangle Park, North Carolina27709A physiologically based pharmacokinetic (PBPK) model was created to…	2-methoxyethanol	109-86-4	O(CCO)C		venous																blood		mouse/ CD-1	female	pregnant
8346541	129. Int J Clin Pharmacol Res. 1993;13(2):59-63Use of gentamicin physiologically-based model for individual dosingManuilov KK(1), Navashin SM, Kuleshov SEAuthor information: (1)National Research Centre of Antibiotics, Moscow, RussiaA new approach to fixing initial doses of gentamicin (GM) for i.m. administration(that is most commonly used anyway) is discussed. This approach is based on aphysiolog…	gentamicin	1403-66-3	O1[C@H](O[C@H]2[C@H](O)[C@@H](O[C@H]3OC[C@@](O)(C)[C@H](NC)[C@H]3O)[C@H](N)C[C@@H]2N)[C@H](N)CC[C@H]1C(NC)C																		blood		human	male	adult
8354589	130. Risk Anal. 1993 Feb;13(1):25-36Modeling receptor-mediated processes with dioxin: implications forpharmacokinetics and risk assessmentAndersen ME(1), Mills JJ, Gargas ML, Kedderis L, Birnbaum LS, Neubert D, GreenleeWFAuthor information: (1)Chemical Industry Institute of Toxicology, Research Triangle Park, North Carolina27709Dioxin (2,3,7,8-tetrachlorodibenzo-p-dioxin; TCDD), a widespread poly…	dioxin	1746-01-6	Clc1cc2Oc3cc(Cl)c(Cl)cc3Oc2cc1Cl												liver								rat
8383868	131. Int Arch Occup Environ Health. 1993;65(1 Suppl):S135-7A descriptive and mechanistic study of the interaction between toluene and xylenein humansTardif R(1), Lapar?? S, Krishnan K, Brodeur JAuthor information: (1)D??partment de M??decine du travail et hygi??ne du milieu, Facult?? de M??decine,Uni	xylene	1330-20-7	c1c(cccc1C)C																				human
8406910	132. Risk Anal. 1993 Feb;13(1):37-49A physiologically based pharmacokinetic assessment of tetrachloroethylene ingroundwater for a bathing and showering determinationRao HV(1), Brown DRAuthor information: (1)Environmental Epidemiology and Occupational Health Division, ConnecticutDepartment of Health Services, Hartford, Connecticut 06106A two-step methodology is described to make a health-based det…	tetrachloroethylene	127-18-4	ClC(Cl)=C(Cl)Cl										brain		liver								human
8451459	133. Risk Anal. 1993 Feb;13(1):51-62A compartmental model for the prediction of breath concentration and absorbeddose of chloroform after exposure while showeringChinery RL(1), Gleason AKAuthor information: (1)New York State Department of Health, Bureau of Toxic Substance Assessment,Albany, New York 12203-3399In order to predict the exhaled breath concentration of chloroform in individualsexposed…	chloroform	67-66-3	ClC(Cl)Cl					skin													blood		human
8451460	134. Risk Anal. 1993 Feb;13(1):71-86Pharmacokinetic modeling of trichloroethylene and trichloroacetic acid in humansAllen BC(1), Fisher JWAuthor information: (1)Clement International Corporation, K. S. Crump Division, Ruston, Louisiana 71270The development and application of appropriate physiologically basedpharmacokinetic (PBPK) models of chemical contaminants will provide a rationalbasis for ri…	trichloroethylene	79-01-6	Cl\C(\Cl)=C\Cl																		blood		human
8451462	135. Risk Anal. 1993 Feb;13(1):87-95Evaluating the risk of liver cancer in humans exposed to trichloroethylene using physiological modelsFisher JW(1), Allen BCAuthor information: (1)Armstrong Laboratory, Toxicology Division, Wright-Patterson Air Force Base, Ohio 45433Trichloroethylene (TCE) is a widespread environmental pollutant. TCE isclassified as a rodent carcinogen by the U.S. Environmental …	trichloroethylene	79-01-6	Cl\C(\Cl)=C\Cl												liver								human
8451463	136. Carcinogenesis. 1993 Apr;14(4):619-28Species differences in the production and clearance of 1,3-butadiene metabolites:a mechanistic model indicates predominantly physiological, not biochemical,controlKohn MC(1), Melnick RLAuthor information: (1)National Institute of Environmental Health Sciences, Research Triangle Park, NC27709Inhaled 1,3-butadiene, a monomer used in the production of synthe…	1,3-butadiene	106-99-0	C(C=C)=C						lung			fat			liver						blood		mice, rat, human
8472325	137. Toxicol Appl Pharmacol. 1993 Apr;119(2):258-66In vivo metabolism of chloroform in B6C3F1 mice determined by the method of gasuptake: the effects of body temperature on tissue partition coefficients andmetabolismGearhart JM(1), Seckel C, Vinegar AAuthor information: (1)ManTech Environmental Technology, Inc., Dayton, Ohio 45431-0009Mice exposed to various chemicals have been shown to respond b…	chloroform	67-66-3	ClC(Cl)Cl																		blood		mice/ b6c3f1	male	<6 months
8480334	138. Toxicol Appl Pharmacol. 1993 Jun;120(2):266-73Physiologically based modeling of the toxicokinetic interaction between tolueneand m-xylene in the ratTardif R(1), Lapar?? S, Krishnan K, Brodeur JAuthor information: (1)D??partement de m??decine du travail et d'hygi??ne du milieu, Facult?? de m??decine,Universit?? de Montr??al, PQ, CanadaThe present study was undertaken to investigate the mechan…	toluene	108-88-3	c1ccccc1C																				rat/ sprague-dawley	male
8511796	139. Toxicol Lett. 1993 May;68(1-2):131-44Variability of physiologically based pharmacokinetic (PBPK) model parameters and their effects on PBPK model predictions in a risk assessment forperchloroethylene (PCE)Gearhart JM(1), Mahle DA, Greene RJ, Seckel CS, Flemming CD, Fisher JW, ClewellHJ 3rdAuthor information: (1)ManTech Environmental Technology, Inc., Dayton, OH 45437-0009When used in the ris…	perchloroethylene	127-18-4	ClC(Cl)=C(Cl)Cl												liver						blood		mice, rat	male, female
8516760	140. Toxicol Lett. 1993 May;68(1-2):177-89Dioxin hepatic carcinogenesis: biologically motivated modeling and riskassessmentMills JJ(1), Andersen MEAuthor information: (1)Chemical Industry Institute of Toxicology, Research Triangle Park, NC 27709There are several key portions of the exposure-dose-response continuum with2,3,7,8-tetrachlorodibenzo-p-dioxin (TCDD, dioxin) that have to be describedqua…	Dioxin	1746-01-6	Clc1cc2Oc3cc(Cl)c(Cl)cc3Oc2cc1Cl												liver								rat/ F344/ Wistar	female
8516763	141. Toxicol Appl Pharmacol. 1996 Jan;136(1):49-56Differences in rates of benzene metabolism correlate with observed genotoxicityKenyon EM(1), Kraichely RE, Hudson KT, Medinsky MAAuthor information: (1)Chemical Industry Institute of Toxicology, Research Triangle Park, North Carolina27709, USABenzene (BZ) requires oxidative metabolism via cytochrome P450 2E1 (CYP 2E1) toexert its hematotoxic and g…	benzene	71-43-2	c1ccccc1																		blood		mice/ b6c3f1	male, female
8560479	142. Int Arch Occup Environ Health. 1995;67(6):375-94Effect of various exposure scenarios on the biological monitoring of organicsolvents in alveolar air. II. 1,1,1-Trichloroethane and trichloroethyleneLapar S(1), Tardif R, Brodeur JAuthor information: (1)D partement de m dicine du travail et d'hygi+ne du milieu, Facult de m decine,Universit de Montr al Qu bec, CanadaThe purpose of the present st…	trichloroethylene	79-01-6	Cl\C(\Cl)=C\Cl																		blood		human/ Caucasian	male, female	adult
8567088	143. Teratology. 1995 Aug;52(2):78-89Physiologically based pharmacokinetics of methoxyacetic acid: dose-effectconsiderations in C57BL/6 miceO'Flaherty EJ(1), Nau H, McCandless D, Beliles RP, Schreiner CM, Scott WJ JrAuthor information: (1)Department of Environmental Health, University of Cincinnati College of Medicine,Ohio 45267, USAMethoxyacetic acid (MAA), a weak acid with a pKa of 3.57, was us…	methoxyacetic acid	50402-70-5	O(CC(O)=O)C																				mice/ C57BL/6CrIBR	female	pregnant
8588185	144. Toxicol Appl Pharmacol. 1996 Feb;136(2):289-306In vivo and in vitro studies of perchloroethylene metabolism for physiologically based pharmacokinetic modeling in rats, mice, and humansReitz RH(1), Gargas ML, Mendrala AL, Schumann AMAuthor information: (1)RHR Consulting Services, Midland, Michigan 48640-3361, USAIn vivo experiments in rats and mice and in vitro experiments in rats, mice, and …	perchloroethylene	127-18-4	ClC(Cl)=C(Cl)Cl												liver								mice/ B6C3F1, rat/ F344, human	male
8619237	145. Toxicol Appl Pharmacol. 1996 Apr;137(2):253-67Predicting cancer risk from vinyl chloride exposure with a physiologically based pharmacokinetic modelReitz RH(1), Gargas ML, Andersen ME, Provan WM, Green TLAuthor information: (1)RHR Consulting Services, Midland, Michigan 48674-3361, USAA physiologically based pharmacokinetic (PBPK) model capable of describing themetabolism of vinyl chloride (V…	vinyl chloride	75-01-4	C=CCl												liver								rat/ Sprague-Dawley, mice/ B6C3F1, human	male, female	adult
8661351	146. Ann Biomed Eng. 1996 Mar-Apr;24(2):305-20A preliminary physiologically based pharmacokinetic model for naphthalene andnaphthalene oxide in mice and ratsSweeney LM(1), Shuler ML, Quick DJ, Babish JGAuthor information: (1)Department of Chemical Engineering, Cornell University, Ithaca, NY 14853, USANaphthalene is a toxicant with unusual species and tissue specificity that hasbeen the subject of…	naphthalene	91-20-3	c12c(cccc1)cccc2						lung						liver								mice, rat
8678360	147. Risk Anal. 1996 Jun;16(3):349-57Systemic uptake and clearance of chloroform by hairless rats following dermalexposure. I. Brief exposure to aqueous solutionsIslam MS(1), Zhao L, Zhou J, Dong L, McDougal JN, Flynn GLAuthor information: (1)College of Pharmacy, University of Michigan, Ann Arbor 48109, USAErratum in Risk Anal 2001 Feb;21(1):211The systemic uptake of chloroform from dilute aqueou…	chloroform	67-66-3	ClC(Cl)Cl																		blood		rat (hairless)
8693161	148. Toxicology. 1996 Jul 17;111(1-3):271-87Evaluating human variability in chemical risk assessment: hazard identificationand dose-response assessment for noncancer oral toxicity of trichloroethyleneBarton HA(1), Flemming CD, Lipscomb JCAuthor information: (1)ManTech Environmental Technology, Inc., Wright-Patterson Air Force Base, Dayton, OH 45437, USAHuman variability can be addressed during ea…	trichloroethylene	79-01-6	Cl\C(\Cl)=C\Cl											kidney	liver								human
8711742	149. Toxicology. 1996 Jul 17;111(1-3):289-303Investigation of the impact of pharmacokinetic variability and uncertainty onrisks predicted with a pharmacokinetic model for chloroformAllen BC(1), Covington TR, Clewell HJAuthor information: (1)K.S. Crump Group, ICF Kaiser International, Ruston, LA 71270, USAA sensitivity and uncertainty analysis was performed on the Reitz et al(Toxicol. Appl. Pharma…	chloroform	67-66-3	ClC(Cl)Cl												liver						blood		human, mice	male, female
8711743	150. J Pharm Sci. 1996 May;85(5):473-7Physiologic pharmacokinetic modeling of gastrointestinal blood flow as arate-limiting step in the oral absorption of digoxin: implications for patientswith congestive heart failure receiving epoprostenolCarlton LD(1), Pollack GM, Brouwer KLAuthor information: (1)School of Pharmacy, University of North Carolina at Chapel Hill 27599, USAA previously validated p…	digoxin	20830-75-5	O1CC(=CC1=O)[C@H]1CC[C@]2(O)[C@H]3[C@H](C[C@@H](O)[C@]12C)[C@@]1([C@@H](C[C@@H](O[C@@H]2O[C@H](C)[C@@H](O[C@@H]4O[C@H](C)[C@@H](O[C@@H]5O[C@H](C)[C@@H](O)[C@@H](O)C5)[C@@H](O)C4)[C@@H](O)C2)CC1)CC3)C		venous	arterial				heart				kidney	liver			gut			blood		human		adult
8742937	151. Fundam Appl Toxicol. 1996 Jun;31(2):243-51The inhalation toxicology, genetic toxicology, and metabolism of difluoromethane in the ratEllis MK(1), Trebilcock R, Naylor JL, Tseung K, Collins MA, Hext PM, Green TAuthor information: (1)Zeneca Central Toxicology Laboratory, Macclesfield, United KingdomDifluoromethane (HFC32) is under development as a replacement forchlorofluorocarbons (CFCs) in s…	difluoromethane	75-10-5	FCF							heart											blood		rat, rabbit		pregnant
8789790	152. Drug Metab Dispos. 1996 Apr;24(4):377-82A gas-liquid system for enzyme kinetic studies of volatile organic chemicalsDetermination of enzyme kinetic constants and partition coefficients oftrichloroethyleneHwang IY(1), Reardon KF, Tessari JD, Yang RSAuthor information: (1)Department of Environmental Health, Colorado State University, Fort Collins80523-1680, USAA gas-liquid system was developed…	trichloroethylene	79-01-6	Cl\C(\Cl)=C\Cl												liver								rat	male	60 days old
8801050	153. Fundam Appl Toxicol. 1996 Mar;30(1):55-66Rat to human extrapolation of HCFC-123 kinetics deduced from halothane kinetics: a corollary approach to physiologically based pharmacokinetic modelingWilliams RJ(1), Vinegar A, McDougal JN, Jarabek AM, Fisher JWAuthor information: (1)Armstrong Laboratory-Toxicology Division, Wright-Patterson AFB, Ohio 45433, USAThe goal of this study was to develop a…	halothane	151-67-7	BrC(Cl)C(F)(F)F									fat									blood		rat/ F344, human
8812223	154. Fundam Appl Toxicol. 1996 Apr;30(2):264-75Development of physiologically based pharmacokinetic model for methyltertiary-butyl ether and tertiary-butanol in male Fisher-344 ratsBorghoff SJ(1), Murphy JE, Medinsky MAAuthor information: (1)Chemical Industry Institute of Toxicology, Research Triangle Park, North Carolina27709, USAMethyl tertiary-butyl ether (MTBE) and its metabolite tertiary-but…	ether	2679-89-2	O(CC)CC																		blood		rat/ fisher-344	male
8812274	155. Cancer Chemother Pharmacol. 1996;38(6):499-507In vivo microdialysis to characterize drug transport in brain tumors: analysis ofmethotrexate uptake in rat glioma-2 (RG-2)-bearing ratsDevineni D(1), Klein-Szanto A, Gallo JMAuthor information: (1)Department of Medical Oncology, Fox Chase Cancer Center, Philadelphia, PA 19111, USABrain microdialysis was applied to sample free methotrexate (MTX) …	methotrexate	59-05-2	OC(=O)CC[C@H](NC(=O)c1ccc(N(Cc2nc3c(nc(nc3N)N)nc2)C)cc1)C(O)=O			arterial							brain		liver						blood		rat/ Fisher	male
8823490	156. Arch Toxicol. 1996;70(9):527-39Exploration of an interaction threshold for the joint toxicity oftrichloroethylene and 1,1-dichloroethylene: utilization of a PBPK modelel-Masri HA(1), Tessari JD, Yang RSAuthor information: (1)Center for Environmental Toxicology and Technology, Colorado State University,Fort Collins 80523, USAPhysiologically based pharmacokinetic (PBPK) modeling and gas uptake…	trichloroethylene	79-01-6	Cl\C(\Cl)=C\Cl																				rat/ F344
8831903	157. J Pharm Sci. 1996 Aug;85(8):878-83Preliminary physiologically based pharmacokinetic model for cocaine in the rat:model development and scale-up to humansBonate PL(1), Swann A, Silverman PBAuthor information: (1)Department of Psychiatry and Behavioral Sciences, University of Texas HealthScience Center at Houston 77030, USAA physiologically based multicompartmental model has been developed to …	cocaine	50-36-2	O(C(=O)c1ccccc1)[C@H]1C[C@H]2[N@@]([C@@H](CC2)[C@H]1C(OC)=O)C		venous	arterial				heart		fat	brain		liver			gut			blood		rat/ Sprague-Dawley, human	male	adult
8863281	158. Alcohol Alcohol. 1996 Jul;31(4):365-74Development and application of a physiologically based pharmacokinetic model for ethanol in the mousePastino GM(1), Sultatos LG, Flynn EJAuthor information: (1)UMDNJ New Jersey Medical School, Department of Pharmacology and Toxicology,Newark 07103, USAThe purpose of the present study was to develop a physiologically basedpharmacokinetic (PBPK) model in t…	ethanol	64-17-5	OCC										brain		liver						blood		mouse/ Swiss Webster	male
8879283	159. Toxicol Appl Pharmacol. 1996 Oct;140(2):245-53Physiologically based pharmacokinetic estimated metabolic constants andhepatotoxicity of carbon tetrachloride after methanol pretreatment in ratsEvans MV(1), Simmons JEAuthor information: (1)United States Environmental Protection Agency, National Health and Environmental Effects Research Laboratory, Research Triangle Park, North Carolina 27711, U…	tetrachloride	56-23-5	ClC(Cl)(Cl)Cl																				rat/ F344	male	adult
8887440	160. Toxicol Appl Pharmacol. 1996 Oct;140(2):422-35Refinement and verification of the physiologically based dosimetry descriptionfor acrylonitrile in ratsKedderis GL(1), Teo SK, Batra R, Held SD, Gargas MLAuthor information: (1)Chemical Industry Institute of Toxicology, Research Triangle Park, North Carolina27709, USAThe physiologically based dosimetry description for acrylonitrile (ACN) and itsm…	acrylonitrile	107-13-1	N#CC=C										brain		liver						blood		rat/ F344	male
8887460	161. Toxicol Appl Pharmacol. 1996 Oct;140(2):436-43Use of in vitro skin penetration data and a physiologically based model topredict in vivo blood levels of benzoic acidMacpherson SE(1), Barton CN, Bronaugh RLAuthor information: (1)Cosmetics Toxicology Branch, Center for Food Safety and Applied Nutrition, Foodand Drug Administration, Laurel, Maryland 20708, USAA physiologically based pharmacokine…	benzoic acid	65-85-0	OC(=O)c1ccccc1					skin							liver						blood		guinea pig (hairless)	female	3-6 months
8887461	162. Arch Toxicol. 1996;70(11):704-13Physiologically based pharmacokinetic/pharmacodynamic modeling of the toxicologicinteraction between carbon tetrachloride and Keponeel-Masri HA(1), Thomas RS, Sabados GR, Phillips JK, Constan AA, Benjamin SA,Andersen ME, Mehendale HM, Yang RSAuthor information: (1)Department of Environmental Health, Colorado State University, Fort Collins80523, USACarbon tetra…	tetrachloride	56-23-5	ClC(Cl)(Cl)Cl												liver								rat/ Sprague-Dawley
8896716	163. Toxicology. 1996 Oct 28;113(1-3):310-3Pharmacokinetic model describing the disposition of butadiene and styrene inmiceLeavens TL(1), Bond JAAuthor information: (1)University of North Carolina, Chapel Hill 27599-7270, USACoexposure to 1,3-butadiene (BD) and styrene occurs in the workplace of manypolymer industries. The reactive epoxide metabolites of both compounds areresponsible for their ge…	styrene	100-42-5	c1ccccc1C=C																		blood		mice
8901915	164. Toxicology. 1996 Oct 28;113(1-3):356-60Butadiene and isoprene: future studies and implicationsBolt HMAuthor information: Institut f??r Arbeitsphysiologie, Universit??t Dortmund, GermanyBased on the symposium on 1,-3-butadiene and isoprene at Blaine, WA, thefollowing areas need special attention for future research: (1) discrepancies in PBPK modelling by different groups should be solved; (2)…	isoprene	78-79-5	C(C=C)(C)=C													bone
8901925	165. Toxicol Appl Pharmacol. 1996 Nov;141(1):124-32Physiologically based pharmacodynamic modeling of an interaction thresholdbetween trichloroethylene and 1,1-dichloroethylene in Fischer 344 ratsel-Masri HA(1), Constan AA, Ramsdell HS, Yang RSAuthor information: (1)Laboratory of Computational Biology and Risk Analysis, National Institute ofEnvironmental Health Sciences, Research Triangle Park, No…	trichloroethylene	79-01-6	Cl\C(\Cl)=C\Cl												liver								rat/ fischer 344		90 days old
8917684	166. Fundam Appl Toxicol. 1996 Aug;32(2):260-8Simulation of toluene kinetics in the rat by a physiologically basedpharmacokinetic model with application of biotransformation parameters derivedindependently in vitro and in vivoDeJongh J(1), Blaauboer BJAuthor information: (1)Research Institute of Toxicology (RITOX), Utrecht, The NetherlandsThe biokinetic behavior of toluene was modeled in the rat …	toluene	108-88-3	c1ccccc1C										brain								blood		rat
8921329	167. J Expo Anal Environ Epidemiol. 1995 Oct-Dec;5(4):573-82Liquid/air partition coefficients of methyl and ethyl T-butyl ethers, T-amylmethyl ether, and T-butyl alcoholNihlen A(1), Lof A, Johanson GAuthor information: (1)Department of Toxicology, National Institute of Occupational Health, Solna,Sweden. nihlen@nioh.sePartition coefficients are essential to a description of the uptake anddistribut…	ethyl	74-84-0	CC																		blood		human
8938250	168. Fundam Appl Toxicol. 1996 May;31(1):103-16DNA-protein cross-links (DPX) and cell proliferation in B6C3F1 mice but notSyrian golden hamsters exposed to dichloromethane: pharmacokinetics and riskassessment with DPX as dosimeterCasanova M(1), Conolly RB, Heck H d'AAuthor information: (1)Chemical Industry Institute of Toxicology, Research Triangle Park, North Carolina27709, USADichloromethane (D…	dichloromethane	75-09-2	ClCCl						lung						liver								mice/ b6c3f1, hamsters
8998946	169. Toxicology. 1997 Feb 14;117(1):25-33A pharmacokinetic model describing pulsatile uptake of orally-administered carbontetrachlorideSemino G(1), Lilly P, Andersen MEAuthor information: (1)Laboratorio di Tossicologia, Istituto di Scienze Farmacologiche, University ofMilan, ItalyMany rodent bioassays have been conducted using oral gavage for delivery of test chemicals. Highly lipophilic compound…	tetrachloride	56-23-5	ClC(Cl)(Cl)Cl				GItract								liver						blood		rat/ F344	male
9020196	170. Xenobiotica. 1997 Jan;27(1):87-99Physiologically based pharmacokinetic analysis of the concentration-dependentmetabolism of halothaneLoizou GD(1), Tran CL, Anders MWAuthor information: (1)Department of Pharmacology, University of Rochester, NY 14642, USA1. Previous studies with the halothane analogue and chlorofluorocarbonreplacement 2,2-dichloro-1,1,1-trifluoroethane (HCFC-123) have shown t…	halothane	151-67-7	BrC(Cl)C(F)(F)F																				rat/ Sprague-Dawley	male, female
9041681	171. Regul Toxicol Pharmacol. 1997 Feb;25(1):26-42Trichloroethylene cancer risk: simplified calculation of PBPK-based MCLs forcytotoxic end pointsBogen KT(1), Gold LSAuthor information: (1)Health and Ecological Assessment Division, Lawrence Livermore NationalLaboratory, Livermore, California 94550, USACancer risk assessments for trichloroethylene (TCE) based on linear extrapolationfrom bioassay r…	Trichloroethylene	79-01-6	Cl\C(\Cl)=C\Cl											kidney	liver								mice/ B6C3F1, human	male, female	adult
9056499	172. Toxicol Appl Pharmacol. 1997 Feb;142(2):386-400Physiologically based modeling of vinyl acetate uptake, metabolism, andintracellular pH changes in the rat nasal cavityPlowchalk DR(1), Andersen ME, Bogdanffy MSAuthor information: (1)E. I. du Pont de Nemours and Co., Haskell Laboratory for Toxicology andIndustrial Medicine, Newark, Delaware 19714, USAChronic inhalation exposure to vinyl acetate…	vinyl acetate	108-05-4	O(C(=O)C)C=C																				rat/ CrlCD:BR	male	adult
9070362	173. Toxicol Appl Pharmacol. 1997 Mar;143(1):56-69The use of human in vitro metabolic parameters to explore the risk assessment of hazardous compounds: the case of ethylene dibromidePloemen JP(1), Wormhoudt LW, Haenen GR, Oudshoorn MJ, Commandeur JN, VermeulenNP, de Waziers I, Beaune PH, Watabe T, van Bladeren PJAuthor information: (1)TNO Toxicology, Zeist, The NetherlandsEthylene dibromide (1,2-…	ethylenedibromide	25429-23-6	BrC=CBr												liver								human, rat		adult
9073592	174. Toxicol Appl Pharmacol. 1997 Mar;143(1):130-9Pharmacokinetics and metabolism of vinyl fluoride in vivo and in vitroCantoreggi S(1), Keller DAAuthor information: (1)Haskell Laboratory for Toxicology and Industrial Medicine, E.I. du Pont deNemours and Company, Newark, Delaware 19714, USAVinyl fluoride (VF) is an inhalation carcinogen at concentrations of 25 ppm orgreater in rats and mice. The …	vinyl fluoride	75-02-5	FC=C												liver								rat/ CrlCD:BR, mice/ CD-1	male	adult
9073601	175. J Am Acad Dermatol. 1997 Mar;36(3 Pt 2):S77-85A physiologically based pharmacokinetic model for retinoic acid and itsmetabolitesClewell HJ 3rd(1), Andersen ME, Wills RJ, Latriano LAuthor information: (1)K.S. Crump Division, ICF Kaiser International, Ruston, LA 71270, USABACKGROUND: A physiologically based pharmacokinetic (PBPK) model forall-trans-retinoic acid (tretinoin) was developed to pr…	retinoic acid	302-79-4	OC(=O)\C=C(\C=C\C=C(\C=C\C=1C(CCCC=1C)(C)C)/C)/C					skin				fat			liver			gut					human
9091511	176. Pharm Res. 1997 Mar;14(3):337-44Physiologically based pharmacokinetic models of 2',3'-dideoxyinosineKang HJ(1), Wientjes MG, Au JLAuthor information: (1)College of Pharmacy, Ohio State University, Columbus 43210, USAPURPOSE: The goal of this study was to develop physiologically basedpharmacokinetic (PBPK) models for 2',3'-dideoxyinosine (ddI) in rats when thedrug was administered alone (ddI …	2',3'-dideoxyinosine	14187-31-6	O1[C@@H](CC[C@@H]1n1c2ncnc(O)c2nc1)CO		venous								brain	kidney	liver		spleen	gut		pancreas	blood		human
9098877	177. Carcinogenesis. 1997 Apr;18(4):611-25Physiologically based pharmacokinetic modeling of 1,3-butadiene,1,2-epoxy-3-butene, and 1,2:3,4-diepoxybutane toxicokinetics in mice and ratsSweeney LM(1), Schlosser PM, Medinsky MA, Bond JAAuthor information: (1)Chemical Industry Institute of Toxicology, Research Triangle Park, NC 27709, USA1,3-Butadiene (BD) is a more potent tumor inducer in mice than i…	1,2-epoxy-3-butene	62249-80-3	O1CC1C=C																		blood		mice, rat	male
9111190	178. Environ Health Perspect. 1996 Dec;104 Suppl 6:1141-6Biomarkers of environmental benzene exposureWeisel C(1), Yu R, Roy A, Georgopoulos PAuthor information: (1)Environmental and Occupational Health Sciences Institute, UMDNJ-Robert WoodJohnson Medical School, Piscataway, USA. weisel@eohsi.rutgers.eduEnvironmental exposures to benzene result in increases in body burden that arereflected in vari…	benzene	71-43-2	c1ccccc1																		blood		rat, mice, human
9118884	179. Environ Health Perspect. 1996 Dec;104 Suppl 6:1413-29Reassessing benzene risks using internal doses and Monte-Carlo uncertaintyanalysisCox LA JrAuthor information: Cox Associates, Denver, Colorado 80218, USA. tcoxdenver@aol.comHuman cancer risks from benzene have been estimated from epidemiological data,with supporting evidence from animal bioassay data. This article reexamines theanimal-bas…	benzene	71-43-2	c1ccccc1
9118928	180. J Pharm Sci. 1994 Jun;83(6):774-82Dermal and underlying tissue pharmacokinetics of lidocaine after topicalapplicationSingh P(1), Roberts MSAuthor information: (1)Department of Pharmacy, The University of Queensland, AustraliaThe deep-tissue penetration of lidocaine below a dermally applied site wasquantified in a rat model. The concentrations of lidocaine in tissues below theapplied site wer…	lidocaine	137-58-6	O=C(Nc1c(cccc1C)C)CN(CC)CC																		blood		rat
9120805	181. Toxicol Appl Pharmacol. 1997 May;144(1):120-34Physiologically based pharmacokinetic modeling of a ternary mixture of alkylbenzenes in rats and humansTardif R(1), Charest-Tardif G, Brodeur J, Krishnan KAuthor information: (1)D partment de m decine du travail et d'hygi+ne du milieu, Facult de m decine,Universit de Montr al, Qu bec, CanadaThe objective of the present study was to develop a phys…	benzene	71-43-2	c1ccccc1		venous																blood		human, rat	male	adult
9169076	182. Toxicol Appl Pharmacol. 1997 Jun;144(2):340-7Using structural information to create physiologically based pharmacokineticmodels for all polychlorinated biphenylsParham FM(1), Kohn MC, Matthews HB, DeRosa C, Portier CJAuthor information: (1)OAO/National Institute of Environmental Health Sciences, Research Triangle Park, North Carolina 27709, USAPhysiologically based pharmacokinetic (PBPK) mod…	biphenyl	68409-73-4	c1ccccc1-c1ccccc1					skin			adipose	fat			liver						blood		human
9194418	183. Toxicol Appl Pharmacol. 1997 Jul;145(1):147-57A comparison of physiologically based pharmacokinetic model predictions andexperimental data for inhaled ethanol in male and female B6C3F1 mice, F344 rats, and humansPastino GM(1), Asgharian B, Roberts K, Medinsky MA, Bond JAAuthor information: (1)Chemical Industry Institute of Toxicology, Research Triangle Park, North Carolina27709, USAEthanol i…	ethanol	64-17-5	OCC									fat	brain		liver						blood		mice/ b6c3f1, rat/ f344, human	male, female
9221833	184. Toxicol Appl Pharmacol. 1997 Jul;145(1):192-201A physiologically based pharmacokinetic and pharmacodynamic model for paraoxon inrainbow troutAbbas R(1), Hayton WLAuthor information: (1)Division of Pharmaceutics and Pharmaceutical Chemistry, College of Pharmacy, The Ohio State University, Columbus 43210-1291, USATrout were exposed to an aqueous solution of 75 ng/ml paraoxon for 5 days at 12de…	paraoxon	311-45-5	P(Oc1ccc([N+](=O)[O-])cc1)(OCC)(OCC)=O							heart			brain	kidney	liver						blood		fish/ rainbow trout
9221837	185. Chemosphere. 1997 Aug;35(3):427-52A pharmacokinetic analysis of interspecies extrapolation in dioxin riskassessmentLawrence GS(1), Gobas FAAuthor information: (1)School of Resource and Environmental Management, Simon Fraser University Burnaby,British Columbia, CanadaThis study entails a pharmacokinetic analysis of the relationship between theexternal dose of 2,3,7,8-tetrachlorodibenzo-p-diox…	dioxin	1746-01-6	Clc1cc2Oc3cc(Cl)c(Cl)cc3Oc2cc1Cl								adipose				liver								mice, rat, human
9241819	186. Masui. 1997 Jul;46(7):926-33[Pharmacokinetics of isosorbide dinitrate examined by physiologically-basedpharmacokinetic model][Article in Japanese]Matsumoto JAuthor information: Department of Anesthesiology, Akita University School of MedicineTo make a physiologically-based pharmacokinetic model of isosorbide dinitrate(ISDN), the author infused ISDN at 1, 10, 30 micrograms.kg-1.min-1 intoanes…	isosorbide dinitrate	87-33-2	O1[C@H]2[C@H](OC[C@@H]2O[N+](=O)[O-])[C@H](O[N+](=O)[O-])C1									fat	brain		liver								rabbit
9251507	187. Toxicol Appl Pharmacol. 1997 Aug;145(2):301-10A physiologically based pharmacokinetic (PB-PK) model for 1,2-dichlorobenzenelinked to two possible parameters of toxicityHissink AM(1), Van Ommen B, Kr se J, Van Bladeren PJAuthor information: (1)Toxicology Division, TNO Nutrition and Food Research Institute, Zeist, TheNetherlandsA physiologically based pharmacokinetic (PB-PK) model was develope…	1,2-dichlorobenzene	95-50-1	Clc1ccccc1Cl									fat			liver								human, rat (Wistar)	male
9266803	188. Toxicol Appl Pharmacol. 1997 Aug;145(2):311-22Development of a physiologically based pharmacokinetic model to describe thedisposition of methanol in pregnant rats and miceWard KW(1), Blumenthal GM, Welsch F, Pollack GMAuthor information: (1)Curriculum in Toxicology, School of Medicine, University of North Carolina atChapel Hill, 27599-7360, USAPhysiologically based pharmacokinetic (PBPK) mod…	methanol	865-33-8	OC												liver								rat/ Sprague-Dawley, mice/ CD-1	female	pregnant
9266804	189. Toxicol Appl Pharmacol. 1997 Aug;145(2):340-8In vitro uptake of methyl tert-butyl ether in male rat kidney: use of atwo-compartment model to describe protein interactionsPoet TS(1), Borghoff SJAuthor information: (1)Chemical Industry Institute of Toxicology, Research Triangle Park, North Carolina27709, USAMethyl tert-butyl ether (MTBE) is a gasoline additive that causes renal tumors inmale r…	methyl tert-butyl ether	1634-04-4	O(C(C)(C)C)C											kidney									rat	male, female	10-12 weeks old
9266807	190. Toxicology. 1997 Sep 26;122(1-2):1-9Simulation of lindane kinetics in ratsDeJongh J(1), Blaauboer BJAuthor information: (1)Research Institute of Toxicology, Utrecht, The Netherlandsj.dejongh@ritox.dgk.ruu.nlThe kinetics of lindane were modelled in the male rat with aphysiologically-based pharmacokinetic (PB-PK) model. The model was parameterized by using reference physiological parameter val…	lindane	319-85-7	ClC1C(Cl)C(Cl)C(Cl)C(Cl)C1Cl																				rat	male
9274797	191. Carcinogenesis. 1997 Aug;18(8):1637-41Measurement of benzene oxide in the blood of rats following administration ofbenzeneLindstrom AB(1), Yeowell-O'Connell K, Waidyanatha S, Golding BT, Tornero-Velez R,Rappaport SMAuthor information: (1)Department of Environmental Sciences and Engineering, School of Public Health,University of North Carolina at Chapel Hill, 27599-7400, USAAlthough it is gen…	benzene	71-43-2	c1ccccc1									fat			liver						blood		rat/ F344	male	12-14 weeks old
9276641	192. J Pharmacol Exp Ther. 1997 Sep;282(3):1131-8Tissue and perfusate pharmacokinetics of melphalan in isolated perfused rathindlimbWu ZY(1), Smithers BM, Roberts MSAuthor information: (1)Department of Medicine, University of Queensland, Princess Alexandra Hospital,Brisbane, AustraliaMelphalan is commonly used as a cytotoxic agent in isolated limb perfusion forlocally recurrent malignant melanoma…	melphalan	148-82-3	ClCCN(CCCl)c1ccc(cc1)C[C@H](N)C(O)=O					skin				fat											rat/ Wistar	male
9316818	193. Can Vet J. 1997 Oct;38(10):645-6An oxytetracycline residue depletion study to assess the physiologically basedpharmokinetic (PBPK) model in farmed Atlantic salmonBrocklebank JR(1), Namdari R, Law FCAuthor information: (1)Brocklebank Mobile Veterinary Services Ltd., Comox, British ColumbiaPMCID: PMC1576846PMID: 9332751 [PubMed - indexed for MEDLINE]	oxytetracycline	79-57-2	O.O.OC=1[C@@H](N(C)C)[C@H]2[C@@](O)(C(=O)C=1C(=O)N)C(O)=C1[C@@H]([C@](O)(c3c(C1=O)c(O)ccc3)C)[C@@H]2O																				fish/ farmed atlantic salmon
9332751	194. Fundam Appl Toxicol. 1997 Oct;39(2):120-30Physiologically based pharmacokinetics and the dermal absorption of2-butoxyethanol vapor by humansCorley RA(1), Markham DA, Banks C, Delorme P, Masterman A, Houle JMAuthor information: (1)Pacific Northwest Division, Battelle Memorial Institute, Richland, Washington90352, USAIt has generally been assumed that the skin contributes only minor amounts to…	2-butoxyethanol	111-76-2	O(CCCC)CCO		venous			skin	lung												blood		human
9344624	195. Toxicol Appl Pharmacol. 1997 Nov;147(1):15-30A physiologically based pharmacokinetic model for trichloroethylene and itsmetabolites, chloral hydrate, trichloroacetate, dichloroacetate,trichloroethanol, and trichloroethanol glucuronide in B6C3F1 miceAbbas R(1), Fisher JWAuthor information: (1)Toxicology Division, Geo-Centers, Inc., Wright-Patterson Air Force Base, Ohio45433-7400, USAA six-com…	trichloroethylene	79-01-6	Cl\C(\Cl)=C\Cl						lung			fat			liver						blood		mice/ b6c3f1	male	12 weeks old
9356303	196. J Pharm Sci. 1997 Nov;86(11):1223-8A physiologically based pharmacokinetic model of zidovudine (AZT) in the mouse:model development and scale-up to humansChow HHAuthor information: Department of Pharmacy Practice and Science, College of Pharmacy, University ofArizona, Tucson 85721, USAAfter having been used in treating HIV infection for a decade, zidovudine (AZT)continues to be an essential …	zidovudine	30516-87-1	O1[C@H](CO)[C@@H](N=[N+]=[N-])C[C@@H]1N1C=C(C)C(=O)NC1=O																				mouse	female
9383730	197. Regul Toxicol Pharmacol. 1997 Dec;26(3):257-70Combining physiologically based pharmacokinetic modeling with Monte Carlosimulation to derive an acute inhalation guidance value for trichloroethyleneSimon TWAuthor information: U.S. Environmental Protection Agency, Atlanta Federal Center, Georgia 30303-3104,USAUsing the Monte Carlo method and physiologically based pharmacokinetic modeling, an oc…	trichloroethylene	79-01-6	Cl\C(\Cl)=C\Cl																		blood		humna	male, female	adult
9441916	198. Toxicology. 1997 Dec 26;124(2):141-52Physiologically based estimation of in vivo rates of bromodichloromethanemetabolismLilly PD(1), Andersen ME, Ross TM, Pegram RAAuthor information: (1)Experimental Toxicology Division, MD-74, National Health and EnvironmentalEffects Research Laboratory, US Environmental Protection Agency, ResearchTriangle Park, NC 27711, USABromodichloromethane (BDCM) is a…	bromodichloromethane	75-27-4	BrC(Cl)Cl									fat		kidney	liver								rat/ f344	male
9458004	199. J Pharmacokinet Biopharm. 1997 Jun;25(3):277-312Quantitative structure-pharmacokinetics relationships: I. Development of awhole-body physiologically based model to characterize changes inpharmacokinetics across a homologous series of barbiturates in the ratBlakey GE(1), Nestorov IA, Arundel PA, Aarons LJ, Rowland MAuthor information: (1)Astra Charnwood, Loughborough, Leics, United KingdomErr…	barbiturate	67-52-7	O=C1[N-]C(=O)NC(=O)C1			arterial		skin	lung	heart	adipose		brain	kidney	liver	bone	spleen	gut		pancreas	blood		rat
9474530	200. J Pharmacokinet Biopharm. 1997 Aug;25(4):413-47Physiologically based pharmacokinetic modeling of a homologous series ofbarbiturates in the rat: a sensitivity analysisNestorov IA(1), Aarons LJ, Rowland MAuthor information: (1)Central Laboratory of Biomedical Engineering, Acad. G. Bonchev Str., BulgariaSensitivity analysis studies the effects of the inherent variability anduncertainty in model…	barbiturate	67-52-7	O=C1[N-]C(=O)NC(=O)C1			arterial		skin	lung	heart	adipose		brain	kidney	liver	bone	spleen	gut		pancreas	blood		rat/ Sprague-Dawley	male
9561487	201. Am Ind Hyg Assoc J. 1998 Apr;59(4):242-51Effects of variation in exposure to airborne acetone and difference in work load on acetone concentrations in blood, urine, and exhaled airKumagai S(1), Matsunaga I, Tabuchi TAuthor information: (1)Department of Occupational Health, Osaka Prefectural Institute of Public Health, JapanUsing a physiologically based pharmacokinetic (PBPK) model, the effec…	acetone	67-64-1	O=C(C)C		venous																blood
9586199	202. Drug Metab Dispos. 1998 Jun;26(6):585-94Physiologically based pharmacokinetics model of primidone and its metabolitesphenobarbital and phenylethylmalonamide in humans, rats, and miceEl-Masri HA(1), Portier CJAuthor information: (1)Laboratory of Computational Biology and Risk Analysis, National Institute ofEnvironmental Health Sciences, Research Triangle Park, NC 27709, USAErratum in Drug Met…	phenobarbital	50-06-6	O=C1NC(=O)NC(=O)C1(CC)c1ccccc1										brain										human, rat, mice
9616196	203. Risk Anal. 1998 Apr;18(2):205-13A pharmacokinetic study of occupational and environmental benzene exposure withregard to genderBrown EA(1), Shelley ML, Fisher JWAuthor information: (1)Air Force Institute of Technology, WPAFB, Ohio, USAUsing physiologically-based pharmacokinetic (PBPK) modeling, occupational,personal, and environmental benzene exposure scenarios are simulated for adultmen and…	benzene	71-43-2	c1ccccc1									fat									blood		human	male, female	adult
9637076	204. Environ Health Perspect. 1998 Jul;106(7):393-400A physiologically based pharmacokinetic model for 2,4-toluenediamine leached frompolyurethane foam-covered breast implantsLuu HM(1), Hutter JC, Bushar HFAuthor information: (1)Center For Devices and Radiological Health, Food and Drug Administration,Rockville, MD 20852, USAComment in Environ Health Perspect. 1998 Nov;106(11):A526-7Physiologicall…	2,4-toluenediamine	95-80-7	Nc1cc(N)ccc1C		venous							fat		kidney	liver								rat/ human	female
9637796	205. Toxicol Appl Pharmacol. 1998 Jun;150(2):205-17A physiologically based pharmacokinetic description of the oral uptake, tissuedosimetry, and rates of metabolism of bromodichloromethane in the male ratLilly PD(1), Andersen ME, Ross TM, Pegram RAAuthor information: (1)University of North Carolina-Chapel Hill 27599, USABromodichloromethane (BDCM), a trihalomethane (THM) and water chlorinationby-p…	bromodichloromethane	75-27-4	BrC(Cl)Cl											kidney							blood		rat/ f344	male
9653052	206. Risk Anal. 1998 Jun;18(3):261-9Physiologically-based pharmacokinetic model for trichloroethylene consideringenterohepatic recirculation of major metabolitesStenner RD(1), Merdink JL, Fisher JW, Bull RJAuthor information: (1)Pacific Northwest National Laboratory (operated by Battelle Memorial Institute), Richland, Washington 99352, USA. rd-stenner@prl.govTrichloroacetic acid (TCA) is a major …	trichloroethylene	79-01-6	Cl\C(\Cl)=C\Cl																		blood		mice
9664722	207. Toxicology. 1998 May 15;127(1-3):69-84Urinary and biliary excretion kinetics of 1-hydroxypyrene following intravenousand oral administration of pyrene in ratsBouchard M(1), Viau CAuthor information: (1)D partement de m decine du travail et d'hygi+ne du milieu, Facult de m decine,Universit de Montr al, Qu bec, CanadaThe urinary and biliary excretion kinetics of 1-hydroxypyrene (1-OHP) werecom…	1-hydroxypyrene	5315-79-7	Oc1c2c3c4c(cc2)cccc4ccc3cc1		venous																		rat/ Sprague-Dawley	male
9699795	208. Toxicol Appl Pharmacol. 1998 Jul;151(1):110-6Using structural information to create physiologically based pharmacokineticmodels for all polychlorinated biphenyls. II. Rates of metabolismParham FM, Portier CJPhysiologically based pharmacokinetic (PBPK) models are useful in describing the distribution, metabolism, and fate of xenobiotics across multiple species. Theeventual goal of the present…	biphenyl	68409-73-4	c1ccccc1-c1ccccc1									fat											rat/ Sprague-Dawley	male
9705893	209. Toxicol Sci. 1998 Jun;43(2):186-95A dosimetric analysis of behavioral effects of acute toluene exposure in rats andhumansBenignus VA(1), Boyes WK, Bushnell PJAuthor information: (1)U.S. Environmental Protection Agency, Human Studies Division, Research TrianglePark, North Carolina 27711, USAThe literature on behavioral effects of exposure to toluene is difficult toassess due, in part, to a wi…	toluene	108-88-3	c1ccccc1C			arterial															blood		human, rat
9710960	210. J Pharmacol Exp Ther. 1998 Nov;287(2):457-68Physiologically based pharmacokinetics of cyclosporine A: extension to tissuedistribution kinetics in rats and scale-up to humanKawai R(1), Mathew D, Tanaka C, Rowland MAuthor information: (1)Drug Metabolism and Pharmacokinetics, Novartis Pharma AG CH-4002, Basel,SwitzerlandThe tissue distribution kinetics of i.v. Cyclosporine A (CyA) was investiga…	cyclosporine	59865-13-3			venous	arterial															blood		rat/ Sprague-Dawley	male
9808668	211. Biopharm Drug Dispos. 1998 Oct;19(7):445-53Physiologically based pharmacokinetic prediction of p-phenylbenzoic aciddisposition in the pregnant ratKawahara M(1), Nanbo T, Tsuji AAuthor information: (1)Faculty of Pharmaceutical Sciences, Kanazawa University, JapanDisposition of p-phenylbenzoic acid (PPBA) in the pregnant Wistar rat (for bothmother and fetuses) was predicted by using a physiolo…	p-phenylbenzoic acid	92-92-2	OC(=O)c1ccc(cc1)-c1ccccc1		venous			skin				fat	brain	kidney	liver		spleen	gut			blood		rat/ Wistar	female	pregnant
9818711	212. Toxicol Appl Pharmacol. 1998 Oct;152(2):339-59A human physiologically based pharmacokinetic model for trichloroethylene and itsmetabolites, trichloroacetic acid and free trichloroethanolFisher JW(1), Mahle D, Abbas RAuthor information: (1)Armstrong Laboratory, Toxicology Division, Wright-Patterson AFB, Ohio, USANine male and eight female healthy volunteers were exposed to 50 or 100 ppmtrichl…	trichloroethylene	79-01-6	Cl\C(\Cl)=C\Cl						lung			fat		kidney	liver						blood		human	male, female	adult
9853003	213. Toxicol Appl Pharmacol. 1998 Oct;152(2):376-87In vitro to in vivo extrapolation for trichloroethylene metabolism in humansLipscomb JC(1), Fisher JW, Confer PD, Byczkowski JZAuthor information: (1)U.S. Air Force Research Laboratory, Wright-Patterson Air Force Base, Ohio45433-7400, USAThe use of in vitro systems in the assessment of xenobiotic metabolism hasdistinct advantages and disadvantage…	trichloroethylene	79-01-6	Cl\C(\Cl)=C\Cl												liver								human	male, female	adult
9853006	214. Clin Pharmacol Ther. 1998 Dec;64(6):636-47A model for the turnover of dihydrotestosterone in the presence of theirreversible 5 alpha-reductase inhibitors GI198745 and finasterideGisleskog PO(1), Hermann D, Hammarlund-Udenaes M, Karlsson MOAuthor information: (1)Division of Clinical Pharmacology, GlaxoWellcome Research and Development,Middlesex, England. po7205@GlaxoWellcome.co.ukOBJECTIVE: T…	dihydrotestosterone	521-18-6	O=C1CC[C@]2([C@H](C1)CC[C@H]1[C@@H]3CC[C@H](O)[C@]3(CC[C@@H]12)C)C																				human	male	adult
9871428	215. Toxicol Appl Pharmacol. 1998 Dec;153(2):211-26Physiologically based pharmacokinetic model for chronic inhalation of2-butoxyethanolLee KM(1), Dill JA, Chou BJ, Roycroft JHAuthor information: (1)Preclinical Drug Development-Northwest Operations, Battelle, Richland,Washington, USA2-Butoxyethanol (2BE) is used extensively in the production of cleaning agentsand as a general solvent. It is primar…	2-butoxyethanol	111-76-2	O(CCCC)CCO											kidney	liver								rat/ f344, mice/ B6C3F1	male, female
9878592	216. Toxicol Appl Pharmacol. 1999 Feb 1;154(3):264-78Physiologically based pharmacokinetic modeling of inhaled trichloroethylene andits oxidative metabolites in B6C3F1 miceGreenberg MS(1), Burton GA, Fisher JWAuthor information: (1)Operational Toxicology Branch (AFRL/HEST), Air Force Research Laboratory,Wright-Patterson AFB, Ohio, USAA physiologically based pharmacokinetic (PBPK) model for inhale…	trichloroethylene	79-01-6	Cl\C(\Cl)=C\Cl		venous				lung			fat		kidney	liver						blood		mice/ b6c3f1	male, female	adult
9931286	217. J Ultrasound Med. 1999 Jan;18(1):1-11Physiologically based pharmacokinetic model for fluorocarbon elimination afterthe administration of an octafluoropropane-albumin microsphere sonographiccontrast agentHutter JC(1), Luu HM, Mehlhaff PM, Killam AL, Dittrich HCAuthor information: (1)Center for Devices and Radiological Health, United States Food and DrugAdministration, Rockville, MD 20852, USA…	octafluoropropane	76-19-7	FC(F)(F)C(F)(F)C(F)(F)F		venous				lung	heart													human	male, female	adult
9952073	218. Toxicol Sci. 1998 Dec;46(2):235-46Analysis of vinyl acetate metabolism in rat and human nasal tissues by an invitro gas uptake techniqueBogdanffy MS(1), Sarangapani R, Kimbell JS, Frame SR, Plowchalk DRAuthor information: (1)Haskell Laboratory for Toxicology and Industrial Medicine, E. I. du Pont deNemours and Company, Newark, Delaware 19714, USAmatthew.s.bogdanffy@usa.dupont.comPhysiologica…	vinyl acetate	108-05-4	O(C(=O)C)C=C																				human, rat
10048126	219. Toxicol Appl Pharmacol. 1999 Mar 15;155(3):203-14Physiologically based modeling of 1,2,4-trimethylbenzene inhalationtoxicokineticsJ??rnberg J(1), Johanson GAuthor information: (1)Department of Occupational Medicine, National Institute for Working Life, Solna, SwedenA physiologically based toxicokinetic model was developed for inhalation exposureof 1,2,4-trimethylbenzene (TMB) in man. The mod…	1,2,4-trimethylbenzene	95-63-6	c1c(C)c(ccc1C)C												liver						blood		human	male	adult
10079206	220. Int Arch Occup Environ Health. 1999 Mar;72(2):115-20Biological monitoring of occupational exposure to cyclohexane by urinary 1,2- and1,4-cyclohexanediol determinationPerico A(1), Cassinelli C, Brugnone F, Bavazzano P, Perbellini LAuthor information: (1)Unit? Operativa Tossicologica Occupazionale, Azienda Sanitaria de Firenze,Florence, ItalyOBJECTIVES: This article reports the results obtaine…	cyclohexane	110-82-7	C1CCCCC1																				human
10197483	221. Am Ind Hyg Assoc J. 1999 Mar-Apr;60(2):243-8Biological monitoring of tetrahydrofuran: contribution of a physiologically basedpharmacokinetic modelDroz PO(1), Berode M, Jang JYAuthor information: (1)Institute of Occupational Health Sciences, Lausanne University, SwitzerlandA seven-compartment physiologically based pharmacokinetic (PBPK) model wasdeveloped to predict biological levels of tetra…	tetrahydrofuran	109-99-9	O1CCCC1		venous																blood
10222575	222. Am Ind Hyg Assoc J. 1999 Mar-Apr;60(2):259-65New PBPK model applied to old occupational exposure to benzeneSherwood RJ(1), Sinclair GCAuthor information: (1)Occupational Hygiene Unit, Deakin University, Victoria, AustraliaAn intensive program of benzene monitoring using new techniques was undertaken inWestern Europe in the late 1960s and early 1970s. Significant exposure was found in the tra…	benzene	71-43-2	c1ccccc1												liver								human
10222577	223. Chirality. 1999;11(4):309-15Epimerization of moxalactam by albumin and simulation of in vivo epimerization bya physiologically based pharmacokinetic modelYoshikawa T(1), Oguma T, Ichihashi T, Kinoshita H, Hirano K, Yamada HAuthor information: (1)Shionogi Research Laboratories, Shionogi & Co., Ltd., Osaka, Japantakayoshi.yoshikawa@shionogi.co.jpWe investigated the mechanism of epimerization (…	moxalactam	64952-97-2	S(CC=1CO[C@H]2N(C=1C(O)=O)C(=O)[C@@]2(OC)NC(=O)C(C(O)=O)c1ccc(O)cc1)c1nnnn1C																				rat/ Sprague-Dawley, dog, human	male
10224658	224. Toxicol Sci. 1999 Apr;48(2):170-9Estimation of the dermal absorption of m-xylene vapor in humans using breathsampling and physiologically based pharmacokinetic analysisLoizou GD(1), Jones K, Akrill P, Dyne D, Cocker JAuthor information: (1)Health and Safety Laboratory, Biomedical Sciences Group, Organic Toxicology,Sheffield, United Kingdom. george.loizou@hsl.gov.ukA physiologically-based pha…	m-xylene	1330-20-7	c1c(cccc1C)C					skin							liver						blood		human	male, female	adult
10353308	225. Biotechnol Prog. 1999 May-Jun;15(3):540-55Use of in vitro data for construction of a physiologically based pharmacokinetic model for naphthalene in rats and mice to probe species differencesQuick DJ(1), Shuler MLAuthor information: (1)School of Chemical Engineering, Cornell University, Ithaca, New York 14853, USAA physiologically based pharmacokinetic (PBPK) model with five tissue groups(lun…	naphthalene	91-20-3	c12c(cccc1)cccc2		venous	arterial			lung			fat			liver						blood		rat, mice
10356275	226. Toxicol Appl Pharmacol. 1999 Jun 1;157(2):134-44Transplacental and lactational transfer of p,p'-DDE in Sprague-Dawley ratsYou L(1), Gazi E, Archibeque-Engle S, Casanova M, Conolly RB, Heck HAAuthor information: (1)Chemical Industry Institute of Toxicology, 6 Davis Drive, Research Triangle Park,North Carolina, 27709-2137, USAp,p'-DDE (hereafter DDE), a persistent metabolite of p,p'-DDT, is a …	p,p'-DDE	72-55-9	Clc1ccc(cc1)C(=C(Cl)Cl)c1ccc(Cl)cc1								adipose	fat			liver						blood		rat/ sprague-dawley	female	pregnant dam
10366546	227. Toxicol Sci. 1999 May;49(1):15-28A physiological model for tert-amyl methyl ether and tert-amyl alcohol:hypothesis testing of model structuresCollins AS(1), Sumner SC, Borghoff SJ, Medinsky MAAuthor information: (1)Chemical Industry Institute of Toxicology, Research Triangle Park, North Carolina27709-2137, USA. ascollin@stat.ncsu.eduThe oxygenate tert-amyl methyl ether (TAME) is a gasoline f…	tert-amyl methyl ether	994-05-8	O(C(CC)(C)C)C						lung			fat		kidney	liver						blood		rat/ f344	male
10367338	228. Toxicol Lett. 1999 May 20;106(1):9-21Dichloroacetate (DCA) dosimetry: interpreting DCA-induced liver cancer doseresponse and the potential for DCA to contribute to trichloroethylene-inducedliver cancerBarton HA(1), Bull R, Schultz I, Andersen MEAuthor information: (1)The K.S. Crump Group, Inc., ICF Kaiser, Research Triangle Park, NC 27709, USAhabarton@aol.comPharmacokinetic studies with dich…	Dichloroacetate	79-43-6	ClC(Cl)C(=O)[O-]												liver						blood		mice/ b6c3f1	male	8-week old
10378446	229. Toxicol Sci. 1999 Jun;49(2):172-85Quantitative evaluation of alternative mechanisms of blood and testes dispositionof di(2-ethylhexyl) phthalate and mono(2-ethylhexyl) phthalate in ratsKeys DA(1), Wallace DG, Kepler TB, Conolly RBAuthor information: (1)Department of Statistics, North Carolina State University, Raleigh 27695, USAErratum in Toxicol Sci 1999 Nov;52(1):140Di(2-ethylhexyl) phthal…	phthalate	3198-29-6	O=C([O-])c1ccccc1C(=O)[O-]		venous													gut			blood		rat/ Sprague-Dawley	male	10-week old
10416263	230. Toxicol Sci. 1999 Jun;49(2):312-7The importance of measured end-points in demonstrating the occurrence ofinteractions: a case study with methylchloroform and m-xyleneTardif R(1), Charest-Tardif GAuthor information: (1)D partement de m decine du travail et d'hygi+ne du milieu, Facult de m decine,Universit de Montr al, Qu bec, Canada. robert.tardif@umontreal.caMixed exposures may result in sig…	methylchloroform	71-55-6	ClC(Cl)(Cl)C																		blood		human, rat/ Sprague-Dawley	male	adult
10416277	231. Toxicol Appl Pharmacol. 1999 Aug 1;158(3):221-30Effects of glutathione transferase theta polymorphism on the risk estimates ofdichloromethane to humansEl-Masri HA(1), Bell DA, Portier CJAuthor information: (1)Novigen Sciences, Inc., Washington, DC, 20036, USAThe carcinogenic potential of dichloromethane (DCM) has been linked to itsmetabolism to formaldehyde by glutathione-S-transferase theta…	dichloromethane	75-09-2	ClCCl																				human
10438655	232. Inhal Toxicol. 1999 Oct;11(10):899-926Dosimetric adjustment factors for methyl methacrylate derived from a steady-stateanalysis of a physiologically based clearance-extraction modelAndersen ME(1), Sarangapani R, Frederick CB, Kimbell JSAuthor information: (1)K. S. Crump Group, ICF Consulting, Research Triangle Park, North Carolina 27709, USA. manders@cvmbs.colostate.eduCells within the epith…	methyl methacrylate	80-62-6	O(C(=O)C(C)=C)C																		blood
10509026	233. Inhal Toxicol. 1999 Oct;11(10):927-41High-affinity nasal extraction of vinyl acetate vapor is carboxylesterasedependentBogdanffy MS(1), Manning LA, Sarangapani RAuthor information: (1)Haskell Laboratory for Toxicology and Industrial Medicine, E. I. du Pont deNemours and Company, P. O. Box 80038, Wilmington, DE 19880-0038, USAmatthew.s.bogdanffy@usa.dupont.comVinyl acetate induces nasal tumor…	vinyl acetate	108-05-4	O(C(=O)C)C=C																				rat/ CrlCD:BR	male	adult
10509027	234. Toxicology. 1999 Aug 31;136(2-3):89-105A physiological model for ligand-induced accumulation of alpha 2u globulin inmale rat kidney: roles of protein synthesis and lysosomal degradation in therenal dosimetry of 2,4,4-trimethyl-2-pentanolKohn MC(1), Melnick RLAuthor information: (1)Laboratory of Computational Biology and Risk Analysis, National Institute ofEnvironmental Health Sciences, Resea…	2,4,4-trimethyl-2-pentanol	690-37-9	OC(CC(C)(C)C)(C)C						lung			fat		kidney	liver						blood		rat	male
10514002	235. Toxicol Sci. 1999 Oct;51(2):184-94Physiologically based toxicokinetic modeling of inhaled ethyl tertiary-butylether in humansNihl n A(1), Johanson GAuthor information: (1)Department of Toxicology and Risk Assessment, National Institute for WorkingLife, Solna, Sweden. Annsofi.Nihlen@niwl.seA physiologically based toxicokinetic (PBTK) model was developed for evaluationof inhalation exposure in…	ethyl	74-84-0	CC			arterial			lung			fat			liver						blood		human
10543020	236. J Pharm Sci. 1999 Dec;88(12):1281-7Physiologically based pharmacokinetics of digoxin in mdr1a knockout miceKawahara M(1), Sakata A, Miyashita T, Tamai I, Tsuji AAuthor information: (1)Faculty of Pharmaceutical Sciences, Kanazawa University, 13-1 Takara-machi,Kanazawa 920-0934, JapanTo determine the contribution of the mdr1a gene product to digoxinpharmacokinetics, we constructed a physiologi…	digoxin	20830-75-5	O1CC(=CC1=O)[C@H]1CC[C@]2(O)[C@H]3[C@H](C[C@@H](O)[C@]12C)[C@@]1([C@@H](C[C@@H](O[C@@H]2O[C@H](C)[C@@H](O[C@@H]4O[C@H](C)[C@@H](O[C@@H]5O[C@H](C)[C@@H](O)[C@@H](O)C5)[C@@H](O)C4)[C@@H](O)C2)CC1)CC3)C		venous					heart			brain								blood		mice/ mdr1a (-/-) /mdr1a (+/+)/ c57bl/6	male
10585223	237. Toxicol Appl Pharmacol. 2000 Feb 1;162(3):177-88Physiologically based pharmacokinetic modeling of glycyrrhizic acid, a compoundsubject to presystemic metabolism and enterohepatic cyclingPloeger BA(1), Meulenbelt J, DeJongh JAuthor information: (1)Research Institute of Toxicology (RITOX), Utrecht, 3508 TD, The NetherlandsGlycyrrhizic acid is currently of clinical interest for treatment of chr…	glycyrrhizic acid	1405-86-3	O1[C@H](C(O)=O)[C@@H](O)[C@H](O)[C@@H](O[C@@H]2O[C@H](C(O)=O)[C@@H](O)[C@H](O)[C@H]2O)[C@H]1O[C@H]1CC[C@@]2([C@@H]3[C@](CC[C@H]2C1(C)C)(C)[C@@]1(CC[C@@]2([C@H](C1=CC3=O)C[C@](CC2)(C(O)=O)C)C)C)C																				human, rat
10652246	238. Toxicol Sci. 2000 Jan;53(1):13-23Physiologically based pharmacokinetic modeling of the temperature-dependentdermal absorption of chloroform by humans following bath water exposuresCorley RA(1), Gordon SM, Wallace LAAuthor information: (1)Battelle Memorial Institute, Pacific Northwest Division, Chemical Dosimetry,Richland, Washington 99352, USA. ra_corley@pnl.govThe kinetics of chloroform in …	chloroform	67-66-3	ClC(Cl)Cl					skin													blood		human	male, female
10653516	239. Toxicol Appl Pharmacol. 2000 Feb 15;163(1):67-74Development of a physiologically based pharmacokinetic model of 2-methoxyethanol and 2-methoxyacetic acid disposition in pregnant ratsHays SM(1), Elswick BA, Blumenthal GM, Welsch F, Conolly RB, Gargas MLAuthor information: (1)ChemRisk Service of McLaren/Hart, Inc., Cleveland, Ohio, USAAn accurate description of developing embryos' exposure to …	2-methoxyethanol	109-86-4	O(CCO)C																		blood		rat, mice	female	pregnant
10662606	240. Ann N Y Acad Sci. 1999;895:348-64Reducing uncertainty in the derivation and application of health guidance values in public health practice. Dioxin as a case studyDe Rosa CT(1), Pohl HR, Hansen H, Leonard RC, Holler J, Jones DAuthor information: (1)Agency for Toxic Substances and Disease Registry Public Health Service, U.SDepartment of Health and Human Services, Atlanta, Georgia 30333, USAcy…	Dioxin	1746-01-6	Clc1cc2Oc3cc(Cl)c(Cl)cc3Oc2cc1Cl
10676427	241. Toxicol Sci. 2000 Feb;53(2):173-84Quantitative evaluation of alternative mechanisms of blood disposition ofdi(n-butyl) phthalate and mono(n-butyl) phthalate in ratsKeys DA(1), Wallace DG, Kepler TB, Conolly RBAuthor information: (1)Department of Statistics, North Carolina State University, Raleigh 27695, USAPhthalate esters are ubiquitous, low-level environmental contaminants that inducetest…	di(n-butyl) phthalate	84-74-2	O(C(=O)c1ccccc1C(OCCCC)=O)CCCC		venous													gut			blood		rat/ Sprague-Dawley	male	10-week old
10696765	242. Drug Chem Toxicol. 2000 Feb;23(1):179-201Genetic polymorphisms in ethanol metabolism: issues and goals for physiologicallybased pharmacokinetic modelingPastino GM(1), Flynn EJ, Sultatos LGAuthor information: (1)McLaren-Hart/ChemRisk, Warren, NJ 07059, USA. gina_pastino@mclaren-hart.comChronic exposure to excessive ethanol consumption has adverse effects onvirtually all organs and tissues in …	ethanol	64-17-5	OCC												liver					pancreas			human/ white and black Americans	male	adult
10711397	243. Drug Metab Dispos. 2000 Apr;28(4):467-74Prediction of in vivo drug-drug interactions based on mechanism-based inhibition from in vitro data: inhibition of 5-fluorouracil metabolism by(E)-5-(2-Bromovinyl)uracilKanamitsu SI(1), Ito K, Okuda H, Ogura K, Watabe T, Muro K, Sugiyama YAuthor information: (1)Graduate School of Pharmaceutical Sciences, University of Tokyo, Tokyo, JapanThe fatal drug-…	5-fluorouracil	51-21-8	FC1=CNC(=O)NC1=O									fat						gut					rat/ Sprague-Dawley, human	male, female	7 week old, adult
10725316	244. Toxicol Sci. 2000 Mar;54(1):42-51Utility of real time breath analysis and physiologically based pharmacokineticmodeling to determine the percutaneous absorption of methyl chloroform in ratsand humansPoet TS(1), Thrall KD, Corley RA, Hui X, Edwards JA, Weitz KK, Maibach HI, WesterRCAuthor information: (1)Battelle, Pacific Northwest Division, Richland, Washington 99352, USAtorka.poet@pnl.govDu…	chloroform	67-66-3	ClC(Cl)Cl					skin															human/ Caucasian, rat/ f344	male	adult
10746930	245. Risk Anal. 1999 Aug;19(4):547-58Evaluation of the uncertainty in an oral reference dose for methylmercury due to interindividual variability in pharmacokineticsClewell HJ(1), Gearhart JM, Gentry PR, Covington TR, VanLandingham CB, Crump KS, Shipp AMAuthor information: (1)K.S. Crump Group, Inc., ICF Kaiser International, Ruston, Louisiana 71270, USAAn analysis of the uncertainty in guidelines…	methylmercury	22967-92-6	[Hg+]C																				human	female	pregnant
10765421	246. Environ Health Perspect. 2000 May;108 Suppl 2:265-73Physiologically based pharmacokinetic models for trichloroethylene and itsoxidative metabolitesFisher JWAuthor information: Air Force Research Laboratory, Operational Toxicology Branch, Human EffectivenessDirectorate, Wright-Patterson AFB, OH 45433, USA. jeffrey.fisher@wpafb.af.milTrichloroethylene (TCE) pharmacokinetics have been studied i…	trichloroethylene	79-01-6	Cl\C(\Cl)=C\Cl												liver						blood		mice/ b6c3f1, human	male, female	adult
10807557	247. Environ Health Perspect. 2000 May;108 Suppl 2:275-82Statistical analysis of Fisher et al. PBPK model of trichloroethylene kineticsBois FYAuthor information: Institut National de l'Environnement Industriel et des Risques (INERIS),Verneuil-en-Halatte, France. frederic.bois@ineris.frTwo physiologically based pharmacokinetic models for trichloroethylene (TCE) inmice and humans were calibrated wi…	trichloroethylene	79-01-6	Cl\C(\Cl)=C\Cl																				mice/ b6c3f1, human	male, female
10807558	248. Environ Health Perspect. 2000 May;108 Suppl 2:283-305Development of a physiologically based pharmacokinetic model of trichloroethyleneand its metabolites for use in risk assessmentClewell HJ 3rd(1), Gentry PR, Covington TR, Gearhart JMAuthor information: (1)The K.S. Crump Group, Inc., ICF Consulting, Ruston, LA 71270, USAhclewell@icfconsulting.comA physiologically based pharmacokinetic (PBPK…	trichloroethylene	79-01-6	Cl\C(\Cl)=C\Cl						lung					kidney	liver						blood		mouse, rat, human	male, female
10807559	249. Environ Health Perspect. 2000 May;108 Suppl 2:307-16Statistical analysis of Clewell et al. PBPK model of trichloroethylene kineticsBois FYAuthor information: Institut National de L'Environnement Industriel et des Risques, INERIS,Verneuil-en-Halatte, France. frederic.bois@ineris.frA physiologically based pharmacokinetic model for trichloroethylene (TCE) inrodents and humans was calibrated wit…	trichloroethylene	79-01-6	Cl\C(\Cl)=C\Cl																				mice/ b6c3f1, rat/ F344	male, female
10807560	250. Environ Health Perspect. 2000 May;108 Suppl 2:317-22Neurotoxic and pharmacokinetic responses to trichloroethylene as a function ofexposure scenarioBoyes WK(1), Bushnell PJ, Crofton KM, Evans M, Simmons JEAuthor information: (1)Neurotoxicology Division, U.S. Environmental Protection Agency, Research TrianglePark, NC 27711, USA. william@epa.govStrategies are needed for assessing the risks of e…	trichloroethylene	79-01-6	Cl\C(\Cl)=C\Cl																		blood		rat/ long-evans	male	adult
10807561	251. Environ Health Perspect. 2000 May;108 Suppl 2:323-34Evaluating noncancer effects of trichloroethylene: dosimetry, mode of action, andrisk assessmentBarton HA(1), Clewell HJ 3rdAuthor information: (1)K.S. Crump Group, Inc., ICF Consulting, Research Triangle Park, NC, USAhabarton@alum.mit.eduAlternatives for developing chronic exposure limits for noncancer effects oftrichloroethylene (TCE) wer…	trichloroethylene	79-01-6	Cl\C(\Cl)=C\Cl											kidney	liver								rat/ Sprague-Dawley, mice, human	male, female
10807562	252. J Biomed Mater Res. 2000;53(3):276-86Pharmacokinetic modeling of 4,4'-methylenedianiline released from reusedpolyurethane dialyzer potting materialsDo Luu HM(1), Hutter JCAuthor information: (1)Food and Drug Administration, Center for Devices and Radiological Health,Rockville, Maryland 20852, USA. hml@cdrh.fda.gov4, 4'-Methylenedianiline (MDA) is a hydrolysis degradation product that can ber…	4,4'-methylenedianiline	101-77-9	Nc1ccc(cc1)Cc1ccc(N)cc1											kidney	liver								human, rat/ Fisher 344
10813768	253. Toxicol Appl Pharmacol. 2000 May 15;165(1):53-62A toxicokinetic study of inhaled ethylene glycol monomethyl ether (2-ME) andvalidation of a physiologically based pharmacokinetic model for the pregnant rat and humanGargas ML(1), Tyler TR, Sweeney LM, Corley RA, Weitz KK, Mast TJ, Paustenbach DJ,Hays SMAuthor information: (1)ChemRisk, A Service of McLaren/Hart, Inc., Cleveland, Ohio, USAExposu…	ethylene glycol monomethyl ether	109-86-4	O(CCO)C																		blood		human, rat/ Sprague-Dawley	female	pregnant
10814553	254. Toxicol Appl Pharmacol. 2000 May 15;165(1):63-73A toxicokinetic study of inhaled ethylene glycol ethyl ether acetate andvalidation of a physiologically based pharmacokinetic model for rat and humanGargas ML(1), Tyler TR, Sweeney LM, Corley RA, Weitz KK, Mast TJ, Paustenbach DJ,Hays SMAuthor information: (1)ChemRisk, A Service of McLaren/Hart, Inc., Cleveland, Ohio, USAThe solvents ethylene g…	ethylene glycol ethyl ether	110-80-5	O(CCO)CC																		blood		human, rat/ Sprague-Dawley	female	pregnant
10814554	255. Toxicol Appl Pharmacol. 2000 Jun 1;165(2):163-74Development of a physiologically based pharmacokinetic model for hydroquinoneCorley RA(1), English JC, Hill TS, Fiorica LA, Morgott DAAuthor information: (1)Pacific Northwest Division, Battelle Memorial Institute, Richland, WA 99352, USAHydroquinone (HQ) produces nephrotoxicity and renal tubular adenomas in male F344rats following 2 years of or…	hydroquinone	123-31-9	Oc1ccc(O)cc1									fat			liver								rat/ f344/ Sprague-Dawley, human	male, female
10828212	256. Toxicol Sci. 2000 Jun;55(2):256-65Application of a physiologically based pharmacokinetic model to estimate thebioavailability of ethanol in male rats: distinction between gastric and hepatic pathways of metabolic clearancePastino GM(1), Conolly RBAuthor information: (1)Schering Plough Research Institute, Lafayette, New Jersey 07848, USAgina.pastino@spcorp.comA portion of ingested ethanol doe…	ethanol	64-17-5	OCC		venous										liver						blood		rat	male
10828256	257. Toxicol Sci. 2000 Jun;55(2):266-73Inhibition of cytochrome P450 2E1 decreases, but does not eliminate, genotoxicitymediated by 1,3-butadieneJackson TE(1), Lilly PD, Recio L, Schlosser PM, Medinsky MAAuthor information: (1)Chemical Industry Institute of Toxicology, Research Triangle Park, North Carolina27709-2137, USA1,3-Butadiene (BD), a rodent carcinogen, is metabolized to mutagenic andDNA-…	1,3-butadiene	106-99-0	C(C=C)=C																				mice/ b6c3f1	male	12-14 weeks old
10828257	258. Biotechnol Prog. 2000 May-Jun;16(3):334-45Combining cell culture analogue reactor designs and PBPK models to probemechanisms of naphthalene toxicityGhanem A(1), Shuler MLAuthor information: (1)School of Chemical Engineering, Cornell University, Ithaca, New York 14853-5201, USAAn alternative method of evaluating the toxicology of a chemical is to usecultured mammalian cells in a novel cell cu…	naphthalene	91-20-3	c12c(cccc1)cccc2						lung						liver								rat
10835232	259. Appl Occup Environ Hyg. 2000 Jun;15(6):457-62Using compartmentalized inhalation physiologically-based pharmacokinetic modelingto calculate occupational and environmental risks: a case study involvingtolueneGiardino NJ(1), Wilkes CR, Ricci PF, Wireman JRAuthor information: (1)IERA, Brooks AFB, TX 78235-5123, USAPMID: 10853284 [PubMed - indexed for MEDLINE]	toluene	108-88-3	c1ccccc1C																				human	male, female	adult
10853284	260. Toxicol Sci. 2000 Jul;56(1):49-60Extrapolation of a PBPK model for dioxins across dosage regimen, gender, strain, and speciesWang X(1), Santostefano MJ, DeVito MJ, Birnbaum LSAuthor information: (1)Curriculum in Toxicology, University of North Carolina, Chapel Hill, NorthCarolina 27599-7270, USA. xwang@innaphase.comA physiologically based pharmacodynamic (PBPK) model for 2,3,7,8-tetrachlorod…	dioxin	1746-01-6	Clc1cc2Oc3cc(Cl)c(Cl)cc3Oc2cc1Cl		venous																		rat/ Sprague-Dawley	male, female
10869453	261. Toxicol Sci. 2000 Jul;56(1):61-72Assessment of the percutaneous absorption of trichloroethylene in rats and humansusing MS/MS real-time breath analysis and physiologically based pharmacokineticmodelingPoet TS(1), Corley RA, Thrall KD, Edwards JA, Tanojo H, Weitz KK, Hui X, Maibach HI, Wester RCAuthor information: (1)Chemical Dosimetry, Battelle, Pacific Northwest Division, Post Office Box 99…	trichloroethylene	79-01-6	Cl\C(\Cl)=C\Cl					skin															human, rat/ f344	male	adult
10869454	262. Pharm Res. 2000 Apr;17(4):419-26Prediction of in vivo interaction between triazolam and erythromycin based on in vitro studies using human liver microsomes and recombinant human CYP3A4Kanamitsu S(1), Ito K, Green CE, Tyson CA, Shimada N, Sugiyama YAuthor information: (1)Graduate School of Pharmaceutical Sciences, University of Tokyo, JapanPURPOSE: To quantitatively predict the in vivo intera…	triazolam	28911-01-5	Clc1ccccc1C1=NCc2n(-c3c1cc(Cl)cc3)c(nn2)C												liver								human
10870985	263. Biol Pharm Bull. 2000 Sep;23(9):1077-83Physiologically-based pharmacokinetic analysis of grepafloxacinNakajima Y(1), Hattori K, Shinsei M, Matsunaga N, Iizasa H, Sasabe H, Akiyama H, Miyanmoto G, Nakashima EAuthor information: (1)Department of Pharmaceutics, Kyoritsu College of Pharmacy, Tokyo, JapanGrepafloxacin (GPFX) is a synthetic new quinolone antimicrobial agent thatpossesses an extens…	grepafloxacin	119914-60-2	Fc1c(c2c(N(C=C(C(O)=O)C2=O)C2CC2)cc1N1C[C@@H](NCC1)C)C		venous								brain										rabbit, monkey, dog, rat, human
10993208	264. Toxicol Sci. 2000 Oct;57(2):312-25.Application of a hybrid CFD-PBPK nasal dosimetry model in an inhalation riskassessment: an example with acrylic acidAndersen M(1), Sarangapani R, Gentry R, Clewell H, Covington T, Frederick CBAuthor information: (1)Colorado State University, CETT, Foothills Campus, Fort Collins, Colorado 80523, USAThe available inhalation toxicity information for acrylic ac…	acrylic acid	79-10-7	OC(=O)C=C																				rat/ f344	male, female
11006361	265. Environ Health Perspect. 2000 Oct;108 Suppl 5:911-7The privileged access model of 1,3-butadiene dispositionKohn MC(1), Melnick RLAuthor information: (1)Laboratory of Computational Biology and Risk Analysis, National Institute ofEnvironmental Health Sciences, Research Triangle Park, North Carolina 27709-2233,USA. kohn@valiant.niehs.nih.govIn previous attempts to model disposition of 1,3-butad…	1,3-butadiene	106-99-0	C(C=C)=C		venous	arterial			lung			fat		kidney	liver						blood		mouse, rat
11036000	266. J Pharmacol Exp Ther. 2000 Nov;295(2):734-40Semiphysiological model for the time course of leukocytes after varying schedulesof 5-fluorouracil in ratsFriberg LE(1), Freijs A, Sandstr?m M, Karlsson MOAuthor information: (1)Department of Pharmacy, Division of Biopharmaceutics and Pharmacokinetics,Uppsala University, Uppsala, Sweden. Lena.Friberg@biof.uu.seModels of leukopenia after chemotherap…	5-fluorouracil	51-21-8	FC1=CNC(=O)NC1=O																				rat/ Sprague-Dawley	male
11046112	267. Crit Rev Toxicol. 2000 Sep;30(5):595-608Carcinogenicity and genotoxicity of ethylene oxide: new aspects and recentadvancesThier R(1), Bolt HMAuthor information: (1)Institut f r Arbeitsphysiologie an der Universit?t Dortmund, GermanyLong-term inhalation studies in rodents have presented unequivocal evidence ofexperimental carcinogenicity of ethylene oxide, based on the formation ofmalignant t…	ethylene oxide	75-21-8	O1CC1																				human, rat
11055837	268. Regul Toxicol Pharmacol. 2000 Oct;32(2):144-55The utility of PBPK in the safety assessment of chloroform and carbontetrachlorideDelic JI(1), Lilly PD, MacDonald AJ, Loizou GDAuthor information: (1)Toxicology Unit, Health Directorate, Health and Safety Executive, Bootle,Liverpool, L20 3QZ, United KingdomOccupational exposure limits (OELs) for individual substances are established on the basis…	chloroform	67-66-3	ClC(Cl)Cl																				mice/ b6c3f1, rat, human
11067771	269. J Toxicol Environ Health A. 2000 Oct 27;61(4):225-43Evaluation of the health risk associated with exposure to chloroform in indoorswimming poolsL??vesque B(1), Ayotte P, Tardif R, Charest-Tardif G, Dewailly E, Prud'Homme D,Gingras G, Allaire S, Lavoie RAuthor information: (1)Unit?? de recherche en sant?? publique, Centre hospitalier universitaire de Qu??bec,Beauport, Canada. blevesque@cspq.q…	chloroform	67-66-3	ClC(Cl)Cl																				human	male, female	children to adult
11071317	270. J Pharmacokinet Biopharm. 1999 Dec;27(6):597-623Physiologically based pharmacokinetics of cyclosporine A: reevaluation ofdose-nonlinear kinetics in ratsTanaka C(1), Kawai R, Rowland MAuthor information: (1)Drug Metabolism and Pharmacokinetics, Novartis Pharmaceuticals Corporation, 59Route 10, East Hanover, New Jersey 07936-1080, USAThe disposition kinetics of Cyclosporine A (CyA) in rat, bas…	cyclosporine	59865-13-3				arterial		skin	lung	heart		fat	brain	kidney	liver	bone	spleen	gut			blood		rat
11153448	271. Toxicol Sci. 2001 Feb;59(2):209-18Physiologically based pharmacokinetic modeling of inhalation exposure of humansto dichloromethane during moderate to heavy exerciseJonsson F(1), Bois F, Johanson GAuthor information: (1)Toxicology and Risk Assessment, National Institute for Working Life, S-112 79Stockholm, Sweden. fredrik.jonsson@niwl.seDichloromethane (methylene chloride, DCM) is metabolize…	dichloromethane	75-09-2	ClCCl												liver								human	male
11158713	272. Toxicology. 2001 Jan 26;157(3):177-93Bayesian estimation of variability in adipose tissue blood flow in man byphysiologically based pharmacokinetic modeling of inhalation exposure to tolueneJonsson F(1), Johanson GAuthor information: (1)Toxicology and Risk Assessment, National Institute for Working Life, S-112 79,Stockholm, Sweden. fredrik.jonsson@niwl.seDue to the lipophilicity of many xeno…	toluene	108-88-3	c1ccccc1C			arterial					adipose	fat									blood		human	male	adult
11164983	273. Int Arch Occup Environ Health. 2001 Jan;74(1):31-7Biological monitoring of workers exposed to ethylbenzene and co-exposed toxyleneJang JY(1), Droz PO, Kim SAuthor information: (1)Department of Preventive Medicine and Public Health, Ajou University, San 5,Wonchon, Paldal, Suwon 442-749, Korea. jangjjy@madang.ajou.ac.krOBJECTIVE: Ethylbenzene is an important constituent of widely used solventm…	xylene	1330-20-7	c1c(cccc1C)C																				human	male	adult
11196078	274. Antisense Nucleic Acid Drug Dev. 2001 Feb;11(1):15-27Tissue distribution and physiologically based pharmacokinetics of antisensephosphorothioate oligonucleotide ISIS 1082 in ratPeng B(1), Andrews J, Nestorov I, Brennan B, Nicklin P, Rowland MAuthor information: (1)School of Pharmacy and Pharmaceutical Sciences, University of Manchester, UKThe aim of this study was to develop a whole body phy…	phosphorothioate	10101-88-9	S=P([O-])([O-])[O-]		venous	arterial							brain	kidney	liver						blood		rat/ Sprague-Dawley	male
11258618	275. J Toxicol Environ Health A. 2001 Mar 23;62(6):439-65Physiologically based pharmacokinetic modeling of benzene metabolism in micethrough extrapolation from in vitro to in vivoCole CE(1), Tran HT, Schlosser PMAuthor information: (1)CIIT Centers for Health Research, Research Triangle Park, North Carolina27709-2137, USABenzene (C6H6) is a highly flammable, colorless liquid. Ubiquitous exposuresr…	benzene	71-43-2	c1ccccc1												liver	bone							mice
11289318	276. Inhal Toxicol. 2001 May;13(5):359-76A hybrid computational fluid dynamics and physiologically based pharmacokineticmodel for comparison of predicted tissue concentrations of acrylic acid and othervapors in the rat and human nasal cavities following inhalation exposureFrederick CB(1), Gentry PR, Bush ML, Lomax LG, Black KA, Finch L, Kimbell JS,Morgan KT, Subramaniam RP, Morris JB, Ultman JSAu…	acrylic acid	79-10-7	OC(=O)C=C																				human, rat
11295868	277. J Toxicol Environ Health A. 2001 May 11;63(1):19-52Analysis of methylmercury disposition in humans utilizing a PBPK model and animalpharmacokinetic dataYoung JF(1), Wosilait WD, Luecke RHAuthor information: (1)Division of Biometry and Risk Assessment, National Center for ToxicologicalResearch, Jefferson, Arkansas 72079-9502, USA. jyoung@nctr.fda.govPhysiologically based pharmacokinetic (PBPK…	methylmercury	22967-92-6	[Hg+]C									fat		kidney							blood		human, monkey, rat, mouse, hamster, guinea pig, cat, rabbit, sheep, pig, goat, cow	male, female	pregnant, non pregnant, fetal
11346132	278. Pharmacol Rev. 2001 Jun;53(2):177-208Hepatic and renal toxicities associated with perchloroethyleneLash LH(1), Parker JCAuthor information: (1)Department of Pharmacology, Wayne State University School of Medicine, Detroit,Michigan 48201-1928, USA. l.h.lash@wayne.eduMetabolism of perchloroethylene (Perc) occurs by cytochrome P450-dependentoxidation and glutathione (GSH) conjugation. The cytoc…	perchloroethylene	127-18-4	ClC(Cl)=C(Cl)Cl											kidney	liver
11356983	279. Res Rep Health Eff Inst. 1996 Jun;(74):1-48; discussion 49-53Maternal-fetal pharmacokinetics of methanolPollack GM(1), Brouwer KLAuthor information: (1)University of North Carolina at Chapel Hill, School of Pharmacy, Beard Hall CB#7360, Chapel Hill, NC 27599-7360, USAWe undertook the present project to elucidate the physiologic factors that governmethanol delivery to the developing conceptus…	methanol	865-33-8	OC		venous										liver						blood		rat	female	pregnant, non-pregnant
11381741	280. Chem Biol Interact. 2001 Jun 1;135-136:303-22Development of a preliminary physiologically based toxicokinetic (PBTK) model for1,3-butadiene risk assessmentSweeney LM(1), Himmelstein MW, Gargas MLAuthor information: (1)The Sapphire Group, Dayton, OH, USAPotential health effects of human exposure to 1,3-butadiene (BD) are of concerndue to the use of BD in industry and its low-level presence th…	1,3-butadiene	106-99-0	C(C=C)=C																		blood		human, rodent	male, female
11397398	281. Chem Biol Interact. 2001 Jun 1;135-136:407-28Genetic and dietary factors affecting human metabolism of 1,3-butadieneSmith TJ(1), Lin YS, Mezzetti M, Bois FY, Kelsey K, Ibrahim JAuthor information: (1)Harvard School of Public Health, 665 Huntington Ave, Boston, MA 02115, USAtsmith@hohp.harvard.eduThe objective of this project was to determine the factors associated withdifferences in butadien…	1,3-butadiene	106-99-0	C(C=C)=C		venous																blood		human	male, female	adult
11397404	282. Toxicol Sci. 2001 Jul;62(1):124-39Proposed occupational exposure limits for select ethylene glycol ethers usingPBPK models and Monte Carlo simulationsSweeney LM(1), Tyler TR, Kirman CR, Corley RA, Reitz RH, Paustenbach DJ, HolsonJF, Whorton MD, Thompson KM, Gargas MLAuthor information: (1)The Sapphire Group, Inc., 2928 Idaho Falls Drive, Suite 100, Beavercreek, Ohio45431, USA. lms@thesapphir…	ethylene glycol	107-21-1	OCCO																				human, rat	female	pregnant, non pregnant
11399800	283. Arch Toxicol. 2001 May;75(3):134-44Assessing interaction thresholds for trichloroethylene in combination withtetrachloroethylene and 1,1,1-trichloroethane using gas uptake studies and PBPKmodelingDobrev ID(1), Andersen ME, Yang RSAuthor information: (1)Center for Environmental Toxicology and Technology, Department of EnvironmentalHealth, Colorado State University, Fort Collins 80523, USAidob…	trichloroethylene	79-01-6	Cl\C(\Cl)=C\Cl																		blood		rat/ f344	male	8-9 weeks
11409535	284. Toxicol Appl Pharmacol. 2001 Jun 15;173(3):161-75A physiologically based pharmacokinetic model for ethylene oxide in mouse, rat,and humanFennell TR(1), Brown CDAuthor information: (1)CIIT Centers for Health Research, Research Triangle Park, North Carolina, 27709, USA. Fennell@CIIT.orgEthylene oxide (EO) is widely used as a gaseous sterilant and industrialintermediate and is a direct-acting m…	ethylene oxide	75-21-8	O1CC1												liver						blood		rat, mouse/ b6c3f1, human	male, female
11437638	285. Toxicol Appl Pharmacol. 2001 Jul 15;174(2):99-112A Bayesian analysis of the influence of GSTT1 polymorphism on the cancer riskestimate for dichloromethaneJonsson F(1), Johanson GAuthor information: (1)Toxicology and Risk Assessment, National Institute for Working Life, Stockholm,112 79, SwedenThe carcinogenicity of dichloromethane (DCM) is related to metabolic activationmediated by glutathio…	dichloromethane	75-09-2	ClCCl																				human	male	adult
11446825	286. Toxicol Sci. 2001 Aug;62(2):191-204A physiologically based pharmacokinetic model for methyl tert-butyl ether inhumans: implementing sensitivity and variability analysesLicata AC(1), Dekant W, Smith CE, Borghoff SJAuthor information: (1)CIIT Centers for Health Research, 6 Davis Drive, P. O. Box 12137, ResearchTriangle Park, NC 27709-2137, USAMethyl tert-butyl ether (MTBE) is added to gasoline…	methyl tert-butyl ether	1634-04-4	O(C(C)(C)C)C						lung			fat		kidney	liver						blood		human	male, female	adult
11452131	287. Sci Total Environ. 2001 Jul 2;274(1-3):37-66Comparison of cancer risk estimates for vinyl chloride using animal and humandata with a PBPK modelClewell HJ(1), Gentry PR, Gearhart JM, Allen BC, Andersen MEAuthor information: (1)KS Crump Group, Inc., ICF Consulting, Ruston, LA 71270, USAhclewell@icfconsulting.comVinyl chloride (VC) is a trans-species carcinogen, producing tumors in a variety of…	vinyl chloride	75-01-4	ClC=C												liver								human, mice/ Swiss albino, rat/ Sprague-Dawley, rat/ Wistar	male, female
11453305	288. Pharm Res. 2001 May;18(5):622-31Inhibition of in vitro metabolism of simvastatin by itraconazole in humans andprediction of in vivo drug-drug interactionsIshigam M(1), Uchiyama M, Kondo T, Iwabuchi H, Inoue S, Takasaki W, Ikeda T,Komai T, Ito K, Sugiyama YAuthor information: (1)Drug Metabolism and Pharmacokinetics Research Laboratories and Product StrategyDepartment, Sankyo Co Ltd, Tokyo, Ja…	simvastatin	79902-63-9	O1[C@@H](C[C@@H](O)CC1=O)CC[C@@H]1[C@@H]2C(=C[C@@H](C[C@@H]2OC(=O)C(CC)(C)C)C)C=C[C@@H]1C												liver								human
11465417	289. Drug Metab Rev. 2001 May;33(2):125-47The pharmacokinetics of glycyrrhizic acid evaluated by physiologically basedpharmacokinetic modelingPloeger B(1), Mensinga T, Sips A, Seinen W, Meulenbelt J, DeJongh JAuthor information: (1)Research Institute of Toxicology, Utrecht, The Netherlands. b.ploeger@lapp.nlGlycyrrhizic acid is widely applied as a sweetener in food products and chewingtobacco. In…	glycyrrhizic acid	1405-86-3	O1[C@H](C(O)=O)[C@@H](O)[C@H](O)[C@@H](O[C@@H]2O[C@H](C(O)=O)[C@@H](O)[C@H](O)[C@H]2O)[C@H]1O[C@H]1CC[C@@]2([C@@H]3[C@](CC[C@H]2C1(C)C)(C)[C@@]1(CC[C@@]2([C@H](C1=CC3=O)C[C@](CC2)(C(O)=O)C)C)C)C									fat			liver				intestine				human, rat
11495500	290. Food Chem Toxicol. 2001 Sep;39(9):931-9The pharmacokinetics of diethanolamine in Sprague-Dawley rats followingintravenous administrationMendrala AL(1), Waechter JM Jr, Bormett GA, Bartels MJ, Stott WTAuthor information: (1)Toxicology and Environmental Research and Consulting, The Dow Chemical Company,Midland, MI 48674, USAIn order to better understand the potential toxicity of diethanolamine…	diethanolamine	111-42-2	OCCNCCO		venous							fat		kidney	liver						blood		rat/ sprague-dawley	female	11-week old
11498270	291. Toxicol Sci. 2001 Oct;63(2):160-72Development of a physiologically based pharmacokinetic model of isopropanol andits metabolite acetoneClewell HJ 3rd(1), Gentry PR, Gearhart JM, Covington TR, Banton MI, Andersen MEAuthor information: (1)The K. S. Crump Group, Inc., ICF Consulting, 602 East Georgia Avenue, Ruston,Louisiana 71270, USA. harveyclewell@icfconsulting.comA physiologically based pha…	isopropanol	67-63-0	OC(C)C		venous				lung														human, rat	male	adult
11568359	292. Pharm Res. 2001 Aug;18(8):1190-202A physiologically based pharmacokinetic analysis of capecitabine, a tripleprodrug of 5-FU, in humans: the mechanism for tumor-selective accumulation of5-FUTsukamoto Y(1), Kato Y, Ura M, Horii I, Ishitsuka H, Kusuhara H, Sugiyama YAuthor information: (1)Department of Preclinical Science, Nippon Roche Research Center, Kamakura,Kanagawa, JapanPURPOSE: To identi…	capecitabine	154361-50-9	FC1=CN([C@@H]2O[C@H](C)[C@@H](O)[C@H]2O)C(=O)N=C1NC(OCCCCC)=O												liver				intestine		blood		human
11587492	293. Toxicol Appl Pharmacol. 2001 Oct 15;176(2):81-91A physiologically based pharmacokinetic model for inhalation and intravenousadministration of naphthalene in rats and miceWillems BA(1), Melnick RL, Kohn MC, Portier CJAuthor information: (1)Laboratory of Computational Biology and Risk Analysis, National Institute ofEnvironmental Health Sciences, Research Triangle Park, North Carolina 27709, US…	naphthalene	91-20-3	c12c(cccc1)cccc2		venous	arterial			lung			fat		kidney	liver						blood		rat/ f344/n, mice/ b6c3f	male, female
11601884	294. Chem Biol Interact. 2001 Dec 21;138(3):247-65Prediction of isoprene diepoxide levels in vivo in mouse, rat and man usingenzyme kinetic data in vitro and physiologically-based pharmacokinetic modellingBogaards JJ(1), Freidig AP, van Bladeren PJAuthor information: (1)TNO Nutrition and Food Research, Toxicology Division, PO Box 360, 3700 AJ Zeist, The Netherlands. bogaards@voeding.tno.nlThe pre…	isoprene	78-79-5	C(C=C)(C)=C						lung						liver								mouse/ b6c3f, rat/ Wistar, human (liver	male, female
11714482	295. Resuscitation. 2001 Sep;50(3):331-40Prediction of lidocaine tissue concentrations following different dose regimesduring cardiac arrest using a physiologically based pharmacokinetic modelGrillo JA(1), Venitz J, Ornato JPAuthor information: (1)Bernard J. Dunn School of Pharmacy, Shenandoah University, Winchester, VA, USAjgrillo@earthlink.netBACKGROUND: The purpose of our study was to develop …	lidocaine	137-58-6	O=C(Nc1c(cccc1C)C)CN(CC)CC							heart			brain								blood		human		adult
11719163	296. Toxicol Sci. 2001 Dec;64(2):151-61Physiological modeling of the relative contributions of styrene-7,8-oxide derivedfrom direct inhalation and from styrene metabolism to the systemic dose inhumansTornero-Velez R(1), Rappaport SMAuthor information: (1)Department of Environmental Sciences and Engineering, School of Public Health,University of North Carolina at Chapel Hill, Chapel Hill, NC 27599…	styrene	100-42-5	c1ccccc1C=C												liver						blood		human	male	adult
11719697	297. Natl Toxicol Program Tech Rep Ser. 2000 Dec;(500):1-173Toxicology and carcinogenesis studies of naphthalene (cas no. 91-20-3) in F344/N rats (inhalation studies)[No authors listed]Naphthalene is used as an intermediate in the synthesis of phthalic andanthranilic acids, naphthols, naphthylamines, sulfonic acid, synthetic resins,celluloid, and hydronaphthalenes; it is also used in the preparat…	naphthalene	91-20-3	c12c(cccc1)cccc2												liver						blood		rat/ f344/n	male, female
11725561	298. Biol Pharm Bull. 2001 Nov;24(11):1305-10Application of the PKCYP-test to predict the amount of in vivo CYP2C11 usingtolbutamide as a probeMatsunaga N(1), Nishijima T, Hattori K, Iizasa H, Yamamoto K, Kizu J, Takanaka A,Morikawa A, Nakashima EAuthor information: (1)Department of Pharmaceutics, Kyoritsu College of Pharmacy, Tokyo, JapanPrevious reports have shown that the determination of drug…	tolbutamide	64-77-7	S(=O)(=O)(NC(=O)NCCCC)c1ccc(cc1)C												liver						blood		rat
11725969	299. J Pharm Sci. 2001 Sep;90(9):1226-41Prediction of the disposition of midazolam in surgical patients by aphysiologically based pharmacokinetic modelBj?rkman S(1), Wada DR, Berling BM, Benoni GAuthor information: (1)Hospital Pharmacy, Malm? University Hospital, S-205 02 Malm?, Swedensven.bjorkman@apoteket.seThe aim of this study was to predict the disposition of midazolam in individualsurgical …	midazolam	59467-70-8	Clc1cc2c(-n3c(CN=C2c2ccccc2F)cnc3C)cc1								adipose										blood		human	male, female	adult
11745776	300. Biopharm Drug Dispos. 2001 Jan;22(1):1-14Investigation of 5-FU disposition after oral administration of capecitabine, atriple-prodrug of 5-FU, using a physiologically based pharmacokinetic model in a human cancer xenograft model: comparison of the simulated 5-FU exposures in thetumour tissue between human and xenograft modelTsukamoto Y(1), Kato Y, Ura M, Horii I, Ishikawa T, Ishitsuka H, Sug…	capecitabine	154361-50-9	FC1=CN([C@@H]2O[C@H](C)[C@@H](O)[C@H]2O)C(=O)N=C1NC(OCCCCC)=O																		blood		mice/ bdf1 and balb/c nu/nu
11745902	301. Toxicol Sci. 2002 Jan;65(1):26-34Comparison of pharmacokinetic interactions and physiologically basedpharmacokinetic modeling of PCB 153 and PCB 126 in nonpregnant mice, lactatingmice, and suckling pupsLee SK(1), Ou YC, Yang RSAuthor information: (1)Quantitative and Computational Toxicology Group, Center for EnvironmentalToxicology and Technology, Department of Environmental and Radiological…	PCB	52663-62-4	Clc1cc(Cl)ccc1-c1ccc(Cl)cc1Cl									fat			liver								mice/ c57bl/6		pregnant, nonpregnant, lactating, suckling
11752682	302. Toxicol Ind Health. 2000 Nov;16(9-10):335-438Determination of a site-specific reference dose for methylmercury for fish-eatingpopulationsShipp AM(1), Gentry PR, Lawrence G, Van Landingham C, Covington T, Clewell HJ,Gribben K, Crump KAuthor information: (1)The K.S. Crump Group, Inc., ICF Consulting, Ruston, Louisiana 71270, USAEnvironmental risk-management decisions in the U.S. involving pote…	methylmercury	22967-92-6	[Hg+]C																				human, rat		pregnant, fetus
11762928	303. Risk Anal. 2001 Oct;21(5):869-82Physiologically based pharmacokinetic modeling of the lactational transfer ofmethylmercuryByczkowski JZ(1), Lipscomb JCAuthor information: (1)U.S. Environmental Protection Agency, Office of Research and Development,National Center for Environmental Assessment, Cincinnati, OH, USAJanuszB@aol.comThe developmental neurotoxicity of methylmercury (MeHg) in humans h…	methylmercury	22967-92-6	[Hg+]C																				human	female	pregnant
11798123	304. Drug Metab Dispos. 2002 Mar;30(3):307-13Utility of rat liver slices to estimate hepatic clearance for application inphysiologically based pharmacokinetic modeling: a study with tolbutamide, acompound with low extraction efficiencyHaenen B(1), Rompelberg C, van Twillert K, Hamzink M, Dormans J, van Eijkeren JAuthor information: (1)Laboratory of Exposure Assessment and Environmental Epidemiolo…	tolbutamide	64-77-7	S(=O)(=O)(NC(=O)NCCCC)c1ccc(cc1)C												liver								rat/ Wistar	male	adult
11854150	305. Toxicol Sci. 2002 Mar;66(1):34-53A Physiologically based pharmacokinetic and pharmacodynamic (PBPK/PD) model forthe organophosphate insecticide chlorpyrifos in rats and humansTimchalk C(1), Nolan RJ, Mendrala AL, Dittenber DA, Brzak KA, Mattsson JLAuthor information: (1)Battelle Pacific Northwest Division, Chemical Dosimetry, PO Box 999, Richland,Washington 99352, USA. charles.timchalk@pnl.g…	chlorpyrifos	2921-88-2	Clc1cc(Cl)c(Cl)nc1OP(=S)(OCC)OCC										brain								blood		human, rat/ f344	male, female
11861971	306. Bull Math Biol. 2002 Jan;64(1):97-131Physiologically based pharmacokinetic models for the transport oftrichloroethylene in adipose tissueAlbanese RA(1), Banks HT, Evans MV, Potter LKAuthor information: (1)Air Force Research Laboratory, Brooks Air Force Base, San Antonio, TX 78235, USAIn this paper we present three physiologically based pharmacokinetic (PBPK)models for the systemic transport …	trichloroethylene	79-01-6	Cl\C(\Cl)=C\Cl								adipose	fat									blood		rat/ Sprague-Dawley, mice, human	male
11868339	307. Toxicol Appl Pharmacol. 2002 Feb 15;179(1):35-49Physiologically based modeling of the inhalation kinetics of styrene in humansusing a bayesian population approachJonsson F(1), Johanson GAuthor information: (1)Toxicology and Risk Assessment, National Institute for Working Life, 112 79Stockholm, Sweden. Fredrik.Jonsson@farmbio.uu.seAnimal studies have implicated styrene as toxic to the central…	styrene	100-42-5	c1ccccc1C=C																				human	male, female	adult
11884235	308. Toxicol Sci. 2002 Apr;66(2):201-8Chloroform inhalation exposure conditions necessary to initiate liver toxicity infemale B6C3F1 miceConstan AA(1), Wong BA, Everitt JI, Butterworth BEAuthor information: (1)CIIT Centers for Health Research, 6 Davis Drive, P.O. Box 12137, ResearchTriangle Park, North Carolina 27709-2137, USAChloroform is a nongenotoxic-cytotoxic carcinogen in rodent liver and k…	Chloroform	67-66-3	ClC(Cl)Cl											kidney	liver								mice/ b6c3f1	female
11896286	309. J Pharm Sci. 2002 Mar;91(3):769-75Muscle distribution of the neuromuscular blocker gallamine using microdialysisSasongko L(1), Ramzan I, Williams KM, McLachlan AJAuthor information: (1)Faculty of Pharmacy, Building A15, The University of Sydney, NSW 2006, AustraliaMeasurement of drug concentrations in target tissue has the potential to provide insight into the pharmacokinetics and pharmacody…	gallamine	153-76-4	O(CCN(CC)CC)c1c(OCCN(CC)CC)cccc1OCCN(CC)CC		venous																		rat/ Sprague-Dawley	male
11920762	310. J Toxicol Environ Health A. 2002 Apr 12;65(7):489-502Cancer risk associated with household exposure to chloroformL vesque B(1), Ayotte P, Tardif R, Ferron L, Gingras S, Schlouch E, Gingras G,Levallois P, Dewailly EAuthor information: (1)Unit de recherche en sant publique, Centre Hospitalier Universitaire de Qu bec,Beauport, Canada. benoit.levesque@crchul.ulaval.caChloroform (CHCl3) the triha…	chloroform	67-66-3	ClC(Cl)Cl					skin															human	male	adult
11939707	311. Toxicol Sci. 2002 May;67(1):17-31PBPK modeling of the percutaneous absorption of perchloroethylene from a soilmatrix in rats and humansPoet TS(1), Weitz KK, Gies RA, Edwards JA, Thrall KD, Corley RA, Tanojo H, Hui X,Maibach HI, Wester RCAuthor information: (1)Battelle, Pacific Northwest Division, P.O. Box 999, Richland, Washington 99352,USA. torka.poet@pnl.govPerchloroethylene (PCE) is a wid…	perchloroethylene	127-18-4	ClC(Cl)=C(Cl)Cl					skin															human, rat	male	adult
11961212	312. Chemosphere. 2002 Feb;46(7):975-85Determination of tissue-blood partition coefficients for a physiological modelfor humans, and estimation of dioxin concentration in tissuesMaruyama W(1), Yoshida K, Tanaka T, Nakanishi JAuthor information: (1)Graduate School of Environment and Information Sciences, Yokohama NationalUniversity, Hodogaya, Kanagawa, Japan. maruyama@ynu.ac.jpThe tissue-blood par…	dioxin	1746-01-6	Clc1cc2Oc3cc(Cl)c(Cl)cc3Oc2cc1Cl					skin			adipose	fat		kidney	liver			gut			blood		human/ Japanese	male, female	adult
11999780	313. Regul Toxicol Pharmacol. 2002 Apr;35(2 Pt 1):165-76Analysis of solvent central nervous system toxicity and ethanol interactionsusing a human population physiologically based kinetic and dynamic modelMacDonald AJ(1), Rostami-Hodjegan A, Tucker GT, Linkens DAAuthor information: (1)Section of Molecular Pharmacology and Pharmacogenetics, Clinical SciencesDivision, The University of Sheffield, Sh…	ethanol	64-17-5	OCC		venous																blood		human		adult
12052002	314. Toxicology. 2002 Jul 1;176(1-2):11-23A comparison of Haber's rule at different ages using a physiologically basedpharmacokinetic (PBPK) model for chloroform in ratsEvans MV(1), Boyes WK, Simmons JE, Litton DK, Easterling MRAuthor information: (1)USEPA, ORD, NHEERL, ETD, PKB, MD 74, Research Triangle Park, NC 27711, USAHaber's rule as commonly interpreted in inhalation toxicology, can be stat…	chloroform	67-66-3	ClC(Cl)Cl												liver								rat/ f344		adolescent, adult, senescent
12062926	315. Toxicology. 2002 Jul 1;176(1-2):25-37Evidence for the involvement of CYP1A2 in the metabolism of bromodichloromethane in rat liverAllis JW(1), Anderson BP, Zhao G, Ross TM, Pegram RAAuthor information: (1)National Health and Environmental Effects Research Laboratory, US EnvironmentalProtection Agency, Research Triangle Park, NC 27607, USABromodichloromethane (BDCM) is a drinking water disinf…	bromodichloromethane	75-27-4	BrC(Cl)Cl											kidney	liver								rat/ f344	male
12062927	316. Antimicrob Agents Chemother. 2002 Jul;46(7):2219-28Physiologically based pharmacokinetic model for terbinafine in rats and humansHosseini-Yeganeh M(1), McLachlan AJAuthor information: (1)Faculty of Pharmacy, University of Sydney, Sydney, New South Wales 2006,AustraliaThe aim of this study was to develop a physiologically based pharmacokinetic(PB-PK) model capable of describing and predicting…	terbinafine	91161-71-6	N(Cc1c2c(ccc1)cccc2)(C\C=C\C#CC(C)(C)C)C		venous			skin			adipose										blood		human, rat/ Sprague-Dawley	male
12069977	317. Chem Biol Interact. 2002 May 20;140(2):137-53Quantitative evaluation of bromodichloromethane metabolism by recombinant rat andhuman cytochrome P450sAllis JW(1), Zhao GAuthor information: (1)National Health and Environmental Effects Research Laboratory, US EnvironmentalProtection Agency, Research Triangle Park, NC 27711, USA. jwallis@telocity.comWe report quantitative estimates of the paramet…	bromodichloromethane	75-27-4	BrC(Cl)Cl																				human, rat
12076521	318. Inhal Toxicol. 2002 Jun;14(6):569-84Benzene metabolism by the isolated perfused lungPowley MW(1), Carlson GPAuthor information: (1)School of Health Sciences, Purdue University, West Lafayette, Indiana 47907-1338,USABenzene is an occupational hazard and environmental toxicant whose toxic effects are dependent on its metabolism by cytochrome P-450. Most physiologically basedpharmacokinetic mod…	Benzene	71-43-2	c1ccccc1						lung			fat			liver								rabbit/ New Sealand White, rat/ Sprague-Dawley, mouse/ Non-Swiss Albino	male	adult
12119069	319. Inhal Toxicol. 2002 Aug;14(8):789-834Physiologically based pharmacokinetic modeling of styrene and styrene oxiderespiratory-tract dosimetry in rodents and humansSarangapani R(1), Teeguarden JG, Cruzan G, Clewell HJ, Andersen MEAuthor information: (1)The K.S. Crump Group, Inc., Research Triangle Park, North Carolina, USAStyrene (ST) is widely used to manufacture resins, glass-reinforced plast…	styrene	100-42-5	c1ccccc1C=C						lung						liver						blood		human, rat, mouse
12122565	320. Toxicol Sci. 2002 Aug;68(2):280-7Use of real-time breath analysis and physiologically based pharmacokineticmodeling to evaluate dermal absorption of aqueous toluene in human volunteersThrall KD(1), Weitz KK, Woodstock ADAuthor information: (1)Molecular Biosciences Department, Fundamental Science Division, Battelle, PacificNorthwest Laboratory, Richland, Washington 99352, USA. karla.thrall@pn…	toluene	108-88-3	c1ccccc1C																				human	male, female
12151623	321. J Toxicol Environ Health B Crit Rev. 2002 Jul-Sep;5(3):283-334Chloroform: exposure estimation, hazard characterization, and exposure-responseanalysisMeek ME(1), Beauchamp R, Long G, Moir D, Turner L, Walker MAuthor information: (1)Existing Substances Division, Environmental Health Directorate, Health Canada,Ottawa, Ontario, CanadaChloroform has been assessed as a Priority Substance under the…	Chloroform	67-66-3	ClC(Cl)Cl									fat		kidney	liver								human
12162870	322. BMC Clin Pharmacol. 2002 Aug 15;2:5PKQuest: a general physiologically based pharmacokinetic model. Introduction and application to propranololLevitt DGAuthor information: Department of Physiology, Minneapolis, MN 55455, USA. levitt@dcmir.med.umn.eduBACKGROUND: A "physiologically based pharmacokinetic" (PBPK) approach uses arealistic model of the animal to describe the pharmacokinetics. Previ…	propranolol	525-66-6	O(CC(O)CNC(C)C)c1c2c(ccc1)cccc2					skin	lung						liver						blood		human, rat	male, female
12182760	323. BMC Clin Pharmacol. 2002 Aug 15;2:4PKQuest: measurement of intestinal absorption and first pass metabolism -application to human ethanol pharmacokineticsLevitt DGAuthor information: Department of Physiology, Minneapolis, MN 55455, USA. levitt@dcmir.med.umn.eduBACKGROUND: PKQuest, a new physiologically based pharmacokinetic (PBPK) program, is applied to human ethanol data. The classical defin…	ethanol	64-17-5	OCC		venous																blood		human	male, female
12182761	324. BMC Anesthesiol. 2002 Aug 15;2(1):5PKQuest: volatile solutes - application to enflurane, nitrous oxide, halothane,methoxyflurane and toluene pharmacokineticsLevitt DGAuthor information: Department of Physiology, 6-125 Jackson Hall, 321 Church St, S, E, Minneapolis,MN 55455. levitt@dcmir.med.umn.eduBACKGROUND: The application of physiologically based pharmacokinetic models(PBPK) to human stud…	halothane	151-67-7	BrC(Cl)C(F)(F)F			arterial															blood		human	male, female
12182764	325. Toxicol Lett. 2002 Aug 5;134(1-3):155-63Impact of human variability on the biological monitoring of exposure to toluene: I. Physiologically based toxicokinetic modellingTardif R(1), Droz PO, Charest-Tardif G, Pierrehumbert G, Truchon GAuthor information: (1)D??partement de sant?? environnementale et sant?? au travail, Universit?? deMontr??al, Canada. robert.tardiff@umontreal.caUsing an appro…	toluene	108-88-3	c1ccccc1C																				human
12191874	326. Regul Toxicol Pharmacol. 2002 Jun;35(3):308-19Styrene respiratory tract toxicity and mouse lung tumors are mediated byCYP2F-generated metabolitesCruzan G(1), Carlson GP, Johnson KA, Andrews LS, Banton MI, Bevan C, Cushman JRAuthor information: (1)ToxWorks, Bridgeton, New Jersey 08302-6640, USAMice are particularly sensitive to respiratory tract toxicity following styreneexposure. Inhalation …	Styrene	100-42-5	c1ccccc1C=C						lung						liver						blood		human, mice, rat	male, female
12202046	327. Toxicol Sci. 2002 Sep;69(1):3-15A physiologically based pharmacokinetic model for trichloroethylene in the malelong-evans ratSimmons JE(1), Boyes WK, Bushnell PJ, Raymer JH, Limsakun T, McDonald A, Sey YM, Evans MVAuthor information: (1)National Health and Environmental Effects Research Laboratory, Office of Researchand Development, U. S. Environmental Protection Agency, Research Triangle Pa…	trichloroethylene	79-01-6	Cl\C(\Cl)=C\Cl									fat	brain		liver						blood		rat/ long-evans	male
12215655	328. Toxicol Sci. 2002 Sep;69(1):60-78Development of a physiologically based pharmacokinetic model for estradiol inrats and humans: a biologically motivated quantitative framework for evaluatingresponses to estradiol and other endocrine-active compoundsPlowchalk DR(1), Teeguarden JAuthor information: (1)DuPont Haskell Laboratory for Health and Biomedical Sciences, Newark, Delaware19714. The K.S. …	estradiol	113-38-2	Oc1cc2CC[C@H]3[C@@H]4CC[C@H](O)[C@]4(CC[C@@H]3c2cc1)C																		blood		human, rat	male, female
12215661	329. BMC Clin Pharmacol. 2002 Sep 26;2:7PKQuest: capillary permeability limitation and plasma protein binding -application to human inulin, dicloxacillin and ceftriaxone pharmacokineticsLevitt DGAuthor information: Department of Physiology, University of Minnesota, Minneapolis, MN 55455, USAlevitt@dcmir.med.umn.eduBACKGROUND: It is generally assumed that the tissue exchange of antibiotics isflow …	inulin	470-58-6	C([C@@H]1[C@H]([C@@H]([C@](O1)(CO)OC[C@@]2([C@H]([C@@H]([C@H](O2)CO)O)O)O)O)O)O		venous																blood		human	male, female	adult
12323078	330. Environ Health Perspect. 2002 Oct;110(10):1031-9In silico toxicology: simulating interaction thresholds for human exposure tomixtures of trichloroethylene, tetrachloroethylene, and 1,1,1-trichloroethaneDobrev ID(1), Andersen ME, Yang RSAuthor information: (1)Quantitative and Computational Toxicology Group, Center for EnvironmentalToxicology and Technology, Department of Environmental and Rad…	trichloroethylene	79-01-6	Cl\C(\Cl)=C\Cl											kidney							blood		human, rat
12361929	331. Regul Toxicol Pharmacol. 2002 Aug;36(1):51-68Application of a physiologically based pharmacokinetic model for isopropanol inthe derivation of a reference dose and reference concentrationGentry PR(1), Covington TR, Andersen ME, Clewell HJ 3rdAuthor information: (1)The KS Crump Group, Inc, Ruston, Louisiana, USA. rgentry@environcorp.comAn interspecies physiologically based pharmacokinetic (PBP…	isopropanol	67-63-0	OC(C)C																		blood		human, rat		adult, pregnant, fetus
12383718	332. Toxicol Sci. 2002 Nov;70(1):120-39An approach for the quantitative consideration of genetic polymorphism data inchemical risk assessment: examples with warfarin and parathionGentry PR(1), Hack CE, Haber L, Maier A, Clewell HJ 3rdAuthor information: (1)ENVIRON International Corporation, 602 East Georgia Avenue, Ruston, Louisiana71270. Toxicology Excellence for Risk Assessment, Cincinnati, Ohi…	warfarin	2610-86-8	O1c2c(cccc2)C(O)=C(C(CC(=O)C)c2ccccc2)C1=O																				human
12388841	333. Cancer Chemother Pharmacol. 2002 Nov;50(5):373-82. Epub 2002 Sep 13The effect of malignant effusions on methotrexate dispositionLi J(1), Gwilt PAuthor information: (1)Department of Pharmaceutical Sciences, College of Pharmacy, University ofNebraska Medical Center, 986025 Nebraska Medical Center, Omaha 68198-6025, USAPURPOSE: The purpose of this study was to evaluate the effect of malignantef…	methotrexate	59-05-2	OC(=O)CC[C@H](NC(=O)c1ccc(N(Cc2nc3c(nc(nc3N)N)nc2)C)cc1)C(O)=O																		blood		human
12439595	334. Regul Toxicol Pharmacol. 2002 Dec;36(3):234-45Physiologically based pharmacokinetic (PBPK) models for nasal tissue dosimetry oforganic esters: assessing the state-of-knowledge and risk assessment applicationswith methyl methacrylate and vinyl acetateAndersen ME(1), Green T, Frederick CB, Bogdanffy MSAuthor information: (1)Department of Environmental Health, Colorado State University, Ft. Col…	methyl methacrylate	80-62-6	O(C(=O)C(C)=C)C																				human, rat
12473408	335. Regul Toxicol Pharmacol. 2002 Dec;36(3):297-309Population distribution of aldehyde dehydrogenase-2 genetic polymorphism:implications for risk assessmentGinsberg G(1), Smolenski S, Hattis D, Sonawane BAuthor information: (1)Connecticut Department of Public Health, Hartford, 06134, USAgary.ginsberg@po.state.ct.usThe role of genetic polymorphisms in modulating xenobiotic metabolism andsusceptib…	aldehyde	1632-89-9	O=CC																				human/ Japanese
12473414	336. J Toxicol Environ Health A. 2002 Dec 27;65(24):2053-73Possible range of dioxin concentration in human tissues: simulation with aphysiologically based modelMaruyama W(1), Yoshida K, Tanaka T, Nakanishi JAuthor information: (1)Graduate School of Environment and Information Sciences, Yokohama NationalUniversity, Kanagawa, Japan. maruw@nies.goIn risk evaluation of dioxins, monitoring chemical co…	dioxin	1746-01-6	Clc1cc2Oc3cc(Cl)c(Cl)cc3Oc2cc1Cl									fat		kidney	liver						blood		human/ Japanese	male	adult
12515586	337. J Toxicol Environ Health A. 2002 Dec 27;65(24):2087-100Evaluation of the dermal absorption of aqueous toluene in F344 rats usingreal-time breath analysis and physiologically based pharmacokinetic modelingThrall KD(1), Woodstock ADAuthor information: (1)Molecular Biosciences Department, Fundamental Science Division, Battelle, PacificNorthwest Laboratory, Richland, Washington 99352, USA. karla…	toluene	108-88-3	c1ccccc1C																				rat/ f344	male
12515588	338. Toxicol Sci. 2003 Jan;71(1):27-40Physiologically based pharmacokinetic model parameter estimation and sensitivity and variability analyses for acrylonitrile disposition in humansSweeney LM(1), Gargas ML, Strother DE, Kedderis GLAuthor information: (1)The Sapphire Group, 4027 Colonel Glenn Highway, Fourth Floor, Dayton, Ohio 45431,USA. lms29@alumni.cwru.eduA physiologically based pharmacokine…	acrylonitrile	107-13-1	N#CC=C										brain		liver						blood		human, rat	male, female	adult
12520073	339. J Toxicol Environ Health A. 2003 Feb 14;66(3):253-74A physiologically based pharmacokinetic model for acrylamide and its metabolite, glycidamide, in the ratKirman CR(1), Gargas ML, Deskin R, Tonner-Navarro L, Andersen MEAuthor information: (1)The Sapphire Group, Inc., Beachwood, Ohio 44122, USA. crk@thesapphiregroup.comAcrylamide is a neurotoxicant and a multisite carcinogen in rats followin…	acrylamide	79-06-1	O=C(N)C=C		venous	arterial		skin	lung						liver						blood		rat
12521671	340. Toxicol Ind Health. 2001 Jun;17(5-10):210-22The use of physiologically based models to integrate diverse data sets and reduceuncertainty in the prediction of perchlorate and iodide kinetics across lifestages and speciesClewell RA(1), Merrill EA, Robinson PJAuthor information: (1)Geo-Centers Inc., Wright-Patterson AFB, Ohio 45433, USArebecca.clewell@wpafb.af.milThe effects of perchlorate on t…	perchlorate	14797-73-0	[Cl+3]([O-])([O-])([O-])[O-]																				human, rat	male, female	adult, pregnant, lactating, fetal, neonatal
12539865	341. Toxicol Lett. 2003 Feb 18;138(1-2):51-62Application of physiologically based toxicokinetic modelling to study the impact of the exposure scenario on the toxicokinetics and the behavioural effects oftoluene in ratsvan Asperen J(1), Rijcken WR, Lammers JHAuthor information: (1)TNO Nutrition and Food Research, Department of BioMolecular Sciences, P.O. 360,3700 AJ Zeist, The NetherlandsThe toxic…	toluene	108-88-3	c1ccccc1C										brain								blood		rat/ f344/n, mice/ b6c3f1	male, female
12559692	342. AIHA J (Fairfax, Va). 2002 Nov-Dec;63(6):685-8Partition coefficients for benzene in human skinSinclair GC(1), Wester RC, Maibach HIAuthor information: (1)Deakin University, P.O. Box 210, Glen Iris, Victoria 3146, Australiageorgia.sinclair@bigpond.comThe contribution of benzene to body burden after skin absorption compared withthat due to inhalation absorption is of potential interest in the …	benzene	71-43-2	c1ccccc1					skin													blood		human
12570074	343. Int J Toxicol. 2003 Jan-Feb;22(1):25-33Extent and timeliness of tissue repair determines the dose-related hepatotoxicityof chloroformAnand SS(1), Soni MG, Vaidya VS, Murthy SN, Mumtaz MM, Mehendale HMAuthor information: (1)Department of Toxicology, College of Pharmacy, University of Louisiana at Monroe,Monroe, Louisiana 71209-0495, USAAs a part of mixture toxicity studies, the objective of t…	chloroform	67-66-3	ClC(Cl)Cl											kidney	liver						blood		rat/ Sprague-Dawley	male
12573946	344. Aquat Toxicol. 2003 Feb 26;62(4):337-47An in vivo microdialysis method for the qualitative analysis of hepatic phase Imetabolites of phenol in rainbow trout (Oncorhynchus mykiss)Solem LE(1), Kolanczyk RC, McKim JM 3rdAuthor information: (1)National Research Council, Duluth, MN 55804, USADevelopment of reliable and accurate methodologies for determination ofxenobiotic hepatic biotransformatio…	phenol	108-95-2	Oc1ccccc1												liver								fish/ rainbow trout		adult
12595173	345. J Vet Pharmacol Ther. 2003 Feb;26(1):55-63A physiologically based pharmacokinetic model for oxytetracycline residues insheepCraigmill ALAuthor information: Food Animal Residue Avoidance Databank, Environmental Toxicology Extension,University of California, One Shields Avenue, Davis, CA 95616, USAalcraigmill@ucdavis.eduA physiologically based pharmacokinetic model (PBPK) for oxytetracycline (…	oxytetracycline	79-57-2	O.O.OC=1[C@@H](N(C)C)[C@H]2[C@@](O)(C(=O)C=1C(=O)N)C(O)=C1[C@@H]([C@](O)(c3c(C1=O)c(O)ccc3)C)[C@@H]2O									fat		kidney	liver						blood		sheep	male, female	adult
12603776	346. Toxicol Lett. 2003 Apr 11;140-141:83-98Differentiating between local cytotoxicity, mitogenesis, and genotoxicity incarcinogen risk assessments: the case of vinyl acetateBogdanffy MS(1), Valentine RAuthor information: (1)DuPont Haskell Laboratory for Health and Environmental Sciences, E. I. Du Pont deNemours and Company, P.O. Box 50, Newark, DE 19714, USAmatthew.s.bogdanffy@usa.dupont.comUnde…	vinyl acetate	108-05-4	O(C(=O)C)C=C
12676454	347. Cancer Chemother Pharmacol. 2003 May;51(5):395-402. Epub 2003 Apr 1The effect of age on the early disposition of doxorubicinLi J(1), Gwilt PRAuthor information: (1)Department of Pharmaceutical Sciences, College of Pharmacy, University ofNebraska Medical Center, Omaha, NE 68198, USAPURPOSE: Clinical studies indicate that anthracycline cardiotoxicity increaseswith patient age. This may be due …	doxorubicin	23214-92-8	O1[C@@H](C)[C@@H](O)[C@@H](N)C[C@@H]1O[C@@H]1c2c(C[C@](O)(C1)C(=O)CO)c(O)c1c(C(=O)c3c(cccc3OC)C1=O)c2O		venous																blood		human		adult
12679882	348. Inhal Toxicol. 2003 May;15(6):589-617Closed-chamber inhalation pharmacokinetic studies with hexamethyldisiloxane inthe ratDobrev ID(1), Reddy MB, Plotzke KP, Varaprath S, McNett DA, Durham J, AndersenMEAuthor information: (1)Quantitative and Computational Toxicology Group, Center for EnvironmentalToxicology and Technology, Department of Environmental Health, Colorado StateUniversity, Fort Co…	hexamethyldisiloxane	107-46-0	[Si](O[Si](C)(C)C)(C)(C)C									fat			liver						blood		rat/ f344	male
12692732	349. Toxicol Sci. 2003 Jun;73(2):256-69. Epub 2003 Apr 15PBPK predictions of perchlorate distribution and its effect on thyroid uptake of radioiodide in the male ratMerrill EA(1), Clewell RA, Gearhart JM, Robinson PJ, Sterner TR, Yu KO, MattieDR, Fisher JWAuthor information: (1)Operational Technologies Corporation, Dayton, Ohio 45432, USAelaine.merril@wpafb.af.milDue to perchlorate's (ClO4-) abil…	perchlorate	14797-73-0	[Cl+3]([O-])([O-])([O-])[O-]					skin				fat		kidney	liver								rat/ Sprague-Dawley	male	adult
12700397	350. Toxicol Sci. 2003 Jun;73(2):235-55. Epub 2003 Apr 15Predicting fetal perchlorate dose and inhibition of iodide kinetics duringgestation: a physiologically-based pharmacokinetic analysis of perchlorate andiodide kinetics in the ratClewell RA(1), Merrill EA, Yu KO, Mahle DA, Sterner TR, Mattie DR, Robinson PJ,Fisher JW, Gearhart JMAuthor information: (1)Geo-Centers, Inc., Wright-Patterson AFB,…	perchlorate	14797-73-0	[Cl+3]([O-])([O-])([O-])[O-]					skin				fat		kidney	liver								rat/ Sprague-Dawley		pregnant dam, fetus
12700398	351. Toxicol Sci. 2003 Sep;75(1):192-200. Epub 2003 Jun 12Biologically motivated computational modeling of chloroform cytolethality andregenerative cellular proliferationTan YM(1), Butterworth BE, Gargas ML, Conolly RBAuthor information: (1)CIIT Centers for Health Research, 6 Davis Drive, Research Triangle Park, NorthCarolina 27709, USAChloroform is a nongenotoxic-cytotoxic carcinogen in rodents.…	chloroform	67-66-3	ClC(Cl)Cl																				mice/ b6c3f1	female	17-week, 25-week old
12805651	352. Toxicol Sci. 2003 Aug;74(2):416-36. Epub 2003 Jun 12Predicting neonatal perchlorate dose and inhibition of iodide uptake in the ratduring lactation using physiologically-based pharmacokinetic modelingClewell RA(1), Merrill EA, Yu KO, Mahle DA, Sterner TR, Fisher JW, Gearhart JMAuthor information: (1)Geo-Centers, Inc., Wright-Patterson AFB, Ohio 45433, USA. rclewell@ciit.orgPerchlorate (ClO4-…	perchlorate	14797-73-0	[Cl+3]([O-])([O-])([O-])[O-]					skin															rat		maternal, neonatal
12805655	353. Br J Clin Pharmacol. 2003 Jul;56(1):57-67Physiologically based modelling of inhibition of metabolism and assessment of therelative potency of drug and metabolite: dextromethorphan vs. dextrorphan usingquinidine inhibitionMoghadamnia AA(1), Rostami-Hodjegan A, Abdul-Manap R, Wright CE, Morice AH,Tucker GTAuthor information: (1)Molecular Pharmacology & Pharmacogenetics, Division of Clinical Sc…	dextromethorphan	125-71-3	O(C)c1cc2[C@]34[C@@H]([C@@H](N(CC3)C)Cc2cc1)CCCC4																				human	male, female	adult
12848776	354. J Toxicol Environ Health A. 2003 Jul 11;66(13):1267-81Evaluation of the dermal bioavailability of aqueous xylene in F344 rats and humanvolunteersThrall K(1), Woodstock AAuthor information: (1)Chemical Dosimetry Group, Biological Sciences Division, Battelle, PacificNorthwest Laboratory, Richland, Washington 99352, USA. karla.thrall@pnl.govXylene is a clear, colorless liquid used as a solvent …	xylene	1330-20-7	c1c(cccc1C)C					skin															human, rat/ f344	male	adult
12851123	355. Invest New Drugs. 2003 May;21(2):195-223Clinical pharmacokinetic/pharmacodynamic and physiologically basedpharmacokinetic modeling in new drug development: the capecitabine experienceBlesch KS(1), Gieschke R, Tsukamoto Y, Reigner BG, Burger HU, Steimer JLAuthor information: (1)Pharma Development, Hoffmann-LaRoche Inc., Nutley, NJ 07110-1199, USAPreclinical studies, along with Phase I, II, an…	capecitabine	154361-50-9	FC1=CN([C@@H]2O[C@H](C)[C@@H](O)[C@H]2O)C(=O)N=C1NC(OCCCCC)=O																				human
12889740	356. Toxicol Appl Pharmacol. 2003 Aug 1;190(3):206-13Pharmacokinetics of ethylene in man by on-line laser photoacoustic detectionBerkelmans HW(1), Moeskops BW, Bominaar J, Scheepers PT, Harren FJAuthor information: (1)Department of Molecular and Laser Physics, University of Nijmegen, TheNetherlandsThe pharmacokinetics of ethylene are determined using laser-based photoacousticdetection and a close…	ethylene	74-85-1	C=C																		blood		human	male	adult
12902191	357. Toxicol Sci. 2003 Nov;76(1):35-50. Epub 2003 Aug 12Tissue dosimetry expansion and cross-validation of rat and mouse physiologically based pharmacokinetic models for trichloroethyleneKeys DA(1), Bruckner JV, Muralidhara S, Fisher JWAuthor information: (1)Department of Environmental Health Science, University of Georgia, Athens 30602, USA. dkeys@uga.eduTrichloroethylene (TCE), a volatile liqui…	trichloroethylene	79-01-6	Cl\C(\Cl)=C\Cl		venous	arterial				heart		fat	brain	kidney	liver		spleen				blood		rat/ Sprague-Dawley, mouse/ b63cf1	male	adult
12915716	358. Toxicol Sci. 2003 Nov;76(1):121-30. Epub 2003 Aug 12Dose-based duration adjustments for the effects of inhaled trichloroethylene onrat visual functionBoyes WK(1), Bercegeay M, Ali JS, Krantz T, McGee J, Evans M, Raymer JH, BushnellPJ, Simmons JEAuthor information: (1)Neurotoxicology Division, National Health and Environmental Effects ResearchLaboratory, US Environmental Protection Agency, Re…	trichloroethylene	79-01-6	Cl\C(\Cl)=C\Cl										brain										rat/ Long-evans	male	adult
12915717	359. Chemosphere. 2003 Oct;53(4):301-13Simulation of dioxin accumulation in human tissues and analysis of reproductiveriskMaruyama W(1), Yoshida K, Tanaka T, Nakanishi JAuthor information: (1)Graduate School of Environment and Information Sciences, Yokohama NationalUniversity, 79-7 Tokiwadai, Hodogaya, Yokohama, Kanagawa 240-8501, Japanmaruw@nies.go.jpPolychlorinated dibenzo-p-dioxin, polychlorin…	dioxin	1746-01-6	Clc1cc2Oc3cc(Cl)c(Cl)cc3Oc2cc1Cl					skin	lung			fat	brain	kidney	liver						blood		human		adult
12946389	360. Toxicol Lett. 2003 Sep 30;144(2):271-2; author reply 273-6Refinements to physiologically-based pharmacokinetic model for styreneRappaport SM, Tornero-Velez RComment on Toxicol Lett. 2003 Feb 18;138(1-2):75-102PMID: 14524356 [PubMed - indexed for MEDLINE]	styrene	100-42-5	c1ccccc1C=C
14524356	361. Regul Toxicol Pharmacol. 2003 Oct;38(2):183-95An updated evaluation of the carcinogenic potential of 1,4-dioxaneStickney JA(1), Sager SL, Clarkson JR, Smith LA, Locey BJ, Bock MJ, Hartung R,Olp SFAuthor information: (1)ARCADIS, 24 Preble Street, Portland, ME 04101, USA. jstickney@arcadis-us.comThis paper presents a critical review of the information pertaining to thepotential carcinogenicity…	1,4-dioxane	123-91-1	O1CCOCC1					skin							liver								human, rat
14550759	362. Regul Toxicol Pharmacol. 2003 Oct;38(2):224-31A proposed inhalation reference concentration for methanolStarr TB(1), Festa JLAuthor information: (1)TBS Associates, 7500 Rainwater Road, Raleigh, NC 27615-3700, USAtbstarr@mindspring.comA biologically based approach was taken to developing an inhalation ReferenceConcentration (RfC) for methanol, a high production volume chemical with manycommer…	methanol	865-33-8	OC																		blood		human
14550762	363. J Toxicol Environ Health A. 2003 Dec 12;66(23):2209-25Application of a physiologically based pharmacokinetic model for reference doseand reference concentration estimation for acetoneGentry PR(1), Covington TR, Clewell HJ 3rd, Anderson MEAuthor information: (1)ENVIRON International Corporation, Ruston, Louisiana 71270, USArgentry@environcorp.comRecent health risk assessments to propose a Ref…	acetone	67-64-1	O=C(C)C																				human, rat		adult, pregnant
14612334	364. J Pharmacokinet Pharmacodyn. 2003 Aug;30(4):285-307Reduction and lumping of physiologically based pharmacokinetic models: predictionof the disposition of fentanyl and pethidine in humans by successively simplifiedmodelsBj??rkman SAuthor information: Division of Pharmacokinetics and Drug Therapy, Department"f PharmaceuticalBiosciences, Uppsala University, Uppsala and Hospital Pharmacy, Malm??…	fentanyl	437-38-7	O=C(N(C1CCN(CC1)CCc1ccccc1)c1ccccc1)CC			arterial			lung			fat									blood		human, rat
14650375	365. Br J Clin Pharmacol. 2003 Nov;56(5):551-61Human subcutaneous tissue distribution of fluconazole: comparison ofmicrodialysis and suction blister techniquesSasongko L(1), Williams KM, Day RO, McLachlan AJAuthor information: (1)Faculty of Pharmacy, The University of Sydney, NSW 2006, AustraliaAIMS: To investigate uptake of fluconazole into the interstitial fluid of humansubcutaneous tissue usin…	fluconazole	86386-73-4	Fc1cc(F)ccc1C(O)(Cn1ncnc1)Cn1ncnc1																		blood		human	male	adult
14651730	366. Toxicol Sci. 2004 Feb;77(2):206-18. Epub 2003 Dec 2A physiologically based toxicokinetic model for dietary uptake of hydrophobicorganic compounds by fish: I. Feeding studies with 2,2',5,5'-tetrachlorobiphenylNichols JW(1), Fitzsimmons PN, Whiteman FW, Dawson TD, Babeu L, Juenemann JAuthor information: (1)Mid-Continent Ecology Division, National Health and Environmental EffectsResearch Labora…	2,2',5,5'-tetrachlorobiphenyl	35693-99-3	Clc1ccc(Cl)cc1-c1cc(Cl)ccc1Cl									fat						gut	intestine				fish/ rainbow trout
14657515	367. J Toxicol Environ Health A. 2004 Feb 27;67(4):297-329Physiologically based pharmacokinetic (PBPK) modeling of caffeine andtheophylline in neonates and adults: implications for assessing children's risks from environmental agentsGinsberg G(1), Hattis D, Russ A, Sonawane BAuthor information: (1)Connecticut Department of Public Health, Hartford, Connecticut 06134, USAgary.ginsberg@po.state.ct.u…	theophylline	58-55-9	O=C1N(C)C(=O)N(c2nc[nH]c12)C									fat			liver								human		neonate to adult
14713563	368. Toxicol Sci. 2004 Mar;78(1):20-31. Epub 2004 Jan 12Incorporation of the genetic control of alcohol dehydrogenase into aphysiologically based pharmacokinetic model for ethanol in humansSultatos LG(1), Pastino GM, Rosenfeld CA, Flynn EJAuthor information: (1)Department of Pharmacology and Physiology, New Jersey Medical School, University of Medicine and Dentistry of New Jersey, Newark, New Jer…	ethanol	64-17-5	OCC																		blood		human
14718645	369. Stat Med. 2004 Feb 28;23(4):591-9Two-sample scale tests for comparison of metabolic rates for styrene inpreviously exposed and unexposed groupsChen CC(1), Wu KY, Balakrishnan NAuthor information: (1)Department of Mathematics, Tamkang University, Taipei, Taiwanccchen@mail.tku.edu.twStatistical analysis procedure in two-sample treatment difference, as well asalternative hypothesis, may play a …	styrene	100-42-5	c1ccccc1C=C												liver
14755391	370. Biotechnol Prog. 2004 Jan-Feb;20(1):316-23Development of a microscale cell culture analog to probe naphthalene toxicityViravaidya K(1), Sin A, Shuler MLAuthor information: (1)School of Chemical and Biomolecular Engineering, Cornell University, Ithaca, New York 14850-5201, USAPrediction of human response to drugs or chemicals is difficult as a result ofthe complexity of living organisms. We d…	naphthalene	91-20-3	c12c(cccc1)cccc2						lung			fat			liver								human, rat
14763858	371. Toxicol Appl Pharmacol. 2004 Feb 15;195(1):113-25Pharmacokinetics and pharmacodynamic effects of amiodarone in plasma of poniesafter single intravenous administrationTrachsel D(1), Tschudi P, Portier CJ, Kuhn M, Thormann W, Scholtysik G, Mevissen MAuthor information: (1)Department of Clinical Veterinary Medicine, University of Bern, 3012, Bern,SwitzerlandAtrial fibrillation is a well-known h…	amiodarone	1951-25-3	Ic1cc(cc(I)c1OCCN(CC)CC)C(=O)c1c2c(oc1CCCC)cccc2		venous					heart		fat											pony
14962511	372. Toxicol Sci. 2004 Jun;79(2):394-403. Epub 2004 Mar 31Ethyl acrylate risk assessment with a hybrid computational fluid dynamics andphysiologically based nasal dosimetry modelSweeney LM(1), Andersen ME, Gargas MLAuthor information: (1)The Sapphire Group, Dayton, Ohio 45431, USA. LMS29@alumni.cwru.eduCytotoxicity in the nasal epithelium is frequently observed in rodents exposed tovolatile organ…	Ethyl acrylate	140-88-5	O(C(=O)C=C)CC																				human
15056811	373. J Toxicol Environ Health A. 2004 Apr 9;67(7):525-36Development of a physiologically based pharmacokinetic model for chlorobenzene inF-344 ratsThrall KD(1), Woodstock AD, Kania MRAuthor information: (1)Biological Sciences Division, Pacific Northwest National Laboratory, 902 BattelleBlvd., Mail Stop P7-59, Richland, WA 99352, USA. karla.thrall@pnl.govA physiologically based pharmacokinetic (PB…	chlorobenzene	108-90-7	Clc1ccccc1																		blood		rat/ f344	male	adult
15129550	374. J Expo Anal Environ Epidemiol. 2004 May;14(3):204-13Reconstructing population exposures from dose biomarkers: inhalation oftrichloroethylene (TCE) as a case studySohn MD(1), McKone TE, Blancato JNAuthor information: (1)Lawrence Berkeley National Laboratory, Berkeley, California 94720, USAmdsohn@lbl.govPhysiologically based pharmacokinetic (PBPK) modeling is a well-establishedtoxicological to…	trichloroethylene	79-01-6	Cl\C(\Cl)=C\Cl																		blood		human	male	adult
15141149	375. Drug Metab Dispos. 2004 Jun;32(6):632-8Physiological modeling of formulated and crystalline 3,3'-diindolylmethanepharmacokinetics following oral administration in miceAnderton MJ(1), Manson MM, Verschoyle R, Gescher A, Steward WP, Williams ML,Mager DEAuthor information: (1)Department of Biochemisty, University of Leicester, United Kingdom3,3'-Diindolylmethane (DIM) is a naturally occurring i…	3,3'-diindolylmethane	1968-05-4*	[nH]1cc(c2c1cccc2)Cc1c2c([nH]c1)cccc2						lung	heart			brain	kidney	liver								mice/ CD-1	female
15155555	376. Int J Toxicol. 2004 Jan-Feb;23(1):17-23Evidence for competitive inhibition of iodide uptake by perchlorate andtranslocation of perchlorate into the thyroidClewell RA(1), Merrill EA, Narayanan L, Gearhart JM, Robinson PJAuthor information: (1)Geo-Centers, Inc., Wright-Patterson AFB, Ohio, USA. rclewell@ciit.orgVarious published data sets that investigate the potential effect of exogenousperch…	perchlorate	14797-73-0	[Cl+3]([O-])([O-])([O-])[O-]																		blood
15162843	377. J Pharmacol Exp Ther. 2004 Nov;311(2):822-9. Epub 2004 Jun 10Disposition kinetics of propranolol isomers in the perfused rat liverHung DY(1), Siebert GA, Chang P, Anissimov YG, Roberts MSAuthor information: (1)Department of Medicine, University of Queensland, Princess Alexandra Hospital,Woollongabba, Queensland 4102, AustraliaThe aim of this study was to define the determinants of the linear…	propranolol	525-66-6	O(CC(O)CNC(C)C)c1c2c(ccc1)cccc2												liver								rat/ Wistar	male
15192084	378. Drug Metab Dispos. 2004 Aug;32(8):884-91Modeling the in vitro intrinsic clearance of the slowly metabolized compoundtolbutamide determined in sandwich-cultured rat hepatocytesTreijtel N(1), Barendregt A, Freidig AP, Blaauboer BJ, van Eijkeren JCAuthor information: (1)Institute for Risk Assessment Sciences, Utrecht University, Yalelaan 2, P.O. Box 80176, 3508 TD Utrecht, The Netherlands. n.tr…	tolbutamide	64-77-7	S(=O)(=O)(NC(=O)NCCCC)c1ccc(cc1)C												liver								rat/ Wistar	male
15258115	379. Toxicol Sci. 2004 Nov;82(1):9-25. Epub 2004 Jul 22Metabolic rate constants for hydroquinone in F344 rat and human liver isolatedhepatocytes: application to a PBPK modelPoet TS(1), Wu H, English JC, Corley RAAuthor information: (1)Battelle, Pacific Northwest Division, Center for Biological Monitoring andModeling, P.O. Box 999, Richland, WA 99352, USA. torka.poet@pnl.govHydroquinone (HQ) is an…	hydroquinone	123-31-9	Oc1ccc(O)cc1												liver								human, rat/ f344
15272136	380. Toxicol Sci. 2004 Dec;82(2):381-93. Epub 2004 Sep 16A quantitative description of suicide inhibition of dichloroacetic acid in ratsand miceKeys DA(1), Schultz IR, Mahle DA, Fisher JWAuthor information: (1)Department of Environmental Health Science, University of Georgia, Athens,Georgia 30602, USA. dkeys@uga.eduDichloroacetic acid (DCA), a minor metabolite of trichloroethylene (TCE) andwater …	dichloroacetic acid	79-43-6	ClC(Cl)C(O)=O												liver								mice/ b6c3f1, rat/ f344	male
15375292	381. Neurotoxicology. 2004 Dec;25(6):1013-30Physiologically based pharmacokinetic/pharmacodynamic model for theorganophosphorus pesticide diazinonPoet TS(1), Kousba AA, Dennison SL, Timchalk CAuthor information: (1)Center for Biological Monitoring and Modeling, Battelle, Pacific NorthwestDivision, PO Box 999 MSIN P7-59, Richland, WA 99352, USA. torka.poet@pnl.govDiazinon (DZN) is an organophospho…	diazinon	333-41-5	S=P(Oc1nc(nc(c1)C)C(C)C)(OCC)OCC		venous								brain								blood		rat/ Sprague-Dawley	male	adult
15474619	382. Toxicol Lett. 2004 Dec 30;154(3):201-16Estimation of interindividual variation in oxidative metabolism ofdichloromethane in human volunteersSweeney LM(1), Kirman CR, Morgott DA, Gargas MLAuthor information: (1)The Sapphire Group, 2661 Commons Boulevard, First Floor, Dayton, OH 45431, USAlms29@alumni.cwru.eduA modified version of the original physiologically based pharmacokinetic (PBPK)model …	dichloromethane	75-09-2	ClCCl																		blood		human	male, female
15501612	383. Toxicol Sci. 2005 Jan;83(1):25-43. Epub 2004 Oct 27PBPK model for radioactive iodide and perchlorate kinetics andperchlorate-induced inhibition of iodide uptake in humansMerrill EA(1), Clewell RA, Robinson PJ, Jarabek AM, Gearhart JM, Sterner TR,Fisher JWAuthor information: (1)Geo-Centers, Inc., Wright-Patterson AFB, Ohio 45433, USAElaine.Merrill@wpafb.af.milDetection of perchlorate (ClO4-) …	perchlorate	14797-73-0	[Cl+3]([O-])([O-])([O-])[O-]																				human, rat	male, female	adult, pregnant, lactating
15509666	384. J Toxicol Environ Health A. 2004 Dec;67(23-24):1971-85Physiologically based pharmacokinetics of bisphenol AShin BS(1), Kim CH, Jun YS, Kim DH, Lee BM, Yoon CH, Park EH, Lee KC, Han SY,Park KL, Kim HS, Yoo SDAuthor information: (1)College of Pharmacy, Sungkyunkwan University, Kyonggi-do, KoreaA physiologically based pharmacokinetic (PBPK) model consisting of vein, artery, lung, liver, spleen,…	bisphenol A	80-05-7	Oc1ccc(cc1)C(C)(C)c1ccc(O)cc1						lung	heart	adipose		brain	kidney	liver		spleen		intestine		blood		human, rat/ Sprague-Dawley	male
15513896	385. J Pharmacokinet Pharmacodyn. 2004 Jun;31(3):185-213Fuzzy simulation of pharmacokinetic models: case study of whole bodyphysiologically based model of diazepamGueorguieva II(1), Nestorov IA, Rowland MAuthor information: (1)Centre for Applied Pharmacokinetic Research, School of Pharmacy andPharmaceutical Sciences, University of Manchester, Manchester M13 9PL, UKivelina.gueorguieva@man.ac.ukThe…	diazepam	439-14-5	Clc1cc2c(N(C)C(=O)CN=C2c2ccccc2)cc1																				rat/ Sprague-Dawley	male
15518244	386. Crit Rev Toxicol. 2004 Sep-Oct;34(5):385-445Applying mode-of-action and pharmacokinetic considerations in contemporary cancerrisk assessments: an example with trichloroethyleneClewell HJ(1), Andersen MEAuthor information: (1)ENVIRON Health Sciences Institute, Ruston, Louisiana 71270, USAComment in Crit Rev Toxicol. 2006 Mar;36(3):291-4; discussion 295-8The guidelines for carcinogen risk asse…	trichloroethylene	79-01-6	Cl\C(\Cl)=C\Cl						lung					kidney	liver								mouse
15560567	387. J Mol Histol. 2004 Sep;35(7):687-96A human PBPK model for ethanol describing inhibition of gastric motilityLoizou GD(1), Spendiff MAuthor information: (1)Health and Safety Laboratory, Broad Lane, Sheffield, S3 7HQ, UKA physiologically based pharmacokinetic model for investigating inter-individual and inter-racial variability in ethanol pharmacokinetics is presented. The model is a substantia…	ethanol	64-17-5	OCC		venous	arterial																	human
15614624	388. Drug Metab Pharmacokinet. 2002;17(3):190-8Simultaneous assessment of the in vivo amount of CYP1A2 and CYP3A2 by thePKCYP-test using theophylline in ratsMatsunaga N(1), Hayashi M, Yamamoto K, Nishijima T, Kizu J, Nishihara K, TakanakaA, Morikawa A, Nakashima EAuthor information: (1)Department of Pharmaceutics, Kyoritsu College of Pharmacy, Tokyo, JapanRecently, we developed a method for asses…	theophylline	58-55-9	O=C1N(C)C(=O)N(c2nc[nH]c12)C												liver						blood		rat/ Sprague-Dawley	male
15618669	389. Xenobiotica. 2004 Jul;34(7):675-85In vivo metabolism and kinetics of ethylene glycol monobutyl ether and itsmetabolites, 2-butoxyacetaldehyde and 2-butoxyacetic acid, as measured in blood, liver and forestomach of miceDeisinger PJ(1), Boatman RJAuthor information: (1)Health and Environment Laboratories, Eastman Kodak Company, Rochester, NY14652-6272, USA. peter.deisinger@kodak.com1. Ethylene…	2-butoxyacetaldehyde	29043-89-8	O(CCCC)CC=O												liver						blood		mice/ b6c3f1	male, female
15672755	390. Food Chem Toxicol. 2005 Mar;43(3):365-410Human exposure and internal dose assessments of acrylamide in foodDybing E(1), Farmer PB, Andersen M, Fennell TR, Lalljie SP, M ller DJ, Olin S,Petersen BJ, Schlatter J, Scholz G, Scimeca JA, Slimani N, T?rnqvist M,Tuijtelaars S, Verger PAuthor information: (1)Norwegian Institute of Public Health, Division of Environmental Medicine, P.OBox 4404, Nydal…	acrylamide	79-06-1	O=C(N)C=C																				human
15680675	391. Toxicol Sci. 2005 May;85(1):429-46. Epub 2005 Feb 9Derivation of a human equivalent concentration for n-butanol using aphysiologically based pharmacokinetic model for n-butyl acetate and metabolitesn-butanol and n-butyric acidTeeguarden JG(1), Deisinger PJ, Poet TS, English JC, Faber WD, Barton HA, Corley RA, Clewell HJ 3rdAuthor information: (1)Battelle, Pacific Northwest National Laborator…	n-butanol	71-36-3	OCCCC			arterial															blood		human, rat/ Sprague-Dawley	male	adult
15703268	392. Toxicol Lett. 2005 Mar 28;156(1):13-28The mechanism of ethylene glycol ether reproductive and developmental toxicityand evidence for adverse effects in humansWelsch FAuthor information: Orbitox, International Toxicology Consultants, 1 Caliente Place, Santa Fe, NM87508, USA. welsch@orbitox.comNumerous experimental studies have established that only a few among the largefamily of ethylene glyc…	ethylene glycol	107-21-1	OCCO																		blood		human, mice, rat	female	dam, pregnant
15705484	393. Toxicol Lett. 2005 Mar 28;156(1):127-61Determination of age and gender differences in biochemical processes affectingthe disposition of 2-butoxyethanol and its metabolites in mice and rats toimprove PBPK modelingCorley RA(1), Grant DM, Farris E, Weitz KK, Soelberg JJ, Thrall KD, Poet TSAuthor information: (1)Biological Monitoring and Modeling Group, Battelle Pacific Northwest Division,902 Ba…	2-butoxyethanol	111-76-2	O(CCCC)CCO																		blood		mice/ b6c3f1, rat/ f344	male, female	adult
15705493	394. Toxicol Lett. 2005 Mar 28;156(1):193-213Development of a physiologically based pharmacokinetic model for propylene glycolmonomethyl ether and its acetate in rats and humansCorley RA(1), Gies RA, Wu H, Weitz KKAuthor information: (1)Biological Monitoring and Modeling Group, 902 Battelle Blvd., P.O. Box 999, MSIN P7-59, Richland, WA 99352, USA. rick.corley@pnl.govPropylene glycol monomethyl et…	propylene glycol	57-55-6	OC(CO)C									fat									blood		human, rat, mice	male, female
15705496	395. Br J Pharmacol. 2005 May;145(1):57-65Hepatic pharmacokinetics of taurocholate in the normal and cholestatic rat liverHung DY(1), Siebert GA, Chang P, Roberts MSAuthor information: (1)Department of Medicine, Princess Alexandra Hospital, University of Queensland,Woolloongabba, Queensland 4102, AustraliaThe disposition kinetics of [3H]taurocholate ([3H]TC) in perfused normal andcholestatic rat …	taurocholate	145-42-6	S(=O)(=O)([O-])CCNC(=O)CC[C@@H](C)[C@H]1CC[C@H]2[C@H]3[C@H](C[C@H](O)[C@]12C)[C@@]1([C@@H](C[C@H](O)CC1)C[C@H]3O)C												liver								rat/ Wistar	male
15711588	396. Toxicol Sci. 2005 May;85(1):491-501. Epub 2005 Feb 16Incorporation of therapeutic interventions in physiologically basedpharmacokinetic modeling of human clinical case reports of accidental orintentional overdosing with ethylene glycolCorley RA(1), McMartin KEAuthor information: (1)Battelle Pacific Northwest Division, Richland, Washington 99352, USArick.corley@pnl.govAlthough occupational us…	ethylene glycol	107-21-1	C(CO)O																				human	male, female	adult
15716481	397. Toxicol Sci. 2005 May;85(1):476-90. Epub 2005 Feb 16Development of a physiologically based pharmacokinetic model for ethylene glycol and its metabolite, glycolic Acid, in rats and humansCorley RA(1), Bartels MJ, Carney EW, Weitz KK, Soelberg JJ, Gies RA, Thrall KDAuthor information: (1)Battelle Pacific Northwest Division, Richland, Washington 99352, USArick.corley@pnl.govAn extensive databas…	glycolicAcid	68299-02-5	OC(=O)CO		venous									kidney	liver						blood		human, rat
15716482	398. Toxicol Sci. 2005 Jun;85(2):823-38. Epub 2005 Mar 2Evaluation of oral and intravenous route pharmacokinetics, plasma proteinbinding, and uterine tissue dose metrics of bisphenol A: a physiologically based pharmacokinetic approachTeeguarden JG(1), Waechter JM Jr, Clewell HJ 3rd, Covington TR, Barton HAAuthor information: (1)Biological Monitoring and Modeling, Pacific Northwest National Labora…	bisphenol A	80-05-7	Oc1ccc(cc1)C(C)(C)c1ccc(O)cc1		venous																blood		human, rat/ f344/ Sprague-Dawley	male, female	adult, pregnant
15746009	399. J Occup Environ Hyg. 2005 Feb;2(2):86-97; quiz D6-7Physiologically based modeling of n-hexane kinetics in humans followinginhalation exposure at rest and under physical exertion: impact on free2,5-hexanedione in urine and on n-hexane in alveolar airHamelin G(1), Charest-Tardif G, Truchon G, Tardif RAuthor information: (1)D??partement de sant?? environnementale et sant?? au travail, Universit…	n-hexane	110-54-3	C(CCC)CC																				human
15764529	400. J Occup Environ Hyg. 2005 Mar;2(3):127-35Evaluation of potential toxicity from co-exposure to three CNS depressants(toluene, ethylbenzene, and xylene) under resting and working conditions usingPBPK modelingDennison JE(1), Bigelow PL, Mumtaz MM, Andersen ME, Dobrev ID, Yang RSAuthor information: (1)Quantitative and Computational Toxicology Group, Center for EnvironmentalToxicology and Technol…	toluene	108-88-3	c1ccccc1C																		blood		human	male	adult
15764536	401. Environ Sci. 2005;12(1):21-32Simulation of the toxicokinetics of trichloroethylene, methylene chloride,styrene and n-hexane by a toxicokinetics/toxicodynamics model using experimental dataNakayama Y(1), Kishida F, Nakatsuka I, Matsuo MAuthor information: (1)Environmental Health Science Laboratory, Sumitomo Chemical Co., Ltd., 3-1-98Konohanaku, Kasugadenaka, Osaka, Japan. nakayamay2@sc.sumito…	trichloroethylene	79-01-6	Cl\C(\Cl)=C\Cl																		blood
15793558	402. J Toxicol Environ Health A. 2005 Mar 12;68(5):329-51Comparison of tissue dosimetry in the mouse following chronic exposure to arseniccompoundsGentry PR(1), Covington TR, Lawrence G, McDonald T, Snow ET, Germolec D, Moser G,Yager JW, Clewell HJ 3rdAuthor information: (1)ENVIRON International Corp., 602 East Georgia Avenue, Ruston, LA 71270, USArgentry@environcorp.comSeveral chronic bioassays …	arsenic compound	541-25-3	[AsH3]					skin	lung						liver						blood		mice/ c57bi/6
15799626	403. BMC Anesthesiol. 2005 Apr 22;5(1):4Human physiologically based pharmacokinetic model for propofolLevitt DG(1), Schnider TWAuthor information: (1)Department of Physiology, University of Minnesota, 6?�?25 Jackson Hall, 321 ChurchSt, S, E,, Minneapolis, MN 55455, USA. levit001@umn.eduBACKGROUND: Propofol is widely used for both short-term anesthesia and long-term sedation. It has unusual pharma…	propofol	2078-54-8	Oc1c(cccc1C(C)C)C(C)C						lung			fat			liver						blood		human	male, female	adult
15847680	404. Risk Anal. 2005 Apr;25(2):271-84Using physiologically-based pharmacokinetic modeling to address nonlinearkinetics and changes in rodent physiology and metabolism due to aging andadaptation in deriving reference values for propylene glycol methyl ether andpropylene glycol methyl ether acetateKirman CR(1), Sweeney LM, Corley R, Gargas MLAuthor information: (1)The Sapphire Group, Inc., Beachwoo…	propylene glycol	57-55-6	OC(CO)C										brain										rats/ f344, mice/ b6c3f1
15876203	405. Alcohol. 2005 Jan;35(1):3-12A physiologically based model for ethanol and acetaldehyde metabolism in humanbeingsUmulis DM(1), G??rmen NM, Singh P, Fogler HSAuthor information: (1)University of Michigan, Department of Chemical Engineering, Ann Arbor,48109-2136, USAPharmacokinetic models for ethanol metabolism have contributed to theunderstanding of ethanol clearance in human beings. However, …	ethanol	64-17-5	OCC																		blood		human
15922132	406. Toxicol Ind Health. 2004 Sep;20(6-10):165-75Occupational exposure limits in the context of solvent mixtures, consumption ofethanol, and target tissue doseDennison JE(1), Bigelow PL, Andersen MEAuthor information: (1)Center for Environmental Toxicology & Technology, Department of Environmental andRadiological Health Sciences, Colorado State University, Fort Collins, CO 80523, USA. dennison@co…	ethanol	64-17-5	OCC
15941013	407. Br J Clin Pharmacol. 2005 Jun;59(6):691-704Prediction of drug disposition in infants and children by means ofphysiologically based pharmacokinetic (PBPK) modelling: theophylline andmidazolam as model drugsBj?rkman SAuthor information: Hospital Pharmacy, Malm? University Hospital, Malm? and Division ofPharmacokinetics and Drug Therapy, Department of Pharmaceutical Biosciences,Uppsala Universi…	midazolam	59467-70-8	Clc1cc2c(-n3c(CN=C2c2ccccc2F)cnc3C)cc1																		blood		human		infant to young adult
15948934	408. Toxicol Sci. 2005 Sep;87(1):187-96. Epub 2005 Jun 23Momentary brain concentration of trichloroethylene predicts the effects on ratvisual functionBoyes WK(1), Bercegeay M, Krantz T, Evans M, Benignus V, Simmons JEAuthor information: (1)Neurotoxicology Division, National Health and Environmental Effects ResearchLaboratory, Office of Research and Development, U.S. Environmental ProtectionAgency…	trichloroethylene	79-01-6	Cl\C(\Cl)=C\Cl										brain										rat/ Long-Evans
15976185	409. J Pharmacol Exp Ther. 2005 Oct;315(1):433-48. Epub 2005 Jun 30Vascular binding, blood flow, transporter, and enzyme interactions on theprocessing of digoxin in rat liverLiu L(1), Mak E, Tirona RG, Tan E, Novikoff PM, Wang P, Wolkoff AW, Pang KSAuthor information: (1)Department of Pharmaceutical Sciences, University of Toronto, Toronto, ON,CanadaThe roles of vascular binding, flow, transporte…	digoxin	20830-75-5	O1CC(=CC1=O)[C@H]1CC[C@]2(O)[C@H]3[C@H](C[C@@H](O)[C@]12C)[C@@]1([C@@H](C[C@@H](O[C@@H]2O[C@H](C)[C@@H](O[C@@H]4O[C@H](C)[C@@H](O[C@@H]5O[C@H](C)[C@@H](O)[C@@H](O)C5)[C@@H](O)C4)[C@@H](O)C2)CC1)CC3)C		venous										liver						blood		rat
15994370	410. Pharmacogenet Genomics. 2005 Aug;15(8):589-98Toxicity of chlorpyrifos and chlorpyrifos oxon in a transgenic mouse model of thehuman paraoxonase (PON1) Q192R polymorphismCole TB(1), Walter BJ, Shih DM, Tward AD, Lusis AJ, Timchalk C, Richter RJ, CostaLG, Furlong CEAuthor information: (1)Department of Environmental and Occupational Health Sciences, University ofWashington, Seattle, Washington …	chlorpyrifos	2921-88-2	Clc1cc(Cl)c(Cl)nc1OP(=S)(OCC)OCC										brain										mice/ transgenic
16007003	411. J Toxicol Environ Health A. 2005 Aug 27;68(16):1393-412Physiologically based modeling of the accumulation in plasma and tissue lipids ofa mixture of PCB congeners in female Sprague-Dawley ratsEmond C(1), Charbonneau M, Krishnan KAuthor information: (1)Groupe de recherche en toxicologie humaine (TOXHUM), Facult?? de m??decine,Universit?? de Montr??al, Montr??al, Qu??bec, CanadaThis study aime…	PCB	52663-62-4	Clc1cc(Cl)ccc1-c1ccc(Cl)cc1Cl																		blood		rat/ sprague-dawley	female
16009653	412. Risk Anal. 2005 Jun;25(3):677-86Duration adjustment of acute exposure guideline level values fortrichloroethylene using a physiologically-based pharmacokinetic modelBoyes WK(1), Evans MV, Eklund C, Janssen P, Simmons JEAuthor information: (1)National Health and Environmental Effects Research Laboratory, Office of Researchand Development, U.S. Environmental Protection Agency, Research Triangl…	trichloroethylene	79-01-6	Cl\C(\Cl)=C\Cl			arterial															blood		human, mice
16022699	413. Inhal Toxicol. 2004 Oct-Nov;16(11-12):771-83Development of a physiologically based pharmacokinetic model for decane, aconstituent of jet propellent-8Perleberg UR(1), Keys DA, Fisher JWAuthor information: (1)Department of Environmental Health Science, University of Georgia, Athens,Georgia 30602, USADecane, a 10-carbon n-alkane and one of the highest vapor phase constituents ofjet propellent-8…	decane	124-18-5	C(CCCCC)CCCC					skin	lung			fat	brain		liver	bone	spleen				blood		rat/ JP-8
16036747	414. Inhal Toxicol. 2004 Aug;16(9):593-605Interspecies dose extrapolation for inhaled dimethyl sulfate: a PBPK model-based analysis using nasal cavity N7-methylguanine adductsSarangapani R(1), Teeguarden JG, Gentry PR, Clewell HJ 3rd, Barton HA, Bogdanffy MSAuthor information: (1)ICF Consulting, Research Triangle Park, North Carolina, USADimethyl sulfate (DMS) is a volatile sulfuric acid ester us…	dimethylsulfate	77-78-1	S(OC)(OC)(=O)=O									fat											rat, mice, human
16036752	415. Crit Rev Toxicol. 2005 Jun;35(5):413-33Evaluation of physiologically based pharmacokinetic models in risk assessment: anexample with perchloroethyleneClewell HJ(1), Gentry PR, Kester JE, Andersen MEAuthor information: (1)ENVIRON Health Sciences Institute, Ruston, Louisiana, USAhclewell@environcorp.comOne of the more problematic aspects of the application of physiologically basedpharmacokinet…	perchloroethylene	127-18-4	ClC(Cl)=C(Cl)Cl											kidney	liver								human, rat
16097137	416. Regul Toxicol Pharmacol. 2005 Oct;43(1):85-103Cancer dose--response assessment for acrylonitrile based upon rodent brain tumor incidence: use of epidemiologic, mechanistic, and pharmacokinetic support fornonlinearityKirman CR(1), Gargas ML, Marsh GM, Strother DE, Klaunig JE, Collins JJ, Deskin RAuthor information: (1)The Sapphire Group, Inc., Beachwood, OH, USA. crk@thesapphiregroup.comA can…	acrylonitrile	107-13-1	N#CC=C					skin	lung				brain										rat	male, female
16099568	417. Antimicrob Agents Chemother. 2005 Sep;49(9):3702-6Pharmacokinetic modeling of free amoxicillin concentrations in rat muscleextracellular fluids determined by microdialysisMarchand S(1), Chenel M, Lamarche I, Couet WAuthor information: (1)Facult de M decine de Pharmacie, Poitiers Cedex, FranceThe aim of the present study was to investigate amoxicillin (AMX) distribution inmuscle interstitial …	amoxicillin	26787-78-0	S1[C@H]2N([C@@H](C(O)=O)C1(C)C)C(=O)[C@@H]2NC(=O)[C@H](N)c1ccc(O)cc1.O.O.O																		blood		rat/ Sprague-Dawley	male
16127043	418. Am J Physiol Gastrointest Liver Physiol. 2006 Feb;290(2):G343-51. Epub 2005 Sep15Hepatic pharmacokinetics of propranolol in rats with adjuvant-induced systemicinflammationHung DY(1), Siebert GA, Chang P, Whitehouse MW, Fletcher L, Crawford DH, Roberts MSAuthor information: (1)Department of Medicine, University of Queensland, Princess Alexandra Hospital,Woollongabba, Queensland 4102, Australi…	propranolol	525-66-6	O(CC(O)CNC(C)C)c1c2c(ccc1)cccc2												liver								rat
16166348	419. Regul Toxicol Pharmacol. 2005 Nov;43(2):203-14. Epub 2005 Oct 5A physiologically based toxicokinetic model of inhalation exposure to xylenes in Caucasian menAdams JC(1), Dills RL, Morgan MS, Kalman DA, Pierce CHAuthor information: (1)Department of Environmental and Occupational Health Sciences, University ofWashington, Seattle, WA 98195-7234, USA. Adams.Julie@spcollege.eduWidespread exposure…	xylene	1330-20-7	c1c(cccc1C)C																		blood		human/ caucasian	male	adult
16169135	420. Toxicol Lett. 2006 Apr 10;162(2-3):164-73. Epub 2005 Oct 24Physiologically based pharmacokinetic modelling of human exposure to2-butoxyethanolFranks SJ(1), Spendiff MK, Cocker J, Loizou GDAuthor information: (1)Health and Safety Laboratory, Harpur Hill, Buxton S17 9JN, UKSusan.Franks@hsl.gov.ukA physiologically based pharmacokinetic (PBPK) model describing the dispositionof 2-butoxyethanol (…	2-butoxyethanol	111-76-2	O(CCCC)CCO												liver						blood		human
16246510	421. Br J Clin Pharmacol. 2005 Dec;60(6):584-93Physiologically based pharmacokinetic modelling of the three-step metabolism ofpyrimidine using C-uracil as an in vivo probeIto S(1), Kawamura T, Inada M, Inoue Y, Hirao Y, Koga T, Kunizaki J, Shimizu T,Sato HAuthor information: (1)Department of Clinical Pharmacology, Juntendo University School of Medicine,Tokyo, JapanAIMS: Approximately 80% of uraci…	pyrimidine	24903-66-0	n1cccnc1																				human/ Japanese	male	adult
16305582	422. Environ Health Perspect. 2005 Dec;113(12):1666-8Comparison of the use of a physiologically based pharmacokinetic model and aclassical pharmacokinetic model for dioxin exposure assessmentsEmond C(1), Michalek JE, Birnbaum LS, DeVito MJAuthor information: (1)National Research Council, National Academy of Sciences, Washington, DC, USAIn epidemiologic studies, exposure assessments of2,3,7,8-tetr…	dioxin	1746-01-6	Clc1cc2Oc3cc(Cl)c(Cl)cc3Oc2cc1Cl																		blood		humans		adult
16330344	423. Toxicol Sci. 2006 Mar;90(1):87-95. Epub 2005 Dec 9Effect of PCB 126 on hepatic metabolism of thyroxine and perturbations in thehypothalamic-pituitary-thyroid axis in the ratFisher JW(1), Campbell J, Muralidhara S, Bruckner JV, Ferguson D, Mumtaz M,Harmon B, Hedge JM, Crofton KM, Kim H, Almekinder TLAuthor information: (1)University of Georgia, Interdisciplinary Toxicology Program, Athens, Ge…	PCB	52663-62-4	Clc1cc(Cl)ccc1-c1ccc(Cl)cc1Cl												liver								rat/ Sprague-Dawley	male	adult
16339789	424. Toxicol Lett. 2006 Jun 20;164(1):6-15. Epub 2005 Dec 20A human physiological model describing acetone kinetics in blood and breathduring various levels of physical exerciseM??rk AK(1), Johanson GAuthor information: (1)Institute of Environmental Medicine, Karolinska Institutet, Stockholm, Swedenannakarin.mork@ki.sePhysiologically based toxicokinetic (PBTK) modeling of human experimental datas…	acetone	67-64-1	O=C(C)C																		blood		human	male
16364574	425. J Pharmacokinet Pharmacodyn. 2006 Feb;33(1):1-27. Epub 2005 Dec 20Reducing whole body physiologically based pharmacokinetic models using globalsensitivity analysis: diazepam case studyGueorguieva I(1), Nestorov IA, Rowland MAuthor information: (1)Centre for Applied Pharmacokinetic Research, School of Pharmacy andPharmaceutical Sciences, University of Manchester, Oxford Road, Manchester, M139…	diazepam	439-14-5	Clc1cc2c(N(C)C(=O)CN=C2c2ccccc2)cc1			arterial															blood		human
16369700	426. BMC Clin Pharmacol. 2006 Jan 6;6:1Human physiologically based pharmacokinetic model for ACE inhibitors: ramipriland ramiprilatLevitt DG(1), Schoemaker RCAuthor information: (1)Department of Physiology, University of Minnesota, Minneapolis, MN 55455, USAlevit001@umn.eduBACKGROUND: The angiotensin-converting enzyme (ACE) inhibitors have complicatedand poorly characterized pharmacokinetics. The…	ramipril	87333-19-5	O(CC)C(=O)[C@@H](N[C@H](C(=O)N1[C@@H]2[C@H](C[C@H]1C(O)=O)CCC2)C)CCc1ccccc1											kidney	liver								human	male
16398929	427. Adv Exp Med Biol. 2005;561:117-25Kinetic and mechanistic data needs for a human phsiologically basedpharmacokinetic (PBPK) model for acrylamide: pharmacokinetic model foracrylamideAndersen ME(1), Scimeca J, Olin SSAuthor information: (1)CllT Centers for Health Research, Six Davis Drive, PO Box 12137, ResearchTriangle Park, NC 27709-2137, USA. MAndersen@ciit.orgA pharmacokinetic (PBPK) model …	acrylamide	79-06-1	O=C(N)C=C
16438294	428. Regul Toxicol Pharmacol. 2006 Jun;45(1):55-65. Epub 2006 Jan 24Revised assessment of cancer risk to dichloromethane II. Application ofprobabilistic methods to cancer risk determinationsDavid RM(1), Clewell HJ, Gentry PR, Covington TR, Morgott DA, Marino DJAuthor information: (1)Health and Environment Laboratories, Eastman Kodak Company, Rochester, NY 14652, USA. raymond.david@kodak.comAn upd…	dichloromethane	75-09-2	ClCCl						lung						liver								human
16439044	429. Regul Toxicol Pharmacol. 2006 Jun;45(1):44-54. Epub 2006 Jan 25Revised assessment of cancer risk to dichloromethane: part I Bayesian PBPK anddose-response modeling in miceMarino DJ(1), Clewell HJ, Gentry PR, Covington TR, Hack CE, David RM, Morgott DAAuthor information: (1)Health, Safety and Environment, Eastman Kodak Company, Rochester, NY 14652, USA. dale.marino@kodak.comThe current USEPA …	dichloromethane	75-09-2	ClCCl						lung						liver								human, mouse
16442684	430. Toxicol Appl Pharmacol. 2006 Jul 15;214(2):188-98. Epub 2006 Jan 27Estimated cancer risk of dioxins to humans using a bioassay and physiologicallybased pharmacokinetic modelMaruyama W(1), Aoki YAuthor information: (1)Research Center for Environmental Risk, National Institute for EnvironmentalStudies, 16-2 Onogawa, Tsukuba 305-8506, Japan. maruw@nies.go.jpThe health risk of dioxins and dioxin…	dioxin	1746-01-6	Clc1cc2Oc3cc(Cl)c(Cl)cc3Oc2cc1Cl												liver								human, rat
16443251	431. Toxicol Appl Pharmacol. 2006 Jul 1;214(1):78-87. Epub 2006 Feb 7Modeling interchild differences in pharmacokinetics on the basis ofsubject-specific data on physiology and hepatic CYP2E1 levels: a case study with tolueneNong A(1), McCarver DG, Hines RN, Krishnan KAuthor information: (1)Occupational and Environmental Health, Universit de Montr al, Montreal, QC,CanadaThe objective of the presen…	toluene	108-88-3	c1ccccc1C		venous										liver						blood		human		child
16464483	432. Toxicol Sci. 2006 May;91(1):29-41. Epub 2006 Feb 15An updated physiologically based pharmacokinetic model for hexachlorobenzene:incorporation of pathophysiological states following partial hepatectomy andhexachlorobenzene treatmentLu Y(1), Lohitnavy M, Reddy MB, Lohitnavy O, Ashley A, Yang RSAuthor information: (1)Quantitative and Computational Toxicology Group, Department of Environmental a…	hexachlorobenzene	118-74-1	Clc1c(Cl)c(Cl)c(Cl)c(Cl)c1Cl									fat			liver								rat/ f344	male
16481338	433. Toxicology. 2006 Apr 17;221(2-3):235-40. Epub 2006 Feb 24Development of a rat dosimetry model for bromateFisher J(1), Bull RJAuthor information: (1)University of Georgia, College of Public Health, Department of EnvironmentalHealth Science, Environmental Health Science Bldg., Athens, GA 30602, USAjwfisher@uga.eduBromate is a known animal carcinogen that is found in drinking water suppliestrea…	bromate	15541-45-4	[Br+2]([O-])([O-])[O-]											kidney									rat
16500013	434. Toxicol Sci. 2006 May;91(1):20-8. Epub 2006 Feb 28Workshop overview: reassessment of the cancer risk of dichloromethane in humansStarr TB(1), Matanoski G, Anders MW, Andersen MEAuthor information: (1)TBS Associates, Raleigh, North Carolina 27615, USA. tbstarr@mindspring.comThe U.S. Environmental Protection Agency (U.S. EPA) classifies dichloromethane(DCM) as a "probable human carcinogen," ba…	dichloromethane	75-09-2	ClCCl
16507920	435. Risk Anal. 2006 Apr;26(2):483-500Physiologically-based pharmacokinetic modeling of genistein in rats, Part I:Model developmentSchlosser PM(1), Borghoff SJ, Coldham NG, David JA, Ghosh SKAuthor information: (1)CIIT Centers for Health Research, Research Triangle Park, NC 27711, USAschlosser.paul@epa.govGenistein is a phytoestrogen-a plant-derived compound that binds to and activatesthe estroge…	genistein	446-72-0	O1C=C(C(=O)c2c1cc(O)cc2O)c1ccc(O)cc1		venous																		rat/ Winstar		adult
16573635	436. Drug Metab Dispos. 2006 Jul;34(7):1208-19. Epub 2006 Apr 12Stochastic prediction of CYP3A-mediated inhibition of midazolam clearance byketoconazoleChien JY(1), Lucksiri A, Ernest CS 2nd, Gorski JC, Wrighton SA, Hall SDAuthor information: (1)Department of Drug Disposition, Lilly Research Laboratories, Indianapolis, IN46285, USA. jchien@lilly.comConventional methods to forecast CYP3A-mediated …	ketoconazole	65277-42-1	Clc1cc(Cl)ccc1[C@@]1(O[C@H](CO1)COc1ccc(N2CCN(CC2)C(=O)C)cc1)Cn1ccnc1												liver								human		adult
16611859	437. Adv Ther. 2006 Jan-Feb;23(1):143-58Application of physiology-based pharmacokinetic and pharmacodynamic modeling toindividualized target-controlled propofol infusionsEdginton AN(1), Schmitt W, Willmann SAuthor information: (1)Cempetence Center Systems Biology, Bayer Technology Services, Leverkusen,GermanyThis study compared the ability of the physiology-based pharmacokinetic (PBPK)model with …	propofol	2078-54-8	Oc1c(cccc1C(C)C)C(C)C										brain										human	male, female	children, preganant, adult, obese, normal weight
16644615	438. Pharmacol Ther. 2006 Oct;112(1):71-105. Epub 2006 May 22Pharmacokinetic and pharmacodynamic alterations of 3-hydroxy-3-methylglutarylcoenzyme A (HMG-CoA) reductase inhibitors: drug-drug interactions andinterindividual differences in transporter and metabolic enzyme functionsShitara Y(1), Sugiyama YAuthor information: (1)Department of Biopharmaceutics, Graduate School of Pharmaceutical Scienc…	coenzyme A	92100-66-8	SCCNC(=O)CCNC(=O)C(O)C(COP(OP(OCC1OC(n2c3ncnc(N)c3nc2)C(O)C1OP(O)(O)=O)(O)=O)(O)=O)(C)C																				human
16714062	439. Arch Toxicol. 2006 Nov;80(11):719-31. Epub 2006 May 23A physiologically based pharmacokinetic (PB/PK) model for multiple exposureroutes of soman in multiple speciesSweeney RE(1), Langenberg JP, Maxwell DMAuthor information: (1)RESECO Research Engineering Consultants, Nottingham, PA 19362, USARichard.Sweeney@us.army.milA physiologically based pharmacokinetic (PB/PK) model has been developed i…	soman	96-64-0	P(F)(OC(C(C)(C)C)C)(=O)C		venous	arterial			lung			fat		kidney	liver						blood		rat/ Wistar, guinea pig/ Dunkin-Hartley, marmoset	male
16718492	440. J Pharm Sci. 2006 Aug;95(8):1666-76Cerebral kinetics of oxycodone in conscious sheepVillesen HH(1), Foster DJ, Upton RN, Somogyi AA, Martinez A, Grant CAuthor information: (1)Department of Pharmacology and Pharmacotherapy, The Danish University ofPharmaceutical Sciences, Copenhagen, DenmarkOxycodone is an opioid analgesic that is administered orally or parenterally. Thetime-course of opioid …	oxycodone	76-42-6	O1[C@@H]2[C@]34CCN([C@H](Cc5c3c1c(OC)cc5)[C@]4(O)CCC2=O)C		venous								brain								blood		sheep
16729270	441. J Vet Intern Med. 2006 May-Jun;20(3):499-507Pharmacokinetic and pharmacodynamic parameters of ramipril and ramiprilat inhealthy dogs and dogs with reduced glomerular filtration rateLefebvre HP(1), Jeunesse E, Laroute V, Toutain PLAuthor information: (1)UMR 181 Physiopathologie et Toxicologie Exp??rimentales INRA/ENVT, NationalVeterinary School of Toulouse, France. h.lefebvre@envt.frRamipril,…	ramipril	87333-19-5	O(CC)C(=O)[C@@H](N[C@H](C(=O)N1[C@@H]2[C@H](C[C@H]1C(O)=O)CCC2)C)CCc1ccccc1																				dog/ Beagle		adult
16734081	442. Drug Metab Dispos. 2006 Sep;34(9):1468-79. Epub 2006 Jun 2P-glycoprotein and an unstirred water layer barring digoxin absorption in thevascularly perfused rat small intestine preparation: induction studies withpregnenolone-16alpha-carbonitrileLiu S(1), Tam D, Chen X, Pang KSAuthor information: (1)Department of Pharmaceutical Sciences, University of Toronto, Toronto, Ontario,CanadaDigoxin, a …	digoxin	20830-75-5	O1CC(=CC1=O)[C@H]1CC[C@]2(O)[C@H]3[C@H](C[C@@H](O)[C@]12C)[C@@]1([C@@H](C[C@@H](O[C@@H]2O[C@H](C)[C@@H](O[C@@H]4O[C@H](C)[C@@H](O[C@@H]5O[C@H](C)[C@@H](O)[C@@H](O)C5)[C@@H](O)C4)[C@@H](O)C2)CC1)CC3)C																intestine		blood		rat/ sprague-dawley	male
16751264	443. J Pharmacokinet Pharmacodyn. 2006 Aug;33(4):485-518. Epub 2006 Jun 7Population-based analysis of methadone distribution and metabolism using anage-dependent physiologically based pharmacokinetic modelYang F(1), Tong X, McCarver DG, Hines RN, Beard DAAuthor information: (1)Department of Physiology, Medical College of Wisconsin, Biotechnology andBioengineering Center, Milwaukee, WI 53226, USAL…	methadone	1095-90-5	O=C(C(CC(N(C)C)C)(c1ccccc1)c1ccccc1)CC																		blood		human		0-24 months
16758333	444. Antimicrob Agents Chemother. 2006 Jul;50(7):2344-51Use of probabilistic modeling within a physiologically based pharmacokineticmodel to predict sulfamethazine residue withdrawal times in edible tissues inswineBuur J(1), Baynes R, Smith G, Riviere JAuthor information: (1)Food Animal Residue Avoidance Databank, Center for Chemical Toxicology Researchand Pharmacokinetics, College of Veterinary …	sulfamethazine	1981-58-4	S(=O)(=O)(Nc1nc(cc(n1)C)C)c1ccc(N)cc1											kidney									swine
16801411	445. J Pharmacokinet Pharmacodyn. 2006 Oct;33(5):571-94. Epub 2006 Jun 29Diazepam pharamacokinetics from preclinical to phase I using a Bayesianpopulation physiologically based pharmacokinetic model with informative priordistributions in WinBUGSGueorguieva I(1), Aarons L, Rowland MAuthor information: (1)Centre for Applied Pharmacokinetic Research, School of Pharmacy andPharmaceutical Sciences, Un…	Diazepam	439-14-5	Clc1cc2c(N(C)C(=O)CN=C2c2ccccc2)cc1																				human, rat	male
16810558	446. Toxicol Sci. 2006 Oct;93(2):432-42. Epub 2006 Jul 10Development of a physiologically based pharmacokinetic model for deltamethrin in the adult male Sprague-Dawley ratMirfazaelian A(1), Kim KB, Anand SS, Kim HJ, Tornero-Velez R, Bruckner JV, FisherJWAuthor information: (1)Department of Environmental Health Science, College of Public Health, University of Georgia, Athens, Georgia 30602-2102, U…	deltamethrin	52918-63-5	Br\C(\Br)=C\[C@H]1[C@@H](C(O[C@H](C#N)c2cc(Oc3ccccc3)ccc2)=O)C1(C)C									fat	brain		liver						blood		rat/ sprague-dawley	male	adult
16831841	447. Arch Toxicol. 2007 Feb;81(2):101-11. Epub 2006 Jul 21A physiologically based pharmacokinetic model for lactational transfer of PCB 153with or without PCB 126 in miceLee SK(1), Ou YC, Andersen ME, Yang RSAuthor information: (1)Department of Environmental and Radiological Health Sciences, Colorado StateUniversity, 1680 Campus Delivery, Fort Collins, CO 80523, USAChemical exposure via breast mi…	PCB	52663-62-4	Clc1cc(Cl)ccc1-c1ccc(Cl)cc1Cl								adipose	fat			liver						blood		mice		lactating adult, suckling pup
16858609	448. J Toxicol Environ Health A. 2006 Sep;69(18):1727-56Use of a physiologically based pharmacokinetic model to identify exposuresconsistent with human biomonitoring data for chloroformTan YM(1), Liao KH, Conolly RB, Blount BC, Mason AM, Clewell HJAuthor information: (1)Center for Human Health Assessment, CIIT Centers for Health Research, ResearchTriangle Park, North Carolina 27709, USA. ctan@cii…	chloroform	67-66-3	ClC(Cl)Cl																		blood		human
16864423	449. Regul Toxicol Pharmacol. 2006 Oct;46(1):63-83. Epub 2006 Aug 4Bayesian population analysis of a harmonized physiologically basedpharmacokinetic model of trichloroethylene and its metabolitesHack CE(1), Chiu WA, Jay Zhao Q, Clewell HJAuthor information: (1)Toxicology Excellence for Risk Assessment (TERA), Cincinnati, OH, USAhack@tera.orgBayesian population analysis of a harmonized physiologic…	trichloroethylene	79-01-6	Cl\C(\Cl)=C\Cl																				human, rat, mouse
16889879	450. Regul Toxicol Pharmacol. 2007 Feb;47(1):1-18. Epub 2006 Aug 9The use of Markov chain Monte Carlo uncertainty analysis to support a PublicHealth Goal for perchloroethyleneCovington TR(1), Robinan Gentry P, Van Landingham CB, Andersen ME, Kester JE,Clewell HJAuthor information: (1)ENVIRON International Corp, Ruston, LA 71270, USA. tcovington@enrivoncorp.comThe current Public Health Goal (PHG) …	perchloroethylene	127-18-4	ClC(Cl)=C(Cl)Cl											kidney	liver						blood		human, rat
16901594	451. Toxicol Appl Pharmacol. 2006 Nov 1;216(3):373-86. Epub 2006 Jul 3Antinociceptive effects, metabolism and disposition of ketamine in ponies undertarget-controlled drug infusionKnobloch M(1), Portier CJ, Levionnois OL, Theurillat R, Thormann W, Spadavecchia C, Mevissen MAuthor information: (1)Division Veterinary Pharmacology and Toxicology, University of Bern, 3012 Bern,SwitzerlandKetamine is …	ketamine	6740-88-1	Clc1ccccc1C1(NC)CCCCC1=O						lung						liver								pony
16919695	452. Environ Toxicol. 2006 Oct;21(5):464-78A physiologically based pharmacokinetic model for endosulfan in the maleSprague-Dawley ratsChan MP(1), Morisawa S, Nakayama A, Kawamoto Y, Sugimoto M, Yoneda MAuthor information: (1)Department of Global Environment Engineering, Graduate School of Engineering,Kyoto University, Yoshida-honmachi, Sakyo-ku, Kyoto City 606-8501, Japanmelissa@risk.env.kyoto-u.…	endosulfan	115-29-7	ClC12C3C(COS(OC3)=O)C(Cl)(C1(Cl)Cl)C(Cl)=C2Cl																				rat/ sprague-dawley	male
16944508	453. Risk Anal. 2006 Aug;26(4):925-43Physiologically-based pharmacokinetic modeling of benzene in humans: a BayesianapproachYokley K(1), Tran HT, Pekari K, Rappaport S, Riihimaki V, Rothman N, Waidyanatha S, Schlosser PMAuthor information: (1)Department of Mathematics and Center for Research in Scientific Computation,North Carolina State University, Raleigh, USABenzene is myelotoxic and leukemoge…	benzene	71-43-2	c1ccccc1																				human
16948686	454. Toxicol Lett. 2006 Nov 1;167(1):54-65. Epub 2006 Sep 1Toxicokinetics of 1,1,1,2-tetrafluoroethane (HFC-134a) in male volunteers afterexperimental exposureGunnare S(1), Ernstg??rd L, Sj??gren B, Johanson GAuthor information: (1)Work Environment Toxicology, Institute of Environmental Medicine, KarolinskaInstitutet, Stockholm, Sweden. sara.gunnare@ki.seThe aim of this study was to determine the…	1,1,1,2-tetrafluoroethane	811-97-2	FC(F)(F)CF																		blood		human	male	adult
17030466	455. J Toxicol Environ Health A. 2006 Dec;69(23):2095-136Development of physiologically based toxicokinetic models for improving the humanindoor exposure assessment to water contaminants: trichloroethylene andtrihalomethanesHaddad S(1), Tardif GC, Tardif RAuthor information: (1)D partement des sciences biologiques, TOXEN, Universit du Qu bec ? Montr al,Montr al, Qc, Canada. haddad.sami@uqam.caGen…	trichloroethylene	79-01-6	Cl\C(\Cl)=C\Cl		venous			skin													blood		human		adults to children
17060096	456. Drug Metab Dispos. 2007 Feb;35(2):189-93. Epub 2006 Nov 1Human hepatic cytochrome p450-specific metabolism of parathion and chlorpyrifosFoxenberg RJ(1), McGarrigle BP, Knaak JB, Kostyniak PJ, Olson JRAuthor information: (1)University at Buffalo, State University of New York, Department of Pharmacologyand Toxicology, Buffalo, New York, USAOrganophosphorus pesticides (OPs) remain a potential c…	chlorpyrifos	2921-88-2	Clc1cc(Cl)c(Cl)nc1OP(=S)(OCC)OCC									fat			liver								human
17079358	457. Toxicol Appl Pharmacol. 2007 Mar;219(2-3):217-25. Epub 2006 Oct 6Development of a non-invasive biomonitoring approach to determine exposure to theorganophosphorus insecticide chlorpyrifos in rat salivaTimchalk C(1), Campbell JA, Liu G, Lin Y, Kousba AAAuthor information: (1)Pacific Northwest National Laboratory, 902 Battelle, Blvd., Richland, WA 99352,USA. charles.timchalk@pnl.govNon-invasiv…	chlorpyrifos	2921-88-2	Clc1cc(Cl)c(Cl)nc1OP(=S)(OCC)OCC																		blood		rat
17118418	458. Rev Environ Contam Toxicol. 2007;189:131-79Toxicology of 1,3-butadiene, chloroprene, and isopreneHurst HEAuthor information: Department of Pharmacology and Toxicology, University of Louisville School ofMedicine, KY 40292, USAThe diene monomers, 1,3-butadiene, chloroprene, and isoprene, respectively,differ only in substitution of a hydrogen, a chlorine, or a methyl group at thesecond of the f…	1,3-butadiene	106-99-0	C(C=C)=C
17193739	459. Chem Biol Interact. 2007 Mar 20;166(1-3):341-51. Epub 2006 Dec 12Chloroprene: overview of studies under consideration for the development of anIRIS assessmentPagan IAuthor information: U.S. Environmental Protection Agency, Office of Research and Development,National Center for Environmental Assessment, Mailcode B-243-01, 109 T.WAlexander Drive, Research Triangle Park, NC 27709, USA. Pagan.In…	Chloroprene	126-99-8	ClC(C=C)=C					skin	lung						liver
17234169	460. Conf Proc IEEE Eng Med Biol Soc. 2004;1:778-81Estimation of ethanol infusion profile to produce specified BrAC time courseusing physiologically-based pharmacokinetic (PBPK) modelsPlawecki MH(1), DeCarlo RA, Ramchandani VA, O'Connor SAuthor information: (1)Dept. of Biomedical Eng., Purdue Univ., West Lafayette, IN, USAA procedure for estimating the alcohol infusion profile required to produce…	ethanol	64-17-5	OCC
17271793	461. Birth Defects Res B Dev Reprod Toxicol. 2007 Feb;80(1):34-48Inhalation developmental neurotoxicity study of ethylbenzene in Crl-CD ratsFaber WD(1), Roberts LS, Stump DG, Beck M, Kirkpatrick D, Regan KS, Tort M, MoranE, Banton MAuthor information: (1)WFTC, LLC, Victor, New York 15464, USA. wfaber@msn.comBACKGROUND: This study was conducted to evaluate the potential adverse effects ofwhole-bod…	ethylbenzene	100-41-4	c1ccccc1CC										brain										rat/ crl-cd rats	male, female	pregnant, lactating
17294454	462. Chem Res Toxicol. 2007 Mar;20(3):388-99. Epub 2007 Feb 27Physiologically based pharmacokinetic/pharmacodynamic model for acrylamide andits metabolites in mice, rats, and humansYoung JF(1), Luecke RH, Doerge DRAuthor information: (1)Division of Biometry & Risk Assessment, National Center for ToxicologicalResearch/Food and Drug Administration, Jefferson, Arkansas 72079, USAA physiologically ba…	acrylamide	79-06-1	O=C(N)C=C												liver								mice, rat	male, female
17323977	463. Chem Biol Interact. 2007 Mar 20;166(1-3):352-9. Epub 2007 Feb 8PBPK models in risk assessment--A focus on chloropreneDeWoskin RSAuthor information: US EPA/NCEA (National Center for Environmental Assessment), Mail Drop B243-01,Research Triangle Park, NC 27711, USA. dewoskin.rob@epa.govMathematical models are increasingly being used to simulate events in theexposure-response continuum, and to …	chloroprene	126-99-8	ClC(C=C)=C					skin	lung						liver						blood		human, rat, mice, hamster
17324392	464. Toxicol Lett. 2007 Mar 30;169(3):222-35. Epub 2007 Jan 30Refined PBPK model of aggregate exposure to methyl tertiary-butyl etherKim D(1), Andersen ME, Pleil JD, Nylander-French LA, Prah JDAuthor information: (1)Department of Environmental Science and Engineering, School of Public Health, TheUniversity of North Carolina at Chapel Hill, Chapel Hill, NC 27599, USAkbkim@hsph.harvard.eduAggregate…	ether	2679-89-2	O(CC)CC					skin	lung			fat		kidney	liver				intestine		blood		human
17336003	465. Inhal Toxicol. 2007 Mar;19(3):265-73A PBPK modeling assessment of the competitive metabolic interactions of JP-8vapor with two constituents, m-xylene and ethylbenzeneCampbell JL Jr(1), Fisher JWAuthor information: (1)Environmental Health Science Department, College of Public Health, University of Georgia, Athens, Georgia, USAJet Propellant 8 (JP-8) is a kerosene-based jet fuel used in the mi…	m-xylene	1330-20-7	c1c(cccc1C)C												liver								rat
17365029	466. Toxicology. 2007 May 5;234(1-2):59-72. Epub 2007 Feb 17Hepatic sequestration of chlordecone and hexafluoroacetone evaluated bypharmacokinetic modelingBelfiore CJ(1), Yang RS, Chubb LS, Lohitnavy M, Lohitnavy OS, Andersen MEAuthor information: (1)Quantitative and Computational Toxicology Group, Department of Environmental and Radiological Health Sciences, Colorado State University, Ft Collins…	chlordecone	143-50-0	ClC12C3(Cl)C4(Cl)C5(Cl)C(Cl)(C1(Cl)C4=O)C2(Cl)C(Cl)(Cl)C35Cl									fat			liver								rat, monkey
17382449	467. Theor Biol Med Model. 2007 Mar 26;4:13Dynamically simulating the interaction of midazolam and the CYP3A4 inhibitoritraconazole using individual coupled whole-body physiologically-basedpharmacokinetic (WB-PBPK) modelsVossen M(1), Sevestre M, Niederalt C, Jang IJ, Willmann S, Edginton ANAuthor information: (1)Competence Center Systems Biology, Bayer Technology Services GmbH, Leverkusen,Germany…	itraconazole	84625-61-6	Clc1cc(Cl)ccc1[C@@]1(O[C@H](CO1)COc1ccc(N2CCN(CC2)c2ccc(N3C=NN(C(CC)C)C3=O)cc2)cc1)Cn1ncnc1		venous																		human	male	adult
17386084	468. Chemosphere. 2007 Jun;68(5):814-23. Epub 2007 Mar 29A novel source for dioxins present in recycled fat from gelatin productionHoogenboom LA(1), Van Eijkeren JC, Zeilmaker MJ, Mengelers MJ, Herbes R,Immerzeel J, Traag WAAuthor information: (1)RIKILT Institute of Food Safety, Bornsesteeg 45, 6708PD Wageningen, TheNetherlands. ron.hoogenboom@wur.nlWithin a survey on dioxins in animal fat used a…	dioxin	1746-01-6	Clc1cc2Oc3cc(Cl)c(Cl)cc3Oc2cc1Cl									fat											pig
17397901	469. J Pharmacokinet Pharmacodyn. 2007 Jun;34(3):373-400. Epub 2007 Mar 13Physiologically based pharmacokinetic (PBPK) modeling of everolimus (RAD001) inrats involving non-linear tissue uptakeLaplanche R(1), Meno-Tetang GM, Kawai RAuthor information: (1)Biomarker Development, Novartis Pharma AG, Basel, SwitzerlandEverolimus is a novel macrolide immunosuppressant developed for the prophylaxisof al…	everolimus	159351-69-6	O1[C@@H](CC(=O)[C@@H](\C=C(/C)\[C@@H](O)[C@@H](OC)C(=O)[C@@H](C[C@@H](\C=C\C=C\C=C(/C)\[C@@H](OC)C[C@H]2O[C@](O)([C@@H](CC2)C)C(=O)C(=O)N2[C@@H](CCCC2)C1=O)C)C)C)CC[C@H]1C[C@@H](OC)[C@H](OCCO)CC1		venous			skin	lung								spleen				blood		rat/ Wistar	male
17431753	470. J Toxicol Environ Health A. 2007 Mar 1;70(5):408-28Perchlorate and radioiodide kinetics across life stages in the human: using PBPK models to predict dosimetry and thyroid inhibition and sensitive subpopulationsbased on developmental stageClewell RA(1), Merrill EA, Gearhart JM, Robinson PJ, Sterner TR, Mattie DR,Clewell HJ 3rdAuthor information: (1)CIIT Centers for Health Research, Research …	Perchlorate	14797-73-0	[Cl+3]([O-])([O-])([O-])[O-]																		blood		human	female	gestation, fetus, lactation, nursing infant
17454566	471. Xenobiotica. 2007 Apr;37(4):441-57Comparison of cerebral pharmacokinetics of buprenorphine and norbuprenorphine in an in vivo sheep modelJensen ML(1), Foster D, Upton R, Grant C, Martinez A, Somogyi AAuthor information: (1)Department of Pharmacology and Pharmacotherapy, University of Copenhagen,Denmark. mlj@farma.ku.dkThe pharmacokinetics and time course of blood-brain equilibration ofbupren…	buprenorphine	52485-79-7	O1[C@@H]2[C@]34[C@@]5([C@H](N(CC3)CC3CC3)Cc3c4c1c(O)cc3)C[C@H]([C@](O)(C(C)(C)C)C)[C@]2(OC)CC5										brain								blood		sheep
17455115	472. Clin Cancer Res. 2007 May 1;13(9):2768-76A physiologically based pharmacokinetic model of docetaxel disposition: frommouse to manBradshaw-Pierce EL(1), Eckhardt SG, Gustafson DLAuthor information: (1)Department of Pharmaceutical Sciences, School of Pharmacy, University of ColoradoHealth Sciences Center, Denver, Colorado, USAComment in Clin Cancer Res. 2007 Dec 15;13(24):7522; author reply 75…	docetaxel	114977-28-5	O1[C@@H]2C[C@H](O)[C@@]3([C@H]([C@H](OC(=O)c4ccccc4)[C@]4(O)C[C@H](OC(=O)[C@H](O)[C@@H](NC(OC(C)(C)C)=O)c5ccccc5)C(=C([C@@H](O)C3=O)C4(C)C)C)[C@]2(OC(=O)C)C1)C																				mouse/ BALB/c, human	female	8-10 weeks
17473210	473. Toxicol Sci. 2007 Aug;98(2):348-65. Epub 2007 May 15An age-dependent physiologically based pharmacokinetic/pharmacodynamic model for the organophosphorus insecticide chlorpyrifos in the preweanling ratTimchalk C(1), Kousba AA, Poet TSAuthor information: (1)Battelle Pacific Northwest Division, Center for Biological Monitoring andModeling, Richland, Washington 99352, USA. charles.timchalk@pnl.…	chlorpyrifos	2921-88-2	Clc1cc(Cl)c(Cl)nc1OP(=S)(OCC)OCC									fat	brain		liver						blood		rat		neonatal, adult
17504771	474. Toxicol Sci. 2007 Sep;99(1):181-9. Epub 2007 Jun 4A dosimetric analysis of the acute behavioral effects of inhaled toluene in ratsBushnell PJ(1), Oshiro WM, Samsam TE, Benignus VA, Krantz QT, Kenyon EMAuthor information: (1)Neurotoxicology Division, National Health and Environmental Effects ResearchLaboratory, U.S. Environmental Protection Agency, Research Triangle Park, NC27711, USA. bushne…	toluene	108-88-3	c1ccccc1C										brain										rat
17548890	475. Environ Health Perspect. 2007 Jun;115(6):894-901. Epub 2007 Feb 14PBTK modeling demonstrates contribution of dermal and inhalation exposurecomponents to end-exhaled breath concentrations of naphthaleneKim D(1), Andersen ME, Chao YC, Egeghy PP, Rappaport SM, Nylander-French LAAuthor information: (1)Department of Environmental Sciences and Engineering, School of Public Health,The University of…	naphthalene	91-20-3	c12c(cccc1)cccc2					skin				fat									blood		human		adult
17589597	476. Toxicol Lett. 2007 Aug;172(3):120-30. Epub 2007 May 24Experimental exposure to 1,1,1-trifluoroethane (HFC-143a): uptake, dispositionand acute effects in male volunteersGunnare S(1), Ernstg rd L, Sj?gren B, Johanson GAuthor information: (1)Work Environment Toxicology, Institute of Environmental Medicine, KarolinskaInstitutet, SE-17177 Stockholm, Sweden. sara.gunnare@ki.seThe aim of this study…	1,1,1-trifluoroethane	27987-06-0	FC(F)(F)C																				human	male	adult
17611050	477. Toxicol Sci. 2007 Oct;99(2):572-81. Epub 2007 Jul 10Acute toluene exposure and rat visual function in proportion to momentary brainconcentrationBoyes WK(1), Bercegeay M, Krantz QT, Kenyon EM, Bale AS, Shafer TJ, Bushnell PJ, Benignus VAAuthor information: (1)Neurotoxicology Division, U.S. Environmental Protection Agency, Research TrianglePark, North Carolina 27711, USA. boyes.william@epa.gov…	toluene	108-88-3	c1ccccc1C										brain										rat/ long-evans	male	adult
17623699	478. Clin Cancer Res. 2007 Jul 15;13(14):4271-9Predicting human tumor drug concentrations from a preclinical pharmacokineticmodel of temozolomide brain dispositionZhou Q(1), Guo P, Kruh GD, Vicini P, Wang X, Gallo JMAuthor information: (1)Department of Pharmaceutical Sciences, School of Pharmacy, Temple University,Philadelphia, PA 19140, USAPURPOSE: Knowledge of drug concentrations in tumors is c…	temozolomide	85622-93-1	O=C1n2c(N=NN1C)c(nc2)C(=O)N										brain								blood		rat
17634557	479. Int J Occup Med Environ Health. 2007;20(2):155-65Physiologically-based toxicokinetic modeling of durene(1,2,3,5-tetramethylbenzene) and isodurene (1,2,4,5-tetramethylbenzene) inhumansJaBowiecki P(1), Janasik BAuthor information: (1)Department of Biological Monitoring, Nofer Institute of Occupational Medicine,A8d?, Poland. pjalowiecki@mors.sggw.waw.plOBJECTIVES: Physiologically-based toxicoki…	1,2,3,5-tetramethylbenzene	527-53-7	c1c(C)c(C)c(cc1C)C									fat	brain		liver						blood		human
17638682	480. Toxicol Sci. 2007 Oct;99(2):432-45. Epub 2007 Jul 26Disposition of bromodichloromethane in humans following oral and dermal exposureLeavens TL(1), Blount BC, DeMarini DM, Madden MC, Valentine JL, Case MW, SilvaLK, Warren SH, Hanley NM, Pegram RAAuthor information: (1)U.S. EPA, Office of Research and Development (ORD), National Health andEnvironmental Effects Research Laboratory (NHEERL), Hum…	bromodichloromethane	75-27-4	BrC(Cl)Cl									fat									blood		human
17656487	481. Int J Toxicol. 2007 Jul-Aug;26(4):325-9In vitro rat hepatic metabolism of n-alkanes: nonane, decane, and tetradecaneAnand SS(1), Campbell JL, Fisher JWAuthor information: (1)Department of Pharmaceutical and Biomedical Sciences, College of Pharmacy,University of Georgia, Athens, Georgia, USA. satheesh.s.anand@usa.dupont.comJet propellant 8 (JP-8) jet fuel is a complex mixture of aromatic and …	nonane	111-84-2	C(CCCC)CCCC												liver								rat/ f344	male	adult
17661223	482. Toxicol Appl Pharmacol. 2007 Oct 15;224(2):182-91. Epub 2007 Jul 12Development of a physiologically based pharmacokinetic model for bisphenol A inpregnant miceKawamoto Y(1), Matsuyama W, Wada M, Hishikawa J, Chan MP, Nakayama A, Morisawa SAuthor information: (1)Kyoto University, Graduate School of Engineering, Urban & EnvironmentalEngineering, 4 Kyotodaigaku Katsura, Nishikyo, Kyoto, 615-854…	bisphenol A	80-05-7	Oc1ccc(cc1)C(C)(C)c1ccc(O)cc1																		blood		mice	female	pregnant
17698157	483. Toxicol Sci. 2007 Nov;100(1):146-55. Epub 2007 Aug 13Quantitative comparisons of the acute neurotoxicity of toluene in rats andhumansBenignus VA(1), Boyes WK, Kenyon EM, Bushnell PJAuthor information: (1)Human Studies Division, National Health and Environmental Effects ResearchLaboratory, Office of Research and Development, U.S. Environmental ProtectionAgency, Research Triangle Park, North C…	toluene	108-88-3	c1ccccc1C										brain										human, rat
17698514	484. Int J Pharm. 2008 Feb 12;349(1-2):53-60. Epub 2007 Jul 24Analysis of hepatic metabolism affecting pharmacokinetics of propranolol inhumansKiriyama A(1), Honbo A, Iga KAuthor information: (1)Department of Pharmacokinetics, Faculty of Pharmaceutical Sciences, DoshishaWomen's College of Liberal Arts, Kodo, Kyotanabe, Kyoto 610-0395, Japanakiriyam@dwc.doshisha.ac.jpWe examined the metabolic kine…	propranolol	525-66-6	O(CC(O)CNC(C)C)c1c2c(ccc1)cccc2												liver								human
17765415	485. Toxicology. 2007 Oct 30;240(1-2):1-14. Epub 2007 Jun 27Oral absorption and oxidative metabolism of atrazine in rats evaluated byphysiological modeling approachesMcMullin TS(1), Hanneman WH, Cranmer BK, Tessari JD, Andersen MEAuthor information: (1)Department of Environmental and Radiological Health Sciences, Colorado StateUniversity, Fort Collins, CO 80523, USAAtrazine (ATRA) is metabolized …	atrazine	1912-24-9	Clc1nc(nc(n1)NCC)NC(C)C															gut			blood		rat
17767989	486. Toxicol Sci. 2007 Dec;100(2):345-59. Epub 2007 Sep 5A physiologically based pharmacokinetic/pharmacodynamic model for carbofuran inSprague-Dawley rats using the exposure-related dose estimating modelZhang X(1), Tsang AM, Okino MS, Power FW, Knaak JB, Harrison LS, Dary CCAuthor information: (1)General Dynamics Information Technology, Henderson, NV 89074, USACarbofuran (2,3-dihydro-2,2-dimethy…	carbofuran	1563-66-2	O1c2c(CC1(C)C)cccc2OC(=O)NC										brain		liver						blood		rat/ sprague-dawley
17804862	487. Bull Math Biol. 2007 Nov;69(8):2591-625. Epub 2007 Sep 26An example of model structure differences using sensitivity analyses inphysiologically based pharmacokinetic models of trichloroethylene in humansYokley KA(1), Evans MVAuthor information: (1)University of North Carolina, Curriculum in Toxicology, Chapel Hill, NC, USAYokley.Karen@epamail.epa.govTrichloroethylene (TCE) is an industrial c…	trichloroethylene	79-01-6	Cl\C(\Cl)=C\Cl																				human		adult
17896160	488. Toxicol Sci. 2008 Jan;101(1):32-50. Epub 2007 Sep 25Physiologically based pharmacokinetic modeling of 1,4-Dioxane in rats, mice, and humansSweeney LM(1), Thrall KD, Poet TS, Corley RA, Weber TJ, Locey BJ, Clarkson J,Sager S, Gargas MLAuthor information: (1)The Sapphire Group, Dayton, Ohio 45431, USA. LMS@thesapphiregroup.com1,4-Dioxane (CAS No. 123-91-1) is used primarily as a solvent or as …	1,4-Dioxane	123-91-1	O1CCOCC1						lung					kidney	liver						blood		rat, mice, human
17897969	489. J Toxicol Environ Health A. 2007 Nov;70(21):1838-48Physiologically based modeling of the inhalation pharmacokinetics of ethylbenzenein B6C3F1 miceNong A(1), Charest-Tardif G, Tardif R, Lewis DF, Sweeney LM, Gargas ML, Krishnan KAuthor information: (1)D??partement de sant?? environnementale et sant?? au travail, Facult?? de m??decine,Universit?? de Montr??al, Montreal, Quebec, CanadaA physiol…	ethylbenzene	100-41-4	c1ccccc1CC						lung												blood		mice/ b6c3f1
17934956	490. Conf Proc IEEE Eng Med Biol Soc. 2006;1:5033-6Ordinary differential equation models for ethanol pharmacokinetic based onanatomy and physiologyHan JJ(1), Plawecki MH, Doerschuk PC, Ramchandani VA, O'Connor SAuthor information: (1)School of Electrical & Computer Engineering, Purdue University, West Lafayette,IN 47907-2035, USAPhysiologically-based pharmacokinetic (PBPK) models have been used t…	ethanol	64-17-5	OCC		venous										liver								human
17945874	491. Regul Toxicol Pharmacol. 2007 Dec;49(3):285-300. Epub 2007 Aug 29Probabilistic dose-response modeling: case study using dichloromethane PBPK modelresultsMarino DJ(1), Starr TBAuthor information: (1)Health, Safety and Environment, Eastman Kodak Company, 1999 Lake Avenue,Rochester, NY 14650, USA. dmarino@CRAworld.comA revised assessment of dichloromethane (DCM) has recently been reported thate…	dichloromethane	75-09-2	ClCCl						lung						liver								human, mice
17949874	492. Risk Anal. 2007 Aug;27(4):947-59Use of Markov Chain Monte Carlo analysis with a physiologically-basedpharmacokinetic model of methylmercury to estimate exposures in US women ofchildbearing ageAllen BC(1), Hack CE, Clewell HJAuthor information: (1)Bruce Allen Consulting, Chapel Hill, NC 27514, USAComment in Risk Anal. 2008 Oct;28(5):1137-40A Bayesian approach, implemented using Markov Chain M…	methylmercury	22967-92-6	[Hg+]C																		blood		human	female	of childbearing age (ages 16-49)
17958503	493. J Toxicol Environ Health A. 2007 Dec;70(24):2033-55Approaches to acrylamide physiologically based toxicokinetic modeling forexploring child-adult dosimetry differencesWalker K(1), Hattis D, Russ A, Sonawane B, Ginsberg GAuthor information: (1)Clark University, Center for Technology, Environment and Development, Worcester, Massachusetts, USADietary exposure to acrylamide is common as a result…	acrylamide	79-06-1	O=C(N)C=C																				human, rat		child, adult
18049993	494. Toxicol Sci. 2008 Feb;101(2):197-205. Epub 2007 Dec 3Toxicokinetics and tissue distribution of deltamethrin in adult Sprague-DawleyratsKim KB(1), Anand SS, Kim HJ, White CA, Bruckner JVAuthor information: (1)Department of Pharmaceutical and Biomedical Sciences, College of Pharmacy, TheUniversity of Georgia, Athens, Georgia 30602, USAThe objectives of this study were twofold: (1) to character…	deltamethrin	52918-63-5	Br\C(\Br)=C\[C@H]1[C@@H](C(O[C@H](C#N)c2cc(Oc3ccccc3)ccc2)=O)C1(C)C					skin					brain								blood		rat/ sprague-dawley		adult
18056584	495. Risk Anal. 2007 Oct;27(5):1223-36Development of a screening approach to interpret human biomonitoring data onvolatile organic compounds: reverse dosimetry on biomonitoring data fortrichloroethyleneLiao KH(1), Tan YM, Clewell HJ 3rdAuthor information: (1)Center for Human Health Assessment, CIIT at the Hammer Institute for HealthSciences, 6 Davis Drive, Research Triangle Park, NC, USAA screeni…	trichloroethylene	79-01-6	Cl\C(\Cl)=C\Cl																		blood		human
18076492	496. Risk Anal. 2007 Dec;27(6):1535-51Bayesian estimation of pharmacokinetic and pharmacodynamic parameters in amode-of-action-based cancer risk assessment for chloroformLiao KH(1), Tan YM, Conolly RB, Borghoff SJ, Gargas ML, Andersen ME, Clewell HJ3rdAuthor information: (1)Center for Human Health Assessment, The Hamner Institutes for Health Sciences,Research Triangle Park, NC 27709, USAChlorofor…	chloroform	67-66-3	ClC(Cl)Cl											kidney	liver								rat, mice, human	male, female	adult, children
18093051	497. J Toxicol Environ Health B Crit Rev. 2008 Feb;11(2):69-146. doi:10.1080/10937400701724303Derivation of a bisphenol A oral reference dose (RfD) and drinking-waterequivalent concentrationWillhite CC(1), Ball GL, McLellan CJAuthor information: (1)Department of Toxic Substances Control, State of California, Berkeley,California, USAHuman exposure to bisphenol A (BPA) is due to that found in the d…	bisphenol A	80-05-7	Oc1ccc(cc1)C(C)(C)c1ccc(O)cc1
18188738	498. Regul Toxicol Pharmacol. 2008 Jul;51(2 Suppl):S27-36. doi:10.1016/j.yrtph.2007.10.018. Epub 2007 Nov 22Naphthalene metabolism in relation to target tissue anatomy, physiology,cytotoxicity and tumorigenic mechanism of actionBogen KT(1), Benson JM, Yost GS, Morris JB, Dahl AR, Clewell HJ 3rd, Krishnan K, Omiecinski CJAuthor information: (1)Exponent Health & Environmental, 500 12th Street, Suit…	Naphthalene	91-20-3	c12c(cccc1)cccc2						lung
18191315	499. Regul Toxicol Pharmacol. 2008 Mar;50(2):249-60. doi: 10.1016/j.yrtph.2007.12.001Epub 2007 Dec 14Application of PBPK modeling in support of the derivation of toxicity referencevalues for 1,1,1-trichloroethaneLu Y(1), Rieth S, Lohitnavy M, Dennison J, El-Masri H, Barton HA, Bruckner J,Yang RSAuthor information: (1)Quantitative and Computational Toxicology Group, Department of Environmental and…	1,1,1-trichloroethane	71-55-6	ClC(Cl)(Cl)C									fat			liver						blood		rat/ f344, mice/ B6C3F1, human
18226845	500. Toxicology. 2008 Mar 12;245(1-2):35-48. doi: 10.1016/j.tox.2007.12.010. Epub 2007Dec 23Quantitative evaluation of dichloroacetic acid kinetics in human--aphysiologically based pharmacokinetic modeling investigationLi T(1), Schultz I, Keys DA, Campbell JL, Fisher JWAuthor information: (1)University of Georgia, Department of Pharmaceutical and Biomedical Sciences, R.CWilson Pharmacy Building, …	dichloroacetic acid	79-43-6	ClC(Cl)C(O)=O		venous										liver								rat, mice, human
18242812	501. J Toxicol Environ Health A. 2008;71(4):249-65. doi: 10.1080/15287390701528363Modeling the toxicokinetics of inhaled toluene in rats: influence of physicalactivity and feeding statusKenyon EM(1), Benignus V, Eklund C, Highfill JW, Oshiro WM, Samsam TE, BushnellPJAuthor information: (1)Experimental Toxicology Division, National Health and Environmental EffectsResearch Laboratory, U.S. Environm…	toluene	108-88-3	c1ccccc1C						lung			fat	brain		liver			gut			blood		rat
18253891	502. Mol Cancer Ther. 2008 Feb;7(2):407-17. doi: 10.1158/1535-7163.MCT-07-2070Preclinical pharmacokinetic/pharmacodynamic models of gefitinib and the design ofequivalent dosing regimens in EGFR wild-type and mutant tumor modelsWang S(1), Guo P, Wang X, Zhou Q, Gallo JMAuthor information: (1)Department of Pharmaceutical Sciences, School of Pharmacy, Temple University,Philadelphia, PA 19140, USAEpi…	gefitinib	184475-35-2	Clc1cc(Nc2ncnc3c2cc(OCCCN2CCOCC2)c(OC)c3)ccc1F			arterial																	mice/ LN229-wild-type EGFR or LN229-EGFRvIII mutant tumors
18281523	503. Inhal Toxicol. 2008 Feb;20(4):375-90. doi: 10.1080/08958370801903750 A PBPK model for evaluating the impact of aldehyde dehydrogenase polymorphisms oncomparative rat and human nasal tissue acetaldehyde dosimetryTeeguarden JG(1), Bogdanffy MS, Covington TR, Tan C, Jarabek AMAuthor information: (1)Biological Monitoring and Modeling, Pacific Northwest National Laboratory,Richland, Washington 99…	acetaldehyde	75-07-0	O=CC																		blood		human, rat
18302046	504. Toxicol Sci. 2008 Jul;104(1):54-66. doi: 10.1093/toxsci/kfn064. Epub 2008 Apr 2Physiologically based pharmacokinetic modeling of chloroethane disposition inmice, rats, and womenGargas ML(1), Sweeney LM, Himmelstein MW, Pottenger LH, Bus JS, Holder JWAuthor information: (1)The Sapphire Group, Inc., Dayton, Ohio 45431, USA. MLG@thesapphiregroup.comChloroethane was observed in a chronic cancer …	chloroethane	68411-72-3	ClCC																				mice, rat, human	female
18385209	505. J Food Prot. 2008 Mar;71(3):584-9Sulfamethazine water medication pharmacokinetics and contamination in acommercial pig production unitMason SE(1), Baynes RE, Buur JL, Riviere JE, Almond GWAuthor information: (1)Department of Population Health and Pathobiology, Center for Chemical Toxicology and Research Pharmacokinetics, North Carolina State University, Raleigh 27606,USASulfamethazine is oft…	Sulfamethazine	1981-58-4	S(=O)(=O)(Nc1nc(cc(n1)C)C)c1ccc(N)cc1																				pig
18389704	506. Neurotoxicology. 2008 May;29(3):428-43. doi: 10.1016/j.neuro.2008.02.004. Epub2008 Mar 10Development of a physiologically based pharmacokinetic and pharmacodynamic model to determine dosimetry and cholinesterase inhibition for a binary mixture ofchlorpyrifos and diazinon in the ratTimchalk C(1), Poet TSAuthor information: (1)Center for Biological Monitoring and Modeling, Battelle, Pacific No…	chlorpyrifos	2921-88-2	Clc1cc(Cl)c(Cl)nc1OP(=S)(OCC)OCC																				rat
18394709	507. Toxicol Sci. 2008 Aug;104(2):250-60. doi: 10.1093/toxsci/kfn080. Epub 2008 Apr21A physiologically based pharmacokinetic model for intravenous and ingesteddimethylarsinic acid in miceEvans MV(1), Dowd SM, Kenyon EM, Hughes MF, El-Masri HAAuthor information: (1)National Health and Environmental Effects Research Laboratory, Office of Researchand Development, U.S. Environmental Protection Agency…	dimethylarsinic acid	75-60-5	[As](O)(=O)(C)C		venous									kidney							blood		mice
18430741	508. Regul Toxicol Pharmacol. 2008 Aug;51(3):324-31. doi: 10.1016/j.yrtph.2008.05.003Epub 2008 May 20Estimating meat withdrawal times in pigs exposed to melamine contaminated feedusing a physiologically based pharmacokinetic modelBuur JL(1), Baynes RE, Riviere JEAuthor information: (1)Food Animal Residue Avoidance Databank, Center for Chemical Toxicology Researchand Pharmacokinetics, North Caroli…	melamine	108-78-1	n1c(nc(nc1N)N)N											kidney	liver								rat
18572294	509. Regul Toxicol Pharmacol. 2008 Aug;51(3):311-23. doi: 10.1016/j.yrtph.2008.05.002Epub 2008 May 20Physiologically based pharmacokinetic model development and simulations forethylene dichloride (1,2-dichloroethane) in ratsSweeney LM(1), Saghir SA, Gargas MLAuthor information: (1)The Sapphire Group, Dayton Office, 2661 Commons Boulevard, Suite 240, 2nd Floor, Dayton, OH 45431, USA. LMS@thesapphi…	ethylene dichloride (1,2-dichloroethane)	107-06-2	ClCCCl																				rat
18579268	510. Expert Opin Drug Metab Toxicol. 2008 Jun;4(6):749-58. doi:10.1517/17425255.4.6.749 Replacement therapy of oral hydrocortisone in adrenal insufficiency: theinfluence of gastrointestinal factorsLennern?s H(1), Skrtic S, Johannsson GAuthor information: (1)Uppsala University, Pharmacy Department, Box 580, Husargatan 3, SE-751 23,Uppsala, Sweden. hans.lennernas@telia.comBACKGROUND: Replacing gluc…	hydrocortisone	50-23-7	O=C1CC[C@@]2([C@@H]3[C@H]([C@@H]4CC[C@](O)(C(=O)CO)[C@]4(C[C@@H]3O)C)CCC2=C1)C												liver				intestine				human
18611115	511. J Agric Food Chem. 2008 Aug 13;56(15):6031-8. doi: 10.1021/jf073042g. Epub 2008Jul 15Using dietary exposure and physiologically based pharmacokinetic/pharmacodynamic modeling in human risk extrapolations for acrylamide toxicityDoerge DR(1), Young JF, Chen JJ, Dinovi MJ, Henry SHAuthor information: (1)National Center for Toxicological Research, U.S. Food and Drug Administration,3900 NCTR Road…	acrylamide	79-06-1	O=C(N)C=C																				rat
18624435	512. Inhal Toxicol. 2008 Jul;20(9):851-63. doi: 10.1080/08958370801949159 Improved predictive model for n-decane kinetics across species, as a component ofhydrocarbon mixturesMerrill EA(1), Gearhart JM, Sterner TR, Robinson PJAuthor information: (1)Henry M. Jackson Foundation for the Advancement of Military Medicine, Inc.,Wright-Patterson Air Force Base, Ohio 45433-5707, USA. elain.merril@pafb.af…	n-decane	124-18-5	C(CCCCC)CCCC					skin				fat	brain		liver						blood		human
18645725	513. J Toxicol Environ Health A. 2008;71(20):1363-81. doi: 10.1080/15287390802271608Bayesian calibration of a physiologically based pharmacokinetic/pharmacodynamicmodel of carbaryl cholinesterase inhibitionNong A(1), Tan YM, Krolski ME, Wang J, Lunchick C, Conolly RB, Clewell HJ 3rdAuthor information: (1)The Hamner Institutes for Health Sciences, Research Triangle Park, North Carolina27709, USACa…	carbaryl	63-25-2	O(C(=O)NC)c1c2c(ccc1)cccc2		venous								brain								blood		rat
18704829	514. Environ Health Perspect. 2008 Aug;116(8):1040-6. doi: 10.1289/ehp.11079Computational toxicology of chloroform: reverse dosimetry using Bayesianinference, Markov chain Monte Carlo simulation, and human biomonitoring dataLyons MA(1), Yang RS, Mayeno AN, Reisfeld BAuthor information: (1)Quantitative and Computational Toxicology Group, Colorado State University, Fort Collins, CO 80523, USAErratu…	chloroform	67-66-3	ClC(Cl)Cl																		blood		human
18709138	515. J Expo Sci Environ Epidemiol. 2009 Nov;19(7):634-42. doi: 10.1038/jes.2008.51Epub 2008 Aug 20Cholinesterase inhibition in chlorpyrifos workers: Characterization of biomarkersof exposure and response in relation to urinary TCPyGarabrant DH(1), Aylward LL, Berent S, Chen Q, Timchalk C, Burns CJ, Hays SM,Albers JWAuthor information: (1)Risk Science Center, School of Public Health, University of…	TCPy	6515-38-4	ClC1=CC(Cl)=C(Cl)NC1=O																		blood
18716607	516. J Toxicol Sci. 2008 Oct;33(4):389-403Low-dose effects of bisphenol A: a serious threat to human health?Sekizawa JAuthor information: Faculty of Integrated Arts and Sciences, University of Tokushima, Tokushima,Japan. sekizawa@ias.tokushima-u.ac.jpThe author tried to review and summarize low-dose effects of endocrine disruptingchemicals (EDCs) through an extensive literature survey of toxicolo…	bisphenol A	80-05-7	Oc1ccc(cc1)C(C)(C)c1ccc(O)cc1
18827439	517. Risk Anal. 2008 Oct;28(5):1137-40. doi: 10.1111/j.1539-6924.2008.01056.xLetter regarding: Allen, B. M., Hack, C. E., & Clewell, H. J. (2007). Use ofMarkov Chain Monte Carlo analysis with a physiologically based pharmacokineticmodel of methylmercury to estimate exposure in U.S. women of childbearing ageRisk Analysis, 27(1), 947-959Carrington CD, Bolger MComment on Risk Anal. 2007 Aug;27(4):94…	methylmercury	22967-92-6	[Hg+]C																				human	female	childbearing age
18844860	518. Toxicol Sci. 2009 Mar;108(1):173-83. doi: 10.1093/toxsci/kfn222. Epub 2008 Oct21Inhalation dosimetry of diacetyl and butyric acid, two components of butterflavoring vaporsMorris JB(1), Hubbs AFAuthor information: (1)Toxicology Program, Department of Pharmaceutical Sciences, University ofConnecticut, Storrs, Connecticut 06269, USA. john.morris@uconn.eduComment in Toxicol Sci. 2009 Mar;108(1):…	diacetyl	431-03-8	O=C(C(=O)C)C																				rat/ sprague-dawley	male
18940962	519. J Pharmacol Exp Ther. 2009 Feb;328(2):652-62. doi: 10.1124/jpet.108.146647. Epub 2008 Nov 10Physiologically based pharmacokinetic modeling to predict transporter-mediatedclearance and distribution of pravastatin in humansWatanabe T(1), Kusuhara H, Maeda K, Shitara Y, Sugiyama YAuthor information: (1)Department of Molecular Pharmacokinetics, Graduate School of PharmaceuticalSciences, Universi…	pravastatin	81093-37-0	O(C(=O)[C@H](CC)C)[C@@H]1[C@H]2C(=C[C@@H](O)C1)C=C[C@H](C)[C@@H]2CC[C@@H](O)C[C@@H](O)CC(O)=O												liver								human
19001154	520. J Hazard Mater. 2009 Jun 15;165(1-3):652-63. doi: 10.1016/j.jhazmat.2008.10.095. Epub 2008 Nov 5Risk assessment of arsenic-induced internal cancer at long-term low doseexposureLiao CM(1), Shen HH, Chen CL, Hsu LI, Lin TL, Chen SC, Chen CJAuthor information: (1)Department of Bioenvironmental Systems Engineering, National Taiwan University,Taipei, Taiwan ROC. cmliao@ccms.ntu.edu.twPrevious epi…	arsenic	7784-42-1	[AsH3]						lung														human/ Taiwanese
19062162	521. Environ Health Perspect. 2008 Dec;116(12):1629-35. doi: 10.1289/ehp.11519. Epub2008 Jul 24Population physiologically based pharmacokinetic modeling for the humanlactational transfer of PCB-153 with consideration of worldwide humanbiomonitoring resultsRedding LE(1), Sohn MD, McKone TE, Chen JW, Wang SL, Hsieh DP, Yang RSAuthor information: (1)Division of Environmental Health and Occupational …	PCB-153	35065-27-1	Clc1cc(Cl)c(Cl)cc1-c1cc(Cl)c(Cl)cc1Cl																				human	female	adult, pregnant
19079712	522. Toxicol Sci. 2009 Mar;108(1):22-34. doi: 10.1093/toxsci/kfn264. Epub 2008 Dec 19Manganese tissue dosimetry in rats and monkeys: accounting for dietary andinhaled Mn with physiologically based pharmacokinetic modelingNong A(1), Taylor MD, Clewell HJ 3rd, Dorman DC, Andersen MEAuthor information: (1)The Hamner Institutes for Health Sciences, Research Triangle Park, North Carolina27709, USA. an…	manganese	7439-96-5	[Mn]										brain		liver								rat, monkey/ rhesus
19098275	523. Toxicol Sci. 2009 Mar;108(1):159-72. doi: 10.1093/toxsci/kfn265. Epub 2008 Dec19Acute perchloroethylene exposure alters rat visual-evoked potentials in relation to brain concentrationsBoyes WK(1), Bercegeay M, Oshiro WM, Krantz QT, Kenyon EM, Bushnell PJ, Benignus VAAuthor information: (1)Neurotoxicology Division, National Health and Environmental Effects ResearchLaboratory, Office of Resear…	perchloroethylene	127-18-4	ClC(Cl)=C(Cl)Cl										brain										rat/ Long-evans		adult
19098276	524. Indian J Med Res. 2008 Oct;128(4):484-500Manganese exposure, essentiality & toxicitySantamaria ABAuthor information: ENVIRON International Corporation, Houston, Texas 77042, USAasantamaria@environcorp.comManganese (Mn) is an essential element present in all living organisms and isnaturally present in rocks, soil, water, and food. Exposure to high oral,parenteral, or ambient air concentration…	manganese	7439-96-5	[Mn]										brain
19106442	525. IEEE Trans Biomed Eng. 2008 Dec;55(12):2691-700. doi: 10.1109/TBME.2008.919132Physiologically based pharmacokinetic (PBPK) models for ethanolPlawecki MH(1), Han JJ, Doerschuk PC, Ramchandani VA, O'Connor SJAuthor information: (1)Department of Psychiatry, Indiana University School of Medicine, Indianapolis, IN46202-5121, USAPhysiologically based pharmacokinetic models have been used to descri…	ethanol	64-17-5	OCC		venous																		human
19126448	526. J Pharmacokinet Pharmacodyn. 2008 Dec;35(6):683-712. doi:10.1007/s10928-008-9108-2. Epub 2009 Jan 8Comparing models for perfluorooctanoic acid pharmacokinetics using BayesiananalysisWambaugh JF(1), Barton HA, Setzer RWAuthor information: (1)National Center for Computational Toxicology, US EPA, Research Triangle Park, NC 27711, USA. wambaugh.john@epa.govSelecting the appropriate pharmacokinet…	perfluorooctanoic acid	2395-00-8	FC(F)(C(F)(F)C(F)(F)C(F)(F)C(F)(F)F)C(F)(F)C(F)(F)C(O)=O																				rat	male, female	adult
19130186	527. J Pharmacokinet Pharmacodyn. 2008 Dec;35(6):661-81. doi:10.1007/s10928-008-9105-5. Epub 2009 Jan 7Drug-drug interaction predictions with PBPK models and optimal multiresponsesampling time designs: application to midazolam and a phase I compound. Part 2:clinical trial resultsChenel M(1), Bouzom F, Cazade F, Ogungbenro K, Aarons L, Mentr FAuthor information: (1)Institut de Recherches Internati…	midazolam	59467-70-8	Clc1cc2c(-n3c(CN=C2c2ccccc2F)cnc3C)cc1
19130187	528. J Pharmacokinet Pharmacodyn. 2008 Dec;35(6):635-59. doi:10.1007/s10928-008-9104-6. Epub 2009 Jan 7Drug-drug interaction predictions with PBPK models and optimal multiresponsesampling time designs: application to midazolam and a phase I compound. Part 1:comparison of uniresponse and multiresponse designs using PopDesChenel M(1), Bouzom F, Aarons L, Ogungbenro KAuthor information: (1)Institut …	midazolam	59467-70-8	Clc1cc2c(-n3c(CN=C2c2ccccc2F)cnc3C)cc1
19130188	529. Drug Metab Dispos. 2009 Apr;37(4):884-91. doi: 10.1124/dmd.108.023788. Epub 2009 Jan 8Physiologically based pharmacokinetics of matrine in the rat after oraladministration of pure chemical and ACAPHAGao G(1), Law FCAuthor information: (1)Department of Biological Sciences, Simon Fraser University, 8888 UniversityDrive, Burnaby, British Columbia, Canada, V5A 1S6ACAPHA, a botanical drug for the…	matrine	519-02-8	O=C1N2[C@@H]([C@@H]3[C@H]4N(CCC[C@H]4C2)CCC3)CCC1						lung														rat
19131523	530. Risk Anal. 2009 Mar;29(3):380-92. doi: 10.1111/j.1539-6924.2008.01174.x. Epub2009 Jan 14Benzene risk estimation using radiation equivalent coefficientsNakayama A(1), Isono T, Kikuchi T, Ohnishi I, Igarashi J, Yoneda M, Morisawa SAuthor information: (1)Kyoto University, Graduate School of Engineering, Urban and EnvironmentalEngineering, Kyoto Daigaku Katsura 4, Nishikyo, Kyoto, 615-8540, Japa…	Benzene	71-43-2	c1ccccc1
19192235	531. Toxicol Sci. 2009 Apr;108(2):258-72. doi: 10.1093/toxsci/kfp034. Epub 2009 Feb17The effect of plasma lipids on the pharmacokinetics of chlorpyrifos and theimpact on interpretation of blood biomonitoring dataLowe ER(1), Poet TS, Rick DL, Marty MS, Mattsson JL, Timchalk C, Bartels MJAuthor information: (1)Toxicology & Environmental Research and Consulting, The Dow Chemical Company,Midland, Mic…	chlorpyrifos	2921-88-2	Clc1cc(Cl)c(Cl)nc1OP(=S)(OCC)OCC																		blood		rat	female	preganant, dam
19223661	532. J Hazard Mater. 2009 Aug 15;167(1-3):976-86. doi: 10.1016/j.jhazmat.2009.01.079. Epub 2009 Jan 30Assessing airborne PM-bound arsenic exposure risk in semiconductor manufacturing facilitiesChou WC(1), Chio CP, Liao CMAuthor information: (1)Department of Bioenvironmental Systems Engineering, National Taiwan University,Taipei, Taiwan, ROCThe purpose of this study was to investigate the inhalati…	arsenic	7784-42-1	[AsH3]						lung														human
19233557	533. Toxicol Appl Pharmacol. 2009 May 1;236(3):329-40. doi:10.1016/j.taap.2009.02.013. Epub 2009 Feb 26Development of an updated PBPK model for trichloroethylene and metabolites inmice, and its application to discern the role of oxidative metabolism inTCE-induced hepatomegalyEvans MV(1), Chiu WA, Okino MS, Caldwell JCAuthor information: (1)National Center for Environmental Assessment, Office of R…	trichloroethylene	79-01-6	Cl\C(\Cl)=C\Cl												liver						blood		mice/ B6C3F1	male
19249323	534. Toxicol Sci. 2009 Jun;109(2):321-35. doi: 10.1093/toxsci/kfp049. Epub 2009 Mar 6Physiologically based pharmacokinetic model of methyl tertiary butyl ether andtertiary butyl alcohol dosimetry in male rats based on binding toalpha2u-globulinLeavens TL(1), Borghoff SJAuthor information: (1)Hamner Institutes for Health Sciences, Research Triangle Park, North Carolina27709, USACurrent physiologic…	butyl alcohol	71-36-3	OCCCC											kidney	liver						blood		rat	male
19270017	535. Alcohol Clin Exp Res. 2009 May;33(5):938-44. doi:10.1111/j.1530-0277.2009.00906.x. Epub 2009 Mar 11Intravenous ethanol infusions can mimic the time course of breath alcoholconcentrations following oral alcohol administration in healthy volunteersRamchandani VA(1), Plawecki M, Li TK, O'Connor SAuthor information: (1)Laboratory of Clinical and Translational Studies, National Institute on Alcoh…	ethanol	64-17-5	OCC		venous																		human	male, female	adult
19320632	536. Inhal Toxicol. 2009 May;21(6):519-23. doi: 10.1080/08958370802598286Studies supporting the development of a physiologically based pharmacokinetic(PBPK) model for methyl iodide: pharmacokinetics of sodium iodide (NaI) inpregnant rabbitsThrall KD(1), Sasser LB, Creim JA, Gargas ML, Kinzell JH, Corley RAAuthor information: (1)Biological Monitoring & Modeling Group, Battelle, Pacific Northwest D…	methyl iodide	21410-51-5	IC		venous			skin													blood		rabbit		pregnant, fetus
19337875	537. Xenobiotica. 2009 Apr;39(4):293-301. doi: 10.1080/00498250802709428Mechanism-based inhibition of CYP1A2 by antofloxacin, an 8-NH2 derivative oflevofloxacin in ratsZhu Q(1), Liao J, Xie L, Wang GJ, Liu XDAuthor information: (1)Key Laboratory of Drug Metabolism and Pharmacokinetics, China PharmaceuticUniversity, Nanjing, P. R. ChinaA recent focus was to investigate whether antofloxacin, an 8-N…	levofloxacin	100986-85-4	Fc1cc2c3N(C=C(C(O)=O)C2=O)[C@H](COc3c1N1CCN(CC1)C)C												liver								rat/ Sprague?CDawley	male
19350452	538. J Occup Environ Hyg. 2009 Jul;6(7):415-32. doi: 10.1080/15459620902928141The effect of workload on biological monitoring of occupational exposure totoluene and n-Hexane: contribution of physiologically based toxicokineticmodelingSari-Minodier I(1), Truchon G, Charest-Tardif G, B rub A, Tardif RAuthor information: (1)Groupe de recherche interdisciplinaire en sant , D partement de sant environ…	toluene	108-88-3	c1ccccc1C																		blood		human
19384711	539. Clin Pharmacokinet. 2009;48(3):181-7. doi: 10.2165/00003088-200948030-00004Defining the role of macrophages in local moxifloxacin tissue concentrationsusing biopsy data and whole-body physiologically based pharmacokinetic modellingEdginton AN(1), Ahr G, Willmann S, Stass HAuthor information: (1)Systems Biology, Bayer Technology Services GmbH, Leverkusen, GermanyOBJECTIVES: This study used a …	moxifloxacin	354812-41-2	Fc1cc2c(N(C=C(C(O)=O)C2=O)C2CC2)c(OC)c1N1C[C@H]2[C@H](NCCC2)C1								adipose												human
19385711	540. Toxicology. 2009 Jun 30;261(1-2):47-58. doi: 10.1016/j.tox.2009.04.041. Epub 2009May 3Comparative chlorpyrifos pharmacokinetics via multiple routes of exposure andvehicles of administration in the adult ratSmith JN(1), Campbell JA, Busby-Hjerpe AL, Lee S, Poet TS, Barr DB, Timchalk CAuthor information: (1)Battelle, Pacific Northwest Division, Richland, WA 99354, USAChlorpyrifos (CPF) is a co…	chlorpyrifos	2921-88-2	Clc1cc(Cl)c(Cl)nc1OP(=S)(OCC)OCC		venous																blood		rat		adult
19397948	541. Drug Metab Dispos. 2009 Aug;37(8):1587-97. doi: 10.1124/dmd.109.026658. Epub 2009May 6Semiphysiologically based pharmacokinetic models for the inhibition of midazolam clearance by diltiazem and its major metaboliteZhang X(1), Quinney SK, Gorski JC, Jones DR, Hall SDAuthor information: (1)Department of Pharmacy Practice, School of Pharmacy and Pharmaceutical Sciences, Purdue University, India…	midazolam	59467-70-8	Clc1cc2c(-n3c(CN=C2c2ccccc2F)cnc3C)cc1		venous										liver			gut					human
19420129	542. Environ Health Perspect. 2009 Apr;117(4):645-52. doi: 10.1289/ehp.0800073. Epub2008 Nov 14Predicting plasma concentrations of bisphenol A in children younger than 2 years of age after typical feeding schedules, using a physiologically basedtoxicokinetic modelEdginton AN(1), Ritter LAuthor information: (1)School of Pharmacy, University of Waterloo, Waterloo, Ontario, Canadaaedginto@uwaterloo.…	bisphenol A	80-05-7	Oc1ccc(cc1)C(C)(C)c1ccc(O)cc1																				human		children <2
19440506	543. Bull Environ Contam Toxicol. 2009 Jul;83(1):108-14. doi:10.1007/s00128-009-9764-y. Epub 2009 May 19A human PBPK/PD model to assess arsenic exposure risk through farmed tilapiaconsumptionLing MP(1), Liao CMAuthor information: (1)Department of Health Risk Management, China Medical University, Taichung, Taiwan,ROC. lingmp@mail.cmu.edu.twThe purpose of this study was to develop a biologically ba…	arsenic	7784-42-1	[AsH3]						lung														human
19452117	544. Toxicology. 2009 Jun 16;260(1-3):77-83. doi: 10.1016/j.tox.2009.03.008. Epub 2009Mar 24Contribution of trichloroacetic acid to liver tumors observed inperchloroethylene (perc)-exposed miceSweeney LM(1), Kirman CR, Gargas ML, Dugard PHAuthor information: (1)The Sapphire Group, Inc., Dayton, OH, USA. LMS@thesapphiregroup.comPerchloroethylene (perc), a solvent used in dry cleaning operations an…	trichloroacetic acid	650-51-1	ClC(Cl)(Cl)C(O)=O												liver						blood		mice/ B6C3F1	male, female
19464572	545. Eur J Pharm Biopharm. 2009 Sep;73(1):107-14. doi: 10.1016/j.ejpb.2009.05.009Epub 2009 May 22Prediction of food effects on the absorption of celecoxib based on biorelevantdissolution testing coupled with physiologically based pharmacokinetic modelingShono Y(1), Jantratid E, Janssen N, Kesisoglou F, Mao Y, Vertzoni M, Reppas C,Dressman JBAuthor information: (1)Institute of Pharmaceutical Techn…	celecoxib	169590-42-5	S(=O)(=O)(N)c1ccc(-n2nc(cc2-c2ccc(cc2)C)C(F)(F)F)cc1		venous																		human
19465123	546. J Expo Sci Environ Epidemiol. 2010 Jun;20(4):326-41. doi: 10.1038/jes.2009.29Epub 2009 May 27A Bayesian population PBPK model for multiroute chloroform exposureYang Y(1), Xu X, Georgopoulos PGAuthor information: (1)Exposure Science Division, Environmental and Occupational Health SciencesInstitute, Joint Institute of UMDNJ-Robert Wood Johnson Medical School andRutgers University, Piscataway, …	chloroform	67-66-3	ClC(Cl)Cl					skin							liver						blood		human	male, female
19471319	547. J Pharm Sci. 2009 Aug;98(8):2807-21. doi: 10.1002/jps.21631Sulphonylurea physicochemical-pharmacokinetic relationships in the pancreas andliverFanning KJ(1), Anissimov YG, Roberts MSAuthor information: (1)Therapeutics Research Unit, Department of Medicine, Princess Alexandra Hospital, University of Queensland, Woolloongabba, Queensland, Australiakent.fanning@dpi.qld.gov.auThis study examined…	Sulphonylurea	94-20-2	C(=O)(N)N=S(=O)=O												liver					pancreas			rat
19472337	548. Environ Health Perspect. 2009 May;117(5):731-8. doi: 10.1289/ehp.0800111. Epub2009 Jan 5Competitive inhibition of thyroidal uptake of dietary iodide by perchlorate does not describe perturbations in rat serum total T4 and TSHMcLanahan ED(1), Andersen ME, Campbell JL, Fisher JWAuthor information: (1)Department of Environmental Health Sciences, University of Georgia, Athens,Georgia 30602-2102,…	perchlorate	14797-73-0	[Cl+3]([O-])([O-])([O-])[O-]																				rat
19479014	549. Mol Cancer Ther. 2009 Jun;8(6):1438-47. doi: 10.1158/1535-7163.MCT-09-0089. Epub 2009 Jun 9Demonstration of the equivalent pharmacokinetic/pharmacodynamic dosing strategyin a multiple-dose study of gefitinibWang S(1), Zhou Q, Gallo JMAuthor information: (1)Department of Pharmaceutical Sciences, School of Pharmacy, Temple University,3307 North Broad Street, Philadelphia, PA 19140, USAThe goal…	gefitinib	184475-35-2	Clc1cc(Nc2ncnc3c2cc(OCCCN2CCOCC2)c(OC)c3)ccc1F										brain								blood		mice/ LN229-wild-type epidermal growth factor receptor or LN229-EGFRvIII mutant tumors
19509243	550. Inhal Toxicol. 2009 May;21(6):505-11. doi: 10.1080/08958370802596926Evaluation of respiratory parameters in rats and rabbits exposed to methyliodideDeLorme MP(1), Himmelstein MW, Kemper RA, Kegelman TA, Gargas ML, Kinzell JHAuthor information: (1)DuPont Haskell Global Centres for Health and Environmental Sciences, Newark,Delaware 19714-0050, USALaboratory animals exposed to methyl iodide (Me…	methyl iodide	21410-51-5	IC																				rat, rabbit
19519150	551. Inhal Toxicol. 2009 May;21(6):537-51. doi: 10.1080/08958370802601510Evaluation of possible modes of action for acute effects of methyl iodide inlaboratory animalsKirman CR(1), Sweeney LM, Gargas ML, Kinzell JHAuthor information: (1)The Sapphire Group, Inc., Beachwood, Ohio 44122, USA. CRK@thesapphiregroup.comRecent studies have indicated that exposures to methyl iodide (MeI) produce anumber …	methyl iodide	21410-51-5	IC										brain								blood		rat
19519154	552. Inhal Toxicol. 2009 May;21(6):552-82. doi: 10.1080/08958370802601569Development of a physiologically based pharmacokinetic (PBPK) model for methyliodide in rats, rabbits, and humansSweeney LM(1), Kirman CR, Gannon SA, Thrall KD, Gargas ML, Kinzell JHAuthor information: (1)The Sapphire Group, Inc., Dayton, Ohio 45431, USA. LMS@thesapphiregroup.comMethyl iodide (MeI) has been proposed as an al…	methyl iodide	21410-51-5	IC																				rat, rabbit, human
19519155	553. Inhal Toxicol. 2009 May;21(6):583-605. doi: 10.1080/08958370802601627Iodomethane human health risk characterizationMileson BE(1), Sweeney LM, Gargas ML, Kinzell JAuthor information: (1)Technology Sciences Group, Inc., Washington, DC 20036, USA. bmileson@tsgusa.comIodomethane is a new pre-plant soil fumigant approved in the United States. Humanexposure may occur via inhalation due to the high…	Iodomethane	74-88-4	IC																				human
19519156	554. Regul Toxicol Pharmacol. 2009 Apr;53(3):195-204. doi:10.1016/j.yrtph.2009.01.003. Epub 2009 Jan 23Development of PBPK model of molinate and molinate sulfoxide in rats and humansCampbell AAuthor information: Department of Environmental Toxicology, UC Davis, Davis, CA 95616, USAarc40@astound.netMolinate has been widely used as a pre-emergent herbicide in the rice fields ofCalifornia's Central …	molinate	2212-67-1	S(CC)C(=O)N1CCCCCC1									fat		kidney	liver						blood		human, rat/ Sprague-Dawley	male	adult
19545510	555. J Pharm Pharmacol. 2009 Jul;61(7):891-9. doi: 10.1211/jpp/61.07.0008Whole-body physiologically based pharmacokinetic population modelling of oraldrug administration: inter-individual variability of cimetidine absorptionWillmann S(1), Edginton AN, Kleine-Besten M, Jantratid E, Thelen K, Dressman JBAuthor information: (1)Bayer Technology Services GmbH, Leverkusen, Germanystefan.willmann@bayert…	cimetidine	2984-61-4	S(Cc1nc[nH]c1C)CCN\C(=N\C#N)\NC																intestine				human
19589231	556. J Appl Toxicol. 2009 Oct;29(7):629-37. doi: 10.1002/jat.1455Physiologically based pharmacokinetic modeling of cyclotrimethylenetrinitraminein male ratsKrishnan K(1), Crouse LC, Bazar MA, Major MA, Reddy GAuthor information: (1)DSEST, Universit de Montreal, Montreal, Quebec, CanadaA physiologically based pharmacokinetic (PBPK) model for simulating the kinetics of cyclotrimethylene trinitramin…	cyclotrimethylenetrinitramine	121-82-4	O=[N+]([O-])N1CN([N+](=O)[O-])CN([N+](=O)[O-])C1									fat	brain		liver						blood		rat	male
19629953	557. Toxicol Appl Pharmacol. 2009 Nov 1;240(3):423-32. doi:10.1016/j.taap.2009.07.033. Epub 2009 Aug 4Bayesian population analysis of a washin-washout physiologically basedpharmacokinetic model for acetoneM??rk AK(1), Jonsson F, Johanson GAuthor information: (1)Work Environment Toxicology, Institute of Environmental Medicine, KarolinskaInstitutet, SE-17177 Stockholm, Sweden. anna-karin.mork@ki.se…	acetone	67-64-1	O=C(C)C																				human
19660484	558. Toxicol Appl Pharmacol. 2009 Nov 15;241(1):36-60. doi:10.1016/j.taap.2009.07.032. Epub 2009 Aug 4Characterizing uncertainty and population variability in the toxicokinetics oftrichloroethylene and metabolites in mice, rats, and humans using an updateddatabase, physiologically based pharmacokinetic (PBPK) model, and BayesianapproachChiu WA(1), Okino MS, Evans MVAuthor information: (1)National…	trichloroethylene	79-01-6	Cl\C(\Cl)=C\Cl																				mice, rat, human
19660485	559. J Appl Toxicol. 2010 Jan;30(1):59-62. doi: 10.1002/jat.1473Liquid-air partition coefficients of 1,1-difluoroethane (HFC152a),1,1,1-trifluoroethane (HFC143a), 1,1,1,2-tetrafluoroethane (HFC134a),1,1,1,2,2-pentafluoroethane (HFC125) and 1,1,1,3,3-pentafluoropropane (HFC245fa)Ernstg??rd L(1), Lind B, Andersen ME, Johanson GAuthor information: (1)Work Environment Toxicology, Institute of Environ…	1,1-difluoroethane	75-37-6	FC(F)C																		blood
19701883	560. Clin Pharmacol Ther. 2009 Dec;86(6):634-43. doi: 10.1038/clpt.2009.151. Epub 2009Aug 26Risk to the breast-fed neonate from codeine treatment to the mother: aquantitative mechanistic modeling studyWillmann S(1), Edginton AN, Coboeken K, Ahr G, Lippert JAuthor information: (1)Competence Center Systems Biology, Bayer Technology Services GmbH, Leverkusen,Germany. stefan.willmann@bayertechnology.…	codeine	6059-47-8	O1[C@@H]2[C@]34[C@H]([C@H](N(CC3)C)Cc3c4c1c(OC)cc3)C=C[C@@H]2O																				human		neonate
19710640	561. Toxicol Sci. 2009 Nov;112(1):23-43. doi: 10.1093/toxsci/kfp197. Epub 2009 Sep 2Lactational transfer of manganese in rats: predicting manganese tissueconcentration in the dam and pups from inhalation exposure with a pharmacokineticmodelYoon M(1), Nong A, Clewell HJ 3rd, Taylor MD, Dorman DC, Andersen MEAuthor information: (1)Center for Human Health Assessment, The Hamner Institutes for Health…	manganese	7439-96-5	[Mn]																				rat		dam, pups
19726576	562. Toxicol Sci. 2009 Nov;112(1):44-58. doi: 10.1093/toxsci/kfp198. Epub 2009 Sep 2Evaluating placental transfer and tissue concentrations of manganese in thepregnant rat and fetuses after inhalation exposures with a PBPK modelYoon M(1), Nong A, Clewell HJ 3rd, Taylor MD, Dorman DC, Andersen MEAuthor information: (1)The Hamner Institutes for Health Sciences, 6 Davis Drive, Research Triangle Park…	manganese	7439-96-5	[Mn]										brain										rat	adult	pregnant, fetus
19726578	563. Mol Pharm. 2009 Nov-Dec;6(6):1716-33. doi: 10.1021/mp8002495Mechanistic modeling of hepatic transport from cells to whole body: applicationto napsagatran and fexofenadinePoirier A(1), Funk C, Scherrmann JM, Lav TAuthor information: (1)Drug Safety, Non-Clinical Development, F. Hoffmann-La Roche Ltd., Basel,Switzerland. agnes.poirier@roche.comA mechanistic model was applied to quantitatively d…	fexofenadine	83799-24-0	OC(C1CCN(CC1)CCCC(O)c1ccc(cc1)C(C(O)=O)(C)C)(c1ccccc1)c1ccccc1												liver								rat
19739673	564. J Vet Pharmacol Ther. 2009 Oct;32(5):451-6. doi:10.1111/j.1365-2885.2009.01063.xBioavailability, distribution and depletion of monensin in chickensHenri J(1), Burel C, Sanders P, Laurentie MAuthor information: (1)Laboratory for the Research and Investigation of Veterinary Drugs andDisinfectants, AFSSA Foug+res, Javen , FranceThe pharmacokinetics of monensin including apparent volume of distr…	monensin	17090-79-8	O1[C@@H]([C@H](C[C@@H](C)[C@]1(O)CO)C)[C@@H]1O[C@@H]([C@]2(O[C@H](CC2)[C@]2(O[C@]3(O[C@H]([C@H]([C@@H](OC)[C@@H](C(O)=O)C)C)[C@H](C)[C@@H](O)C3)CC2)C)CC)[C@H](C1)C		venous							fat			liver								chicken
19754911	565. Toxicol Mech Methods. 2009 Oct;19(8):486-97. doi: 10.1080/15376510903300335Sensitivity analysis on a physiologically-based pharmacokinetic andpharmacodynamic model for diisopropylfluorophosphate-induced toxicity in mice andratsChen K(1), Teo S, Seng KYAuthor information: (1)Bioengineering Laboratory, Defence Medical & Environmental Research Institute,DSO National Laboratories, Singapore, Rep…	diisopropylfluorophosphate	55-91-4	P(F)(OC(C)C)(OC(C)C)=O		venous								brain								blood		mice, rat
19788408	566. Drug Metab Dispos. 2010 Jan;38(1):61-72. doi: 10.1124/dmd.109.028290Inhibition of CYP3A by erythromycin: in vitro-in vivo correlation in ratsZhang X(1), Galinsky RE, Kimura RE, Quinney SK, Jones DR, Hall SDAuthor information: (1)Departments of Pharmacy Practice, School of Pharmacy and Pharmaceutical Sciences,Purdue University, West Lafayette, Indiana. zhangxx@lilly.comThe prediction of in vi…	erythromycin	114-07-8	O1[C@H](CC)[C@](O)(C)[C@H](O)[C@@H](C)C(=O)[C@@H](C[C@](O)(C)[C@H](O[C@@H]2O[C@@H](C[C@H](N(C)C)[C@H]2O)C)[C@@H](C)[C@H](O[C@@H]2O[C@@H](C)[C@H](O)[C@](OC)(C2)C)[C@@H](C)C1=O)C												liver								rat/ chronically cannulated
19797607	567. Inhal Toxicol. 2009 Nov;21(13):1099-107. doi: 10.3109/08958370902748542Development of a physiologically based kinetic model for 99m-technetium-labelled carbon nanoparticles inhaled by humansP ry AR(1), Brochot C, Hoet PH, Nemmar A, Bois FYAuthor information: (1)Ineris, Verneuil-en-Halatte, France. alexandre.pery@ineris.frParticulate air pollution is associated with respiratory and cardiovasc…	technetium	7440-26-8	[Tc]									fat			liver						blood		human
19814607	568. Crit Rev Toxicol. 2009;39(9):782-97. doi: 10.3109/10408440903222177Trichloroethylene risk assessment: a review and commentaryJollow DJ(1), Bruckner JV, McMillan DC, Fisher JW, Hoel DG, Mohr LCAuthor information: (1)Department of Cell and Molecular Pharmacology, Medical University of SouthCarolina, Charleston, South Carolina 29425, USATrichloroethylene (TCE) is a widespread environmental cont…	Trichloroethylene	79-01-6	Cl\C(\Cl)=C\Cl												liver
19852561	569. Anesth Analg. 2010 Aug;111(2):368-79. doi: 10.1213/ANE.0b013e3181bdcf5b. Epub2009 Oct 27The performance of compartmental and physiologically based recirculatorypharmacokinetic models for propofol: a comparison using bolus, continuous, andtarget-controlled infusion dataMasui K(1), Upton RN, Doufas AG, Coetzee JF, Kazama T, Mortier EP, Struys MMAuthor information: (1)Department of Anesthesiolo…	propofol	2078-54-8	Oc1c(cccc1C(C)C)C(C)C												liver
19861357	570. Toxicol Sci. 2010 Feb;113(2):468-82. doi: 10.1093/toxsci/kfp264. Epub 2009 Oct29Quantitative risk analysis for N-methyl pyrrolidone using physiologically basedpharmacokinetic and benchmark dose modelingPoet TS(1), Kirman CR, Bader M, van Thriel C, Gargas ML, Hinderliter PMAuthor information: (1)Battelle Pacific Northwest Division, Center for Biological Monitoring andModeling, Richland, Washi…	N-methyl pyrrolidone	872-50-4	O=C1N(CCC1)C																		blood		human, rat	female	pregnant
19875680	571. Drug Metab Dispos. 2010 Feb;38(2):241-8. doi: 10.1124/dmd.109.028746. Epub 2009Nov 2Physiologically based pharmacokinetic model of mechanism-based inhibition ofCYP3A by clarithromycinQuinney SK(1), Zhang X, Lucksiri A, Gorski JC, Li L, Hall SDAuthor information: (1)Division of Clinical Pharmacology, Department of Medicine, Indiana UniversitySchool of Medicine, Indianapolis, Indiana, USAThe p…	clarithromycin	81103-11-9	O1[C@H](CC)[C@](O)(C)[C@H](O)[C@@H](C)C(=O)[C@@H](C[C@](OC)(C)[C@H](O[C@@H]2O[C@@H](C[C@H](N(C)C)[C@H]2O)C)C(C)[C@H](O[C@@H]2O[C@@H](C)[C@H](O)[C@](OC)(C2)C)[C@@H](C)C1=O)C		venous										liver				intestine				human
19884323	572. Toxicol Sci. 2010 Feb;113(2):326-36. doi: 10.1093/toxsci/kfp273. Epub 2009 Nov13Experimental exposure to 1,1,1,3,3-pentafluoropropane (HFC-245fa): uptake anddisposition in humansErnstg rd L(1), Andersen M, Dekant W, Sj?gren B, Johanson GAuthor information: (1)Work Environment Toxicology, Institute of Environmental Medicine, KarolinskaInstitutet, Stockholm, Sweden. lena.ernstgard@ki.seThe aim…	1,1,1,3,3-pentafluoropropane	460-73-1	FC(F)(F)CC(F)F										brain								blood		human	male, female
19915083	573. Toxicol Sci. 2010 Feb;113(2):315-25. doi: 10.1093/toxsci/kfp283. Epub 2009 Nov17Pharmacokinetics of the chlorpyrifos metabolite 3,5,6-trichloro-2-pyridinol(TCPy) in rat salivaSmith JN(1), Wang J, Lin Y, Timchalk CAuthor information: (1)Battelle Memorial Institute, Pacific Northwest Division, Richland, Washington99354, USABiological monitoring (biomonitoring) to quantify systemic exposure to …	3,5,6-trichloro-2-pyridinol	6515-38-4	Clc1cc(Cl)c(Cl)nc1O																		blood		rat
19920072	574. Inhal Toxicol. 2009 Dec;21(14):1176-85. doi: 10.3109/08958370903005751Development of an inhalation physiologically based pharmacokinetic (PBPK) modelfor 2,2, 4-trimethylpentane (TMP) in male Long-Evans rats using gas uptakeexperimentsEl-Masri HA(1), Dowd S, Pegram RA, Harrison R, Yavanhxay SJ, Simmons JE, Evans MAuthor information: (1)Integrated Systems Toxicology Divison, National Health an…	2,2, 4-trimethylpentane	540-84-1	C(CC(C)C)(C)(C)C						lung			fat	brain	kidney	liver						blood		rat/ long-evans	male
19922404	575. J Pharmacokinet Pharmacodyn. 2009 Dec;36(6):585-611. doi:10.1007/s10928-009-9139-3. Epub 2009 Nov 20Prediction of pharmacokinetic profile of valsartan in human based on in vitrouptake transport dataPoirier A(1), Cascais AC, Funk C, Lav TAuthor information: (1)Non-Clinical Development-Drug Safety, F. Hoffmann-La Roche Ltd., Basel,Switzerland. agnes.poirier@roche.comThe aim of this study was t…	valsartan	137862-53-4	OC(=O)[C@H](N(Cc1ccc(cc1)-c1ccccc1-c1[nH]nnn1)C(=O)CCCC)C(C)C																				human, rat
19936896	576. Chem Biodivers. 2009 Nov;6(11):1975-87. doi: 10.1002/cbdv.200900116Prediction of pharmacokinetic profile of valsartan in humans based on in vitrouptake-transport dataPoirier A(1), Cascais AC, Funk C, Lav TAuthor information: (1)F. Hoffmann-La Roche Ltd., Non-Clinical Development, Drug Safety, CH-4070 Basel. agnes.poirier@roche.comThe aim of this study was to evaluate a physiologically based …	valsartan	137862-53-4	OC(=O)[C@H](N(Cc1ccc(cc1)-c1ccccc1-c1[nH]nnn1)C(=O)CCCC)C(C)C																				human, rat
19937834	577. J Hazard Mater. 2010 Apr 15;176(1-3):239-51. doi: 10.1016/j.jhazmat.2009.11.019. Epub 2009 Nov 10Assessing the arsenic-contaminated rice (Oryza sativa) associated children skinlesionsLiao CM(1), Lin TL, Hsieh NH, Chen WYAuthor information: (1)Department of Bioenvironmental Systems Engineering, National Taiwan University,Taipei, 10617, Taiwan, ROC. cmliao@ntu.edu.twThe purpose of this study w…	arsenic	7784-42-1	[AsH3]					skin
19945215	578. Food Chem Toxicol. 2010 Feb;48(2):668-85. doi: 10.1016/j.fct.2009.11.049. Epub2009 Dec 3Development of a physiologically-based toxicokinetic model of acrylamide andglycidamide in rats and humansSweeney LM(1), Kirman CR, Gargas ML, Carson ML, Tardiff RGAuthor information: (1)The Sapphire Group, Inc., Bethesda, MD 20814, USAPhysiologically-based toxicokinetic ("pharmacokinetic") (PBPK or PBTK)…	acrylamide	79-06-1	O=C(N)C=C																		blood		human, rat/ fisher 344	male
19948202	579. Food Chem Toxicol. 2010 Feb;48(2):658-67. doi: 10.1016/j.fct.2009.11.048. Epub2009 Dec 3Estimation of safe dietary intake levels of acrylamide for humansTardiff RG(1), Gargas ML, Kirman CR, Carson ML, Sweeney LMAuthor information: (1)The Sapphire Group, Inc., Bethesda, Maryland 20814, USA. rgt@thesapphiregroup.comAcrylamide (AA), a human neurotoxicant and rat tumorigen, is produced in starch…	acrylamide	79-06-1	O=C(N)C=C																				human, rat
19948203	580. J Toxicol Environ Health A. 2010;73(1):74-91. doi: 10.1080/15287390903249099Bayesian analysis of a physiologically based pharmacokinetic model forperchloroethylene in humansQiu J(1), Chien YC, Bruckner JV, Fisher JWAuthor information: (1)Department of Pharmaceutical and Biomedical Sciences, University of Georgia,Athens, Georgia 30602, USAPerchloroethylene (PCE) is a widely distributed pollut…	perchloroethylene	127-18-4	ClC(Cl)=C(Cl)Cl										brain		liver						blood		human
19953421	581. Int J Toxicol. 2009 Nov-Dec;28(6):498-509. doi: 10.1177/1091581809348718Physiologically based pharmacokinetic modeling of cyclohexane as a tool forintegrating animal and human test dataHissink AM(1), Kulig BM, Kruse J, Freidig AP, Verwei M, Muijser H, Lammers JH,McKee RH, Owen DE, Sweeney LM, Salmon FAuthor information: (1)TNO Quality of Life, Zeist, The NetherlandsThis report describes a ph…	cyclohexane	110-82-7	C1CCCCC1										brain								blood		human, rat
19966142	582. J Pharm Sci. 2010 Jun;99(6):2899-904. doi: 10.1002/jps.22026Analysis of nifedipine absorption from soft gelatin capsules using PBPK modeling and biorelevant dissolution testingThelen K(1), Jantratid E, Dressman JB, Lippert J, Willmann SAuthor information: (1)Institute of Pharmaceutical Technology, Johann Wolfgang Goethe University, 60438 Frankfurt am Main, GermanyDelayed absorption of nifedi…	nifedipine	21829-25-4	O(C(=O)C=1C(C(C(OC)=O)=C(NC=1C)C)c1ccccc1[N+](=O)[O-])C																				human
20014280	583. Toxicol Mech Methods. 2006;16(1):27-36. doi: 10.1080/15376520500191862A General Physiological and Toxicokinetic (GPAT) Model for Simulating ComplexToluene Exposure Scenarios in HumansBenignus VA(1), Coleman T, Eklund CR, Kenyon EMAuthor information: (1)Human Studies Division, National Health and Environmental Effects ResearchLaboratory, Office of Research and Development, U.S. Environmental …	Toluene	108-88-3	c1ccccc1C																		blood		human
20021038	584. Eur J Pharm Sci. 2010 Mar 18;39(5):298-309. doi: 10.1016/j.ejps.2009.12.002. Epub2009 Dec 16Physiologically based mechanistic modelling to predict complex drug-druginteractions involving simultaneous competitive and time-dependent enzymeinhibition by parent compound and its metabolite in both liver and gut - theeffect of diltiazem on the time-course of exposure to triazolamRowland Yeo K(1), …	diltiazem	42399-41-7	S1c2c(N(CCN(C)C)C(=O)[C@H](OC(=O)C)[C@@H]1c1ccc(OC)cc1)cccc2												liver			gut
20025966	585. Toxicol Lett. 2010 Mar 1;193(1):101-7. doi: 10.1016/j.toxlet.2009.12.011. Epub2009 Dec 22Gender and species differences in triadimefon metabolism by rodent hepaticmicrosomesCrowell SR(1), Henderson WM, Fisher JW, Kenneke JFAuthor information: (1)University of Georgia, College of Public Health, Environmental Health SciencesBuilding, Athens, GA 30602, USAUnderstanding the potential differences…	triadimefon	43121-43-3	Clc1ccc(OC(n2ncnc2)C(=O)C(C)(C)C)cc1																		blood		rat/ SD, mice/ CD-1	male, female
20026392	586. Chem Res Toxicol. 2010 Feb 15;23(2):327-35. doi: 10.1021/tx900343dArsenic-induced carcinogenesis--oxidative stress as a possible mode of action andfuture research needs for more biologically based risk assessmentKitchin KT(1), Conolly RAuthor information: (1)Mail Drop B143-06, Integrated Systems Toxicology Division, National Health andEnvironmental Effects Research Laboratory, U.S. Environme…	arsenic	7784-42-1	[AsH3]					skin	lung					kidney	liver
20035570	587. Bull Math Biol. 2010 Apr;72(3):507-40. doi: 10.1007/s11538-009-9459-x. Epub 2009 Dec 30A multicompartment liver-based pharmacokinetic model for benzene and itsmetabolites in miceManning CC(1), Schlosser PM, Tran HTAuthor information: (1)Department of Mathematics and Computer Science, Meredith College, Raleigh, NC,USA. ManningC@meredith.eduBenzene is a highly flammable, colorless liquid. Ubiq…	benzene	71-43-2	c1ccccc1												liver	bone							mice
20041354	588. Birth Defects Res B Dev Reprod Toxicol. 2010 Feb;89(1):50-65. doi:10.1002/bdrb.20222Early lifestage exposure and potential developmental susceptibility totetrachloroethyleneBrown Dzubow R(1), Makris S, Siegel Scott C, Barone S JrAuthor information: (1)National Center for Environmental Assessment, Office of Research and Development,US Environmental Protection Agency, Mailcode 8623-P, Washingt…	tetrachloroethylene	127-18-4	ClC(Cl)=C(Cl)Cl
20041493	589. Toxicol Appl Pharmacol. 2010 Apr 15;244(2):196-207. doi:10.1016/j.taap.2009.12.033. Epub 2010 Jan 4Physiologically based pharmacokinetic modeling of dibromoacetic acid in F344ratsMatthews JL(1), Schultz IR, Easterling MR, Melnick RLAuthor information: (1)SRA International, Inc., 2605 Meridian Parkway, Suite 200, Durham, NC, 27713,USA. Jessica_Matthews@sra.comA novel physiologically based pha…	dibromoacetic acid	631-64-1	BrC(Br)C(O)=O		venous																		rat/ f344	female
20045428	590. Toxicol Appl Pharmacol. 2010 Apr 15;244(2):208-17. doi:10.1016/j.taap.2009.12.034. Epub 2010 Jan 4Evaluation of deltamethrin kinetics and dosimetry in the maturing rat using aPBPK modelTornero-Velez R(1), Mirfazaelian A, Kim KB, Anand SS, Kim HJ, Haines WT, BrucknerJV, Fisher JWAuthor information: (1)National Exposure Research Laboratory, U.S. Environmental Protection Agency,Research Triangl…	deltamethrin	52918-63-5	Br\C(\Br)=C\[C@H]1[C@@H](C(O[C@H](C#N)c2cc(Oc3ccccc3)ccc2)=O)C1(C)C									fat	brain								blood		rat/ Sprague-Dawley	male	immature to adult
20045431	591. J Toxicol Environ Health A. 2009;72(21-22):1395-405. doi:10.1080/15287390903212741Physiologically based pharmacokinetics of zearalenoneShin BS(1), Hong SH, Bulitta JB, Lee JB, Hwang SW, Kim HJ, Yang SD, Yoon HS, Kim do J, Lee BM, Yoo SDAuthor information: (1)College of Pharmacy, Catholic University of Daegu, Gyeongsan-si, Gyeongbuk,KoreaThe objectives of this study were to (1) develop physio…	zearalenone	17924-92-4	O1[C@H](CCCC(=O)CCC\C=C\c2c(C1=O)c(O)cc(O)c2)C		venous				lung	heart	adipose		brain	kidney	liver		spleen		intestine		blood		rat
20077211	592. J Toxicol Environ Health A. 2009;72(21-22):1406-11. doi:10.1080/15287390903212774Disposition, oral bioavailability, and tissue distribution of zearalenone in ratsat various dose levelsShin BS(1), Hong SH, Bulitta JB, Hwang SW, Kim HJ, Lee JB, Yang SD, Kim JE, Yoon HS, Kim do J, Yoo SDAuthor information: (1)College of Pharmacy, Catholic University of Daegu, Gyeongsan-si, Gyeongbuk,KoreaThis s…	zearalenone	17924-92-4	O1[C@H](CCCC(=O)CCC\C=C\c2c(C1=O)c(O)cc(O)c2)C		venous				lung	heart	adipose		brain	kidney	liver		spleen		intestine				rat
20077212	593. J Toxicol Environ Health A. 2010;73(2):128-55. doi: 10.1080/15287390903337118Risk assessment of an essential element: manganeseSantamaria AB(1), Sulsky SIAuthor information: (1)ENVIRON International Corporation, Houston, Texas 77042, USAasantamaria@environcorp.comManganese (Mn) is an essential element for humans, animals, and plants and isrequired for growth, development, and maintenance of …	manganese	7439-96-5	[Mn]										brain
20077284	594. J Toxicol Environ Health A. 2010;73(2):159-65. doi: 10.1080/15287390903340419Essentiality, toxicity, and uncertainty in the risk assessment of manganeseBoyes WKAuthor information: Toxicity Assessment Division, National Health and Environmental Effects Research Laboratory, Office of Research and Development, U.S. Environmental ProtectionAgency, Research Triangle Park, North Carolina 27711, US…	manganese	7439-96-5	[Mn]																				human
20077286	595. J Toxicol Environ Health A. 2010;73(2):217-34. doi: 10.1080/15287390903340849Multi-dose-route, multi-species pharmacokinetic models for manganese and theiruse in risk assessmentAndersen ME(1), Dorman DC, Clewell HJ 3rd, Taylor MD, Nong AAuthor information: (1)The Hamner Institutes for Health Sciences, Research Triangle Park, North Carolina27709-2137, USAManganese (Mn) is an essential element…	manganese	7439-96-5	[Mn]																				rat, monkey
20077292	596. Chem Biol Interact. 2010 Mar 30;184(3):449-57. doi: 10.1016/j.cbi.2010.01.024Epub 2010 Jan 25Effect of in vivo nicotine exposure on chlorpyrifos pharmacokinetics andpharmacodynamics in ratsLee S(1), Poet TS, Smith JN, Busby-Hjerpe AL, Timchalk CAuthor information: (1)Pacific Northwest National Laboratory, Center for Biological Monitoring andModeling, 902 Battelle Boulevard, Richland, WA 9935…	nicotine	54-11-5	n1cc(ccc1)[C@H]1N(CCC1)C										brain								blood		rat
20097188	597. Drug Metab Dispos. 2010 May;38(5):769-80. doi: 10.1124/dmd.109.029959. Epub 2010 Feb 2Interplay of phase II enzymes and transporters in futile cycling: influence ofmultidrug resistance-associated protein 2-mediated excretion of estradiol17beta-D-glucuronide and its 3-sulfate metabolite on net sulfation in perfusedTR(-) and Wistar rat liver preparationsSun H(1), Zeng YY, Pang KSAuthor informa…	estradiol	113-38-2	Oc1cc2CC[C@H]3[C@@H]4CC[C@H](O)[C@]4(CC[C@@H]3c2cc1)C									fat			liver								rat/ wistar and TR(-)
20124397	598. Toxicol Appl Pharmacol. 2010 May 1;244(3):280-90. doi:10.1016/j.taap.2010.01.018. Epub 2010 Feb 10Evaluation of two different metabolic hypotheses for dichloromethane toxicityusing physiologically based pharmacokinetic modeling for in vivo inhalation gasuptake data exposure in female B6C3F1 miceEvans MV(1), Caldwell JCAuthor information: (1)National Health and Environmental Effects Research …	dichloromethane	75-09-2	ClCCl						lung														mice/ b6c3f1	female
20153349	599. Anal Chem. 2010 Mar 15;82(6):2243-52. doi: 10.1021/ac9020769Quality of graphite target for biological/biomedical/environmental applicationsof 14C-accelerator mass spectrometryKim SH(1), Kelly PB, Ortalan V, Browning ND, Clifford AJAuthor information: (1)Department of Nutrition, University of California Davis, One Shields Avenue,Davis, California, 95616, USACatalytic graphitization for (14)C-…	Graphite?	1333-86-4	[C]
20163100	600. Drug Metab Dispos. 2010 May;38(5):824-32. doi: 10.1124/dmd.109.031914. Epub 2010 Feb 17Metabolism of 2,6-dichloro-4-(3,3-dichloroallyloxy)phenyl3-[5-(trifluoromethyl)-2-pyridyloxy]propyl ether (pyridalyl) in rats afterrepeated oral administration and a simple physiologically based pharmacokineticmodeling in brown and white adipose tissuesNagahori H(1), Matsunaga H, Tomigahara Y, Isobe N, Kan…	pyridalyl	179101-81-6	Clc1cc(OCC=C(Cl)Cl)cc(Cl)c1OCCCOc1ncc(cc1)C(F)(F)F						lung		adipose	fat		kidney	liver						blood		rat/ Sprague-Dawley	male, female
20164113	601. Neurotoxicology. 2010 Jun;31(3):247-58. doi: 10.1016/j.neuro.2010.02.001. Epub2010 Feb 19Oral gavage subchronic neurotoxicity and inhalation subchronic immunotoxicitystudies of ethylbenzene in the ratLi AA(1), Maurissen JP, Barnett JF Jr, Foss J, Freshwater L, Garman RH, PeacheeVL, Hong SJ, Stump DG, Bus JSAuthor information: (1)Exponent Inc., 1010 14th St., San Francisco, CA 94114, United S…	ethylbenzene	100-41-4	c1ccccc1CC											kidney	liver						blood		rat	adult
20171981	602. J Toxicol Environ Health B Crit Rev. 2009;12(5-6):389-439. doi:10.1080/10937400903158375Genetic Polymorphism in Glutathione Transferases (GST): Population distributionof GSTM1, T1, and P1 conjugating activityGinsberg G(1), Smolenski S, Hattis D, Guyton KZ, Johns DO, Sonawane BAuthor information: (1)Connecticut Department of Public Health, Hartford 06134, USAgary.ginsberg@po.state.ct.usGlutat…	Glutathione	70-18-8	SC[C@H](NC(=O)CC[C@H](N)C(O)=O)C(=O)NCC(O)=O																		blood				children
20183528	603. J Appl Toxicol. 2010 Jul;30(5):437-49. doi: 10.1002/jat.1515Physiologically based modeling of p-tert-octylphenol kinetics followingintravenous, oral or subcutaneous exposure in male and female Sprague-DawleyratsHamelin G(1), Haddad S, Krishnan K, Tardif RAuthor information: (1)D??partement de sant?? environnementale et sant?? au travail, Universit?? deMontr??al, Montr??al, Qu??bec, CanadaThe…	p-tert-octylphenol	27193-28-8	Oc1ccc(cc1)C(CC(C)(C)C)(C)C		venous						adipose				liver						blood		rat/ sprague-dawley	male, female
20186885	604. Environ Health Perspect. 2010 Mar;118(3):345-50. doi: 10.1289/ehp.0901205Probabilistic Modeling of Dietary Arsenic Exposure and Dose and Evaluation with2003-2004 NHANES DataXue J(1), Zartarian V, Wang SW, Liu SV, Georgopoulos PAuthor information: (1)U.S. Environmental Protection Agency, Office of Research and Development,National Exposure Research Laboratory, Research Triangle Park, North Ca…	arsenic	7784-42-1	[AsH3]
20194069	605. Toxicol Sci. 2010 Jun;115(2):330-43. doi: 10.1093/toxsci/kfq051. Epub 2010 Mar 3Physiologically based pharmacokinetic modeling of deltamethrin: development of a rat and human diffusion-limited modelGodin SJ(1), DeVito MJ, Hughes MF, Ross DG, Scollon EJ, Starr JM, Setzer RW,Conolly RB, Tornero-Velez RAuthor information: (1)Curriculum in Toxicology, University of North Carolina-Chapel Hill, Ch…	deltamethrin	52918-63-5	Br\C(\Br)=C\[C@H]1[C@@H](C(O[C@H](C#N)c2cc(Oc3ccccc3)ccc2)=O)C1(C)C										brain								blood		human, rat/ Long-Evans	male
20200215	606. Clin Pharmacokinet. 2010 Apr;49(4):239-58. doi: 10.2165/11318130-000000000-00000Predictions of metabolic drug-drug interactions using physiologically basedmodelling: Two cytochrome P450 3A4 substrates coadministered with ketoconazole orverapamilPerdaems N(1), Blasco H, Vinson C, Chenel M, Whalley S, Cazade F, Bouzom FAuthor information: (1)Technologie Servier, Orl ans, FranceNowadays, evalua…	ketoconazole	65277-42-1	Clc1cc(Cl)ccc1[C@@]1(O[C@H](CO1)COc1ccc(N2CCN(CC2)C(=O)C)cc1)Cn1ccnc1		venous
20214408	607. J Pharm Sci. 2010 Oct;99(10):4406-26. doi: 10.1002/jps.22136Extrapolating in vitro metabolic interactions to isolated perfused liver:predictions of metabolic interactions between R-bufuralol, bunitrolol, anddebrisoquineHaddad S(1), Poulin P, Funk CAuthor information: (1)Department of Biological Sciences, Centre TOXEN, Universit du Qu bec ? Montr al,Montr al, Qu bec, Canada. haddad.sami@uqam.…	bunitrolol	23093-74-5	O(CC(O)CNC(C)(C)C)c1ccccc1C#N												liver								rat
20310018	608. J Vet Intern Med. 2010 May-Jun;24(3):579-86. doi:10.1111/j.1939-1676.2010.0496.x. Epub 2010 Mar 22Pharmacokinetic modeling of doxorubicin pharmacokinetics in dogs deficient inABCB1 drug transportersGustafson DL(1), Thamm DHAuthor information: (1)Department of Clinical Sciences, and the Animal Cancer Center, Colorado StateUniversity, Fort Collins, CO 80523-1620, USA. daniel.gustafson@ColoStat…	doxorubicin	23214-92-8	O1[C@@H](C)[C@@H](O)[C@@H](N)C[C@@H]1O[C@@H]1c2c(C[C@](O)(C1)C(=O)CO)c(O)c1c(C(=O)c3c(cccc3OC)C1=O)c2O															gut					dog/ ABCB1(wt)
20337920	609. Toxicol Sci. 2010 Jul;116(1):336-48. doi: 10.1093/toxsci/kfq116. Epub 2010 Apr16Chemical-specific adjustment factors for intraspecies variability of acetonetoxicokinetics using a probabilistic approachM??rk AK(1), Johanson GAuthor information: (1)Work Environment Toxicology, Institute of Environmental Medicine, KarolinskaInstitutet, Stockholm, Sweden. anna-karin.mork@ki.seHuman health risk a…	acetone	67-64-1	O=C(C)C																				human	male, female	adult, children
20400482	610. J Ocul Pharmacol Ther. 2010 Apr;26(2):137-46. doi: 10.1089/jop.2009.0132In vitro transport and partitioning of AL-4940, active metabolite of angiostatic agent anecortave acetate, in ocular tissues of the posterior segmentMissel P(1), Chastain J, Mitra A, Kompella U, Kansara V, Duvvuri S, Amrite A,Cheruvu NAuthor information: (1)Alcon Research, Ltd., Drug Delivery, R2-45, 6201 South Freeway, …	anecortave	7753-60-8	O=C1CC[C@]2(C(=C1)CC[C@H]1[C@@H]3CC[C@](O)(C(=O)COC(=O)C)[C@]3(CC=C12)C)C												liver
20415622	611. Neurotoxicol Teratol. 2010 Sep-Oct;32(5):525-35. doi: 10.1016/j.ntt.2010.04.055. Epub 2010 May 11Acute inhalation of 2,2,4-trimethylpentane alters visual evoked potentials andsignal detection behavior in ratsBoyes WK(1), Oshiro WM, El-Masri H, Degn LL, Bercegeay M, Krantz QT, Bushnell PJAuthor information: (1)National Health and Environmental Effects Research Laboratory, Office of Researchan…	2,2,4-trimethylpentane	540-84-1	C(CC(C)C)(C)(C)C										brain										rat/ Long-Evans	male	adult
20438835	612. J Hazard Mater. 2010 Sep 15;181(1-3):161-9. doi: 10.1016/j.jhazmat.2010.04.112Epub 2010 May 4Assessing the cancer risk associated with arsenic-contaminated seafoodChen BC(1), Chou WC, Chen WY, Liao CMAuthor information: (1)Department of Post-Modern Agriculture, MingDao University, Changhua, Taiwan, ROCbcchen@mdu.edu.twTens of millions of people worldwide ingest excessive amounts of arsenic (…	arsenic	7784-42-1	[AsH3]																				human		adult, children
20546995	613. Eur J Pharm Biopharm. 2010 Sep;76(1):83-94. doi: 10.1016/j.ejpb.2010.06.003. Epub2010 Jun 8Mechanism-based prediction of particle size-dependent dissolution and absorption:cilostazol pharmacokinetics in dogsWillmann S(1), Thelen K, Becker C, Dressman JB, Lippert JAuthor information: (1)Bayer Technology Services GmbH, Competence Center Systems Biology andComputational Solutions, Leverkusen, G…	cilostazol	73963-72-1	O(CCCCc1nnnn1C1CCCCC1)c1cc2CCC(=O)Nc2cc1																				dog/ beagle
20554023	614. Toxicology. 2010 Sep 10;275(1-3):79-91. doi: 10.1016/j.tox.2010.06.003. Epub 2010Jun 16Physiologically based pharmacokinetic rat model for methyl tertiary-butyl ether; comparison of selected dose metrics following various MTBE exposure scenariosused for toxicity and carcinogenicity evaluationBorghoff SJ(1), Parkinson H, Leavens TLAuthor information: (1)Integrated Laboratory Systems Inc., 601…	ether	2679-89-2	O(CC)CC											kidney	liver						blood		rat	male
20561556	615. Eur J Pharm Biopharm. 2010 Sep;76(1):95-104. doi: 10.1016/j.ejpb.2010.05.009Epub 2010 Jun 1Forecasting in vivo oral absorption and food effect of micronized and nanosizedaprepitant formulations in humansShono Y(1), Jantratid E, Kesisoglou F, Reppas C, Dressman JBAuthor information: (1)Institute of Pharmaceutical Technology, Goethe University, Frankfurt am Main,GermanyThis study coupled resul…	aprepitant	170729-80-3	Fc1ccc(cc1)[C@H]1N(CCO[C@H]1O[C@H](C)c1cc(cc(c1)C(F)(F)F)C(F)(F)F)CC1=NC(=O)NN1																				human
20576487	616. Regul Toxicol Pharmacol. 2010 Nov;58(2):252-8. doi: 10.1016/j.yrtph.2010.06.008. Epub 2010 Jun 23Blood concentrations of acrylonitrile in humans after oral administrationextrapolated from in vivo rat pharmacokinetics, in vitro human metabolism, andphysiologically based pharmacokinetic modelingTakano R(1), Murayama N, Horiuchi K, Kitajima M, Kumamoto M, Shono F, Yamazaki HAuthor information: …	acrylonitrile	107-13-1	N#CC=C												liver						blood		human
20600458	617. Neurotoxicology. 2010 Sep;31(5):424-31. doi: 10.1016/j.neuro.2010.05.011. Epub2010 Jun 4Alteration of infant attention and activity by polychlorinated biphenyls:unravelling critical windows of susceptibility using physiologically basedpharmacokinetic modelingVerner MA(1), Plusquellec P, Muckle G, Ayotte P, Dewailly E, Jacobson SW,Jacobson JL, Charbonneau M, Haddad SAuthor information: (1)D p…	biphenyl	68409-73-4	c1ccccc1-c1ccccc1												liver						blood		human		pre- and post-natal
20609431	618. Rev Environ Contam Toxicol. 2008;193:53-212. doi: 10.1007/978-0-387-73163-6_3Parameters for Carbamate Pesticide QSAR and PBPK/PD Models for Human RiskAssessmentKnaak JB(1), Dary CC, Okino MS, Power FW, Zhang X, Thompson CB, Tornero-Velez R, Blancato JNAuthor information: (1)Department of Pharmacology and Toxicology, School of Medicine and BiomedicalSciences, SUNY at Buffalo, 3435 Main Street…	Carbamate	302-11-4	O=C([O-])N																				human
20614344	619. Toxicol In Vitro. 1995 Jun;9(3):307-16A cell culture analogue of rodent physiology: Application to naphthalenetoxicologySweeney LM(1), Shuler ML, Babish JG, Ghanem AAuthor information: (1)School of Chemical Engineering, Cornell University, Ithaca, NY 14853, USAThe difficulties of large-scale animal testing of compounds has spurreddevelopment of in vitro testing methods and physiologically ba…	naphthalene	91-20-3	c12c(cccc1)cccc2						lung						liver								rodent
20650092	620. Toxicol In Vitro. 1997 Oct;11(5):485-9Evaluation of In Vitro-based simulations of toluene uptake and metabolism inratsDejongh J(1), Blaauboer BJAuthor information: (1)Research Institute of Toxicology (RITOX), PO Box 80.176, 3508 TD Utrecht, TheNetherlandsThe uptake of toluene in the rat from a closed exposure chamber was simulatedwith a physiologically based pharmacokinetic (PB-PK) model. Si…	toluene	108-88-3	c1ccccc1C																				rat/ F344	male
20654339	621. Toxicol Appl Pharmacol. 2010 Oct 1;248(1):63-4; author reply 65-7. doi:10.1016/j.taap.2010.07.012. Epub 2010 Jul 22Comment on M.V. Evans and J.C. Caldwell: evaluation of two different metabolichypotheses for dichloromethane toxicity using physiologically basedpharmacokinetic modeling of in vivo gas uptake data exposure in female B6C3F1mice, Toxicol. Appl. Pharmacol., 244, 280-290, 2010Anders…	dichloromethane	75-09-2	ClCCl																				mice/ b6c3f1	female
20655322	622. Clin Exp Pharmacol Physiol. 2010 Oct;37(10):1028-33. doi:10.1111/j.1440-1681.2010.05434.xNitric oxide induced sinusoidal relaxation after a propranolol priming dose inthe perfused rat liver reduces propranolol availability on subsequent dosingLiu X(1), Zou Y, Khlentzos AM, Yang Y, Nikolovski J, Weiss M, Roberts MSAuthor information: (1)Therapeutics Research Centre, School of Medicine, Univer…	propranolol	525-66-6	O(CC(O)CNC(C)C)c1c2c(ccc1)cccc2												liver								rat
20659130	623. Food Chem Toxicol. 2010 Nov;48(11):3085-92. doi: 10.1016/j.fct.2010.08.002. Epub 2010 Aug 6Hydroquinone PBPK model refinement and application to dermal exposurePoet TS(1), Carlton BD, Deyo JA, Hinderliter PMAuthor information: (1)Battelle, Pacific Northwest Division, Center for Biological Monitoring andModeling, Richland, WA 99352, USA. torka.poet@pnl.govA physiologically based pharmacokinet…	Hydroquinone	123-31-9	Oc1ccc(O)cc1					skin															human
20692312	624. Paediatr Anaesth. 2011 Mar;21(3):302-8. doi: 10.1111/j.1460-9592.2010.03364.xA maturation model for midazolam clearanceAnderson BJ(1), Larsson PAuthor information: (1)Department of Anaesthesiology, University of Auckland, Auckland, New Zealandbriana@adhb.govt.nzBACKGROUND: Physiological-based pharmacokinetic models have been used to describemidazolam clearance (CL) maturation. There are no m…	midazolam	59467-70-8	Clc1cc2c(-n3c(CN=C2c2ccccc2F)cnc3C)cc1		venous																		human		adult, children
20704661	625. Toxicology. 2010 Oct 29;276(3):172-83. doi: 10.1016/j.tox.2010.08.001. Epub 2010 Aug 11Relationship between brain and plasma carbaryl levels and cholinesteraseinhibitionHerr DW(1), Mwanza JC, Lyke DF, Graff JE, Moser VC, Padilla SAuthor information: (1)Neurotoxicology Branch, Toxicity Assessment Division, National Health andEnvironmental Effects Research Laboratory, Office of Research and De…	carbaryl	63-25-2	O(C(=O)NC)c1c2c(ccc1)cccc2										brain										rat		adult, post-natal
20708061	626. Environ Sci Technol. 2010 Sep 15;44(18):7023-30. doi: 10.1021/es101688hPhysiologically based pharmacokinetic (PBPK) models for lifetime exposure to PCB 153 in male and female harbor porpoises (Phocoena phocoena): model developmentand evaluationWeijs L(1), Yang RS, Covaci A, Das K, Blust RAuthor information: (1)Laboratory of Ecophysiology, Biochemistry and Toxicology, University of Antwerp, G…	PCB	52663-62-4	Clc1cc(Cl)ccc1-c1ccc(Cl)cc1Cl										brain	kidney	liver						blood		marine mammal/ harbour porpoise	male, female
20718467	627. J Pharm Sci. 2011 Mar;100(3):1156-66. doi: 10.1002/jps.22322. Epub 2010 Aug 27Customized in silico population mimics actual population in docetaxel population pharmacokinetic analysisHudachek SF(1), Gustafson DLAuthor information: (1)Animal Cancer Center, Department of Clinical Sciences, Colorado State University,Fort Collins, Colorado 80523, USA. Susan.Hudachek@ColoState.eduPopulation pharm…	docetaxel	114977-28-5	O1[C@@H]2C[C@H](O)[C@@]3([C@H]([C@H](OC(=O)c4ccccc4)[C@]4(O)C[C@H](OC(=O)[C@H](O)[C@@H](NC(OC(C)(C)C)=O)c5ccccc5)C(=C([C@@H](O)C3=O)C4(C)C)C)[C@]2(OC(=O)C)C1)C												liver						blood
20803616	628. Pharm Res. 2010 Dec;27(12):2602-13. doi: 10.1007/s11095-010-0252-1. Epub 2010 Sep2Influence of dosing schedule on organ exposure to cyclosporin in pediatrichematopoietic stem cell transplantation: analysis with a PBPK modelG??rard C(1), Bleyzac N, Girard P, Freyer G, Bertrand Y, Tod MAuthor information: (1)Universit?? de Lyon, Lyon, FrancePURPOSE: Cyclosporin is administered by intermittent …	cyclosporin	59865-13-3																					human		pediatric
20811933	629. Environ Toxicol Chem. 2010 Aug;29(8):1854-67. doi: 10.1002/etc.241A physiologically based toxicokinetic model for methylmercury in female American kestrelsNichols JW(1), Bennett RS, Rossmann R, French JB, Sappington KGAuthor information: (1)U.S. Environmental Protection Agency, Office of Research and Development,Mid-Continent Ecology Division, 6201 Congdon Boulevard, Duluth, Minnesota 55804,…	methylmercury	22967-92-6	[Hg+]C										brain	kidney	liver			gut			blood		bird/ american kestrels	female
20821642	630. Rapid Commun Mass Spectrom. 2010 Oct 30;24(20):3011-20. doi: 10.1002/rcm.4733Quantification of deuterated bisphenol A in serum, tissues, and excreta fromadult Sprague-Dawley rats using liquid chromatography with tandem massspectrometryTwaddle NC(1), Churchwell MI, Vanlandingham M, Doerge DRAuthor information: (1)Division of Biochemical Toxicology, National Center for Toxicological Research,U…	bisphenol A	80-05-7	Oc1ccc(cc1)C(C)(C)c1ccc(O)cc1																				rat/ sprague-dawley		adult
20872634	631. Toxicol Mech Methods. 2010 Nov;20(9):594-9. doi: 10.3109/15376516.2010.518175Epub 2010 Oct 4Partition coefficients for nonane and its isomers in the ratJoshi G(1), Tremblay RT, Martin SA, Fisher JWAuthor information: (1)College of Public Health, Department of Environmental Health Science, University of Georgia, Athens, Georgia, USAJet Fuel 8 (JP-8) is a major fuel source used by US and NATO …	nonane	111-84-2	C(CCCC)CCCC									fat									blood		rat/ F344/CD	male
20919799	632. Int J Environ Res Public Health. 2010 Sep;7(9):3406-21. doi:10.3390/ijerph7093406. Epub 2010 Sep 1Human blood concentrations of cotinine, a biomonitoring marker for tobacco smoke,extrapolated from nicotine metabolism in rats and humans and physiologicallybased pharmacokinetic modelingYamazaki H(1), Horiuchi K, Takano R, Nagano T, Shimizu M, Kitajima M, Murayama N,Shono FAuthor information: (…	nicotine	54-11-5	n1cc(ccc1)[C@H]1N(CCC1)C												liver						blood		human/ Japanese	male
20948932	633. J Vet Pharmacol Ther. 2011 Jun;34(3):224-31. doi:10.1111/j.1365-2885.2010.01230.x. Epub 2010 Oct 11A physiologically based pharmacokinetic model for valnemulin in rats andextrapolation to pigsYuan LG(1), Luo XY, Zhu LX, Wang R, Liu YHAuthor information: (1)Laboratory of Veterinary Pharmacology, College of Veterinary Medicine, SouthChina Agricultural University, Guangzhou, China.A flow-limite…	valnemulin	101312-92-9	S(C(CNC(=O)[C@H](N)C(C)C)(C)C)CC(O[C@@H]1C[C@](C=C)(C)[C@@H](O)[C@@H]([C@]23[C@H]([C@@]1(C)[C@@H](CC2)C)C(=O)CC3)C)=O						lung					kidney	liver						blood		rat
20950354	634. J Toxicol Environ Health A. 2010;73(21-22):1586-98. doi:10.1080/15287394.2010.511584Assessment of bisphenol A exposure in Korean pregnant women by physiologicallybased pharmacokinetic modelingShin BS(1), Hwang SW, Bulitta JB, Lee JB, Yang SD, Park JS, Kwon MC, Kim do J,Yoon HS, Yoo SDAuthor information: (1)College of Pharmacy, Catholic University of Daegu, Gyeongsan-si, Gyeongbuk,KoreaThe ob…	bisphenol A	80-05-7	Oc1ccc(cc1)C(C)(C)c1ccc(O)cc1																		blood		human/ korean	female	pregnant
20954083	635. Pharm Res. 2011 Mar;28(3):531-9. doi: 10.1007/s11095-010-0299-z. Epub 2010 Oct21Links between cyclosporin exposure in tissues and graft-versus-host disease inpediatric bone marrow transplantation: analysis by a PBPK modelG??rard C(1), Bleyzac N, Girard P, Freyer G, Bertrand Y, Tod MAuthor information: (1)Universit?? de Lyon, Lyon 69003, FrancePURPOSE: In hematopoietic stem cell transplantati…	cyclosporin	59865-13-3														bone					blood		human		pediatric
20963627	636. Cancer Chemother Pharmacol. 2011 Aug;68(2):465-75. doi:10.1007/s00280-010-1502-y. Epub 2010 Nov 11Prediction of human pharmacokinetics and tissue distribution of apicidin, apotent histone deacetylase inhibitor, by physiologically based pharmacokineticmodelingShin BS(1), Bulitta JB, Balthasar JP, Kim M, Choi Y, Yoo SDAuthor information: (1)College of Pharmacy, Catholic University of Daegu, Gy…	apicidin	183506-66-3	O=C1N[C@@H]([C@H](CC)C)C(=O)N2[C@H](CCCC2)C(=O)N[C@@H](CCCCCC(=O)CC)C(=O)N[C@H]1Cc1c2c(n(OC)c1)cccc2		venous	arterial			lung	heart	adipose		brain	kidney	liver		spleen		intestine		blood		rat, mice, human
21069337	637. Toxicol Appl Pharmacol. 2011 Feb 1;250(3):229-44. doi:10.1016/j.taap.2010.10.011. Epub 2010 Nov 11Extension of a PBPK model for ethylene glycol and glycolic acid to include thecompetitive formation and clearance of metabolites associated with kidneytoxicity in rats and humansCorley RA(1), Saghir SA, Bartels MJ, Hansen SC, Creim J, McMartin KE, SnellingsWMAuthor information: (1)Battelle Pacif…	ethylene glycol	107-21-1	OCCO											kidney							blood		human, rat/ Wistar	male
21074520	638. Toxicol Appl Pharmacol. 2011 Feb 15;251(1):16-31. doi:10.1016/j.taap.2010.11.009. Epub 2010 Nov 20A physiologically based pharmacokinetic model for atrazine and its mainmetabolites in the adult male C57BL/6 mouseLin Z(1), Fisher JW, Ross MK, Filipov NMAuthor information: (1)Department of Physiology and Pharmacology, College of Veterinary Medicine,University of Georgia, Athens, GA 30602, USAA…	atrazine	1912-24-9	Clc1nc(nc(n1)NCC)NC(C)C										brain	kidney	liver						blood		mouse/ C57BL/6	male	adult
21094656	639. J Pharmacokinet Pharmacodyn. 2011 Feb;38(1):121-42. doi:10.1007/s10928-010-9181-1. Epub 2010 Nov 20Physiologically based pharmacokinetic model for topotecan in miceShah DK(1), Balthasar JPAuthor information: (1)Department of Pharmaceutical Sciences, University at Buffalo, The StateUniversity of New York, 457B Cooke Hall, Buffalo, NY 14260, USATopotecan is a chemotherapeutic agent of choice f…	topotecan	119413-54-6	O1CC2=C(C=C3N(Cc4c3nc3c(c4)c(CN(C)C)c(O)cc3)C2=O)[C@@](O)(CC)C1=O		venous			skin	lung	heart	adipose		brain	kidney	liver		spleen	gut					mice/ Swiss Webster	male
21104004	640. Cancer Epidemiol Biomarkers Prev. 2011 Feb;20(2):281-6. doi:10.1158/1055-9965.EPI-10-0992. Epub 2010 Dec 21A case study addressing the reliability of polychlorinated biphenyl levelsmeasured at the time of breast cancer diagnosis in representing early-lifeexposureVerner MA(1), Bachelet D, McDougall R, Charbonneau M, Gu nel P, Haddad SAuthor information: (1)TOXEN, Universit du Qu bec ? Montr a…	biphenyl	68409-73-4	c1ccccc1-c1ccccc1																		blood		human/ French	female	adult
21177424	641. J Biopharm Stat. 2011 Jan;21(1):42-55. doi: 10.1080/10543400903531601Statistical inferences from formaldehyde DNA-protein cross-link data: improvingmethods for characterization of uncertaintyKlein MD(1), Sinha BK, Subramaniam RPAuthor information: (1)Center for Statistical Research and Methodology, US Census Bureau, Washington, DC20233, USA. martin.klein@census.govPhysiologically based pharm…	formaldehyde	50-00-0	O=C
21191853	642. BMC Syst Biol. 2011 Jan 25;5:16. doi: 10.1186/1752-0509-5-16Mathematical model of uptake and metabolism of arsenic(III) in human hepatocytes - Incorporation of cellular antioxidant response and threshold-dependentbehaviorStamatelos SK(1), Brinkerhoff CJ, Isukapalli SS, Georgopoulos PGAuthor information: (1)Environmental and Occupational Health Sciences Institute (EOHSI), a jointinstitute of …	arsenic	7784-42-1	[AsH3]																				human, rat
21266075	643. Toxicol Lett. 2011 Apr 25;202(2):100-10. doi: 10.1016/j.toxlet.2011.01.022. Epub 2011 Feb 1Physiologically based toxicokinetic modelling as a tool to assess target organtoxicity in route-to-route extrapolation--the case of coumarinMielke H(1), Abraham K, G??tz M, Vieth B, Lampen A, Luch A, Gundert-Remy UAuthor information: (1)Federal Institute for Risk Assessment (BfR), Thielallee 88-92, 141…	coumarin	154598-52-4	O1c2c(C=CC1=O)cccc2												liver								human
21291965	644. J Breath Res. 2008 Sep;2(3):037018. doi: 10.1088/1752-7155/2/3/037018. Epub 2008 Sep 8Quantifying heterogeneity in exposure-risk relationships using exhaled breathbiomarkers for 1,3-butadiene exposuresSmith TJ(1), Bois FY, Lin YS, Brochot C, Micallef S, Kim D, Kelsey KTAuthor information: (1)Department of Environmental Health, School of Public Health, Harvard University, 665 Huntington Avenu…	1,3-butadiene	106-99-0	C(C=C)=C												liver								human
21386179	645. Br J Clin Pharmacol. 2011 Apr;71(4):536-43. doi:10.1111/j.1365-2125.2010.03883.xIn silico prediction of efavirenz and rifampicin drug-drug interactionconsidering weight and CYP2B6 phenotypeReki? D(1), R?shammar D, Mukonzo J, Ashton MAuthor information: (1)Unit for Pharmacokinetics and Drug Metabolism, Department of Pharmacology,Sahlgrenska Academy at University of Gothenburg, Gothenburg, Swe…	efavirenz	154598-52-4	Clc1cc2c(NC(O[C@]2(C#CC2CC2)C(F)(F)F)=O)cc1																				human
21395646	646. J Pharmacol Exp Ther. 2011 Jun;337(3):846-59. doi: 10.1124/jpet.111.179101. Epub 2011 Mar 181Alpha,25-dihydroxyvitamin D3 up-regulates P-glycoprotein via the vitamin Dreceptor and not farnesoid X receptor in both fxr(-/-) and fxr(+/+) mice andincreased renal and brain efflux of digoxin in mice in vivoChow EC(1), Durk MR, Cummins CL, Pang KSAuthor information: (1)Department of Pharmaceutical …	1Alpha,25-dihydroxyvitamin D3	32222-06-3	O[C@H]1C[C@H](O)C\C(=C\C=C/2\[C@@H]3CC[C@H]([C@@H](CCCC(O)(C)C)C)[C@]3(CCC\2)C)\C1=C		venous								brain	kidney	liver						blood		mice/ fxr(+/+) and fxr(-/-)
21421739	647. AAPS J. 2011 Jun;13(2):255-64. doi: 10.1208/s12248-011-9267-8. Epub 2011 Mar 23Physiologically based pharmacokinetic model of amphotericin B disposition in ratsfollowing administration of deoxycholate formulation (Fungizone?): pooledanalysis of published dataKagan L(1), Gershkovich P, Wasan KM, Mager DEAuthor information: (1)Department of Pharmaceutical Sciences, University at Buffalo, The S…	amphotericin B	1397-89-3			venous				lung	heart				kidney	liver		spleen						rat/ sprague-dawley	male
21431453	648. J Appl Toxicol. 2012 Sep;32(9):673-86. doi: 10.1002/jat.1671. Epub 2011 Mar 24Calibration and validation of a physiologically based model for somanintoxication in the rat, marmoset, guinea pig and pigChen K(1), Seng KYAuthor information: (1)Bioengineering Laboratory, Defence Medical and Environmental Research Institute, DSO National Laboratories, 27 Medical Drive, Singapore, 117510, Republic…	soman	96-64-0	P(F)(OC(C(C)(C)C)C)(=O)C		venous																blood		rat, marmoset, guinea pig, pig
21433037	649. Environ Geochem Health. 2011 Aug;33(4):371-87. doi: 10.1007/s10653-011-9382-6Epub 2011 Apr 2Linking fate model in freshwater and PBPK model to assess human internaldosimetry of B(a)P associated with drinking waterCiffroy P(1), Tanaka T, Johansson E, Brochot CAuthor information: (1)EDF, Division Recherche et D veloppement, D partement Laboratoire Nationald'Hydraulique et Environnement, 6 quai…	Benzo-a-pyrene	192-97-2	c12c3c4ccc1c1c(cc2ccc3ccc4)cccc1									fat											human
21461673	650. Toxicol Appl Pharmacol. 2011 Jun 15;253(3):203-34. doi:10.1016/j.taap.2011.03.020. Epub 2011 Apr 3Development and evaluation of a harmonized physiologically based pharmacokinetic (PBPK) model for perchloroethylene toxicokinetics in mice, rats, and humansChiu WA(1), Ginsberg GLAuthor information: (1)National Center for Environmental Assessment, U.S. Environmental ProtectionAgency, Washington,…	perchloroethylene	127-18-4	ClC(Cl)=C(Cl)Cl																		blood		mice, rat, human
21466818	651. Drug Metab Dispos. 2011 Jul;39(7):1255-62. doi: 10.1124/dmd.110.037903. Epub 2011Apr 7Quantitative prediction of mechanism-based inhibition caused by mibefradil inratsSekiguchi N(1), Kato M, Takada M, Watanabe H, Takata S, Mitsui T, Aso Y, Ishigai MAuthor information: (1)Pre-Clinical Research Department, Chugai Pharmaceutical Co., Ltd., 1-135Komakado, Gotemba, Shizuoka, 412-8513 JapanIt was …	mibefradil	116644-53-2	Fc1cc2c(cc1)[C@H](C(C)C)[C@](OC(=O)COC)(CC2)CCN(CCCc1[nH]c2c(n1)cccc2)C																				rat
21474682	652. Drug Metab Pharmacokinet. 2011;26(4):387-98. Epub 2011 Apr 22A physiologically based pharmacokinetic model characterizing mechanism-basedinhibition of CYP1A2 for predicting theophylline/antofloxacin interaction in bothrats and humansPan X(1), Wang P, Hu N, Liu L, Liu X, Xie L, Wang GAuthor information: (1)Key Laboratory of Drug Metabolism and Pharmacokinetics, China PharmaceuticalUniversity,…	Theophylline	58-55-9	O=C1N(C)C(=O)N(c2nc[nH]c12)C																				rat
21512260	653. Toxicology. 2011 Jul 11;285(1-2):57-66. doi: 10.1016/j.tox.2011.04.002. Epub 2011Apr 13Cytochrome P450-specific human PBPK/PD models for the organophosphoruspesticides: chlorpyrifos and parathionFoxenberg RJ(1), Ellison CA, Knaak JB, Ma C, Olson JRAuthor information: (1)Department of Pharmacology and Toxicology, School of Medicine and BiomedicalSciences, University at Buffalo, Buffalo, NY 14…	chlorpyrifos	2921-88-2	Clc1cc(Cl)c(Cl)nc1OP(=S)(OCC)OCC												liver						blood		human		adult, infant
21514354	654. Drug Metab Dispos. 2011 Aug;39(8):1353-62. doi: 10.1124/dmd.111.038745. Epub 2011Apr 26In vitro age-dependent enzymatic metabolism of chlorpyrifos and chlorpyrifos-oxonin human hepatic microsomes and chlorpyrifos-oxon in plasmaSmith JN(1), Timchalk C, Bartels MJ, Poet TSAuthor information: (1)Battelle, Pacific Northwest Division, Richland, Washington, USAjordan.smith@pnl.govAge-dependent chl…	chlorpyrifos	2921-88-2	Clc1cc(Cl)c(Cl)nc1OP(=S)(OCC)OCC																				human		adult, children
21521795	655. Eur J Pharm Biopharm. 2011 Oct;79(2):349-56. doi: 10.1016/j.ejpb.2011.04.005Epub 2011 Apr 18Precipitation in the small intestine may play a more important role in the invivo performance of poorly soluble weak bases in the fasted state: case examplenelfinavirShono Y(1), Jantratid E, Dressman JBAuthor information: (1)Institute of Pharmaceutical Technology, Goethe University, Frankfurt am Main,…	nelfinavir	159989-64-7	S(C[C@H](NC(=O)c1cccc(O)c1C)[C@H](O)CN1C[C@@H]2[C@H](C[C@H]1C(=O)NC(C)(C)C)CCCC2)c1ccccc1																intestine
21527341	656. Drug Metab Dispos. 2011 Aug;39(8):1396-405. doi: 10.1124/dmd.110.037234. Epub2011 May 4Preclinical and clinical pharmacokinetics of PF-02413873, a nonsteroidalprogesterone receptor antagonistBungay PJ(1), Tweedy S, Howe DC, Gibson KR, Jones HM, Mount NMAuthor information: (1)Pharmacokinetics, Dynamics & Metabolism, Pfizer Worldwide Research & Development,Ramsgate Road, Sandwich, Kent CT13 9N…	progesterone	57-83-0	O=C1CC[C@@]2([C@@H]3[C@H]([C@@H]4CC[C@H](C(=O)C)[C@]4(CC3)C)CCC2=C1)C												liver						blood		rat, dog, human
21543556	657. Toxicology. 2011 Jul 29;285(3):114-25. doi: 10.1016/j.tox.2011.04.009. Epub 2011 Apr 28Trichloroacetic acid: updated estimates of its bioavailability and itscontribution to trichloroethylene-induced mouse hepatomegalyChiu WAAuthor information: National Center for Environmental Assessment, U.S. Environmental ProtectionAgency, Washington, DC 20460, USATrichloroacetic acid (TCA) is a common dri…	Trichloroacetic acid	650-51-1	ClC(Cl)(Cl)C(O)=O												liver								mouse
21549800	658. Reprod Toxicol. 2012 Jul;33(4):452-67. doi: 10.1016/j.reprotox.2011.04.006. Epub 2011 May 4Comparison and evaluation of pharmacokinetics of PFOA and PFOS in the adult ratusing a physiologically based pharmacokinetic modelLoccisano AE(1), Campbell JL Jr, Butenhoff JL, Andersen ME, Clewell HJ 3rdAuthor information: (1)Center for Human Health Assessment, The Hamner Institutes for Health Science…	PFOA	2395-00-8	FC(F)(C(F)(F)C(F)(F)C(F)(F)C(F)(F)F)C(F)(F)C(F)(F)C(O)=O												liver								rat	male, female	adult
21565266	659. J Pharm Sci. 2011 Sep;100(9):3995-4005. doi: 10.1002/jps.22616. Epub 2011 May 26The use of 13C-erythromycin as an in vivo probe to evaluate CYP3A-mediated druginteractions in ratsSugiyama E(1), Kikuchi A, Inada M, Sato HAuthor information: (1)Department of Clinical and Molecular Pharmacokinetics/Pharmacodynamics, Facultyof Pharmaceutical Sciences, Showa University, Tokyo, Japane-sugiyama@pha…	erythromycin	114-07-8	O1[C@H](CC)[C@](O)(C)[C@H](O)[C@@H](C)C(=O)[C@@H](C[C@](O)(C)[C@H](O[C@@H]2O[C@@H](C[C@H](N(C)C)[C@H]2O)C)[C@@H](C)[C@H](O[C@@H]2O[C@@H](C)[C@H](O)[C@](OC)(C2)C)[C@@H](C)C1=O)C		venous																		rat
21618542	660. Toxicol Sci. 2011 Aug;122(2):297-316. doi: 10.1093/toxsci/kfr141. Epub 2011 May27Physiologically based pharmacokinetic modeling of fetal and neonatal manganeseexposure in humans: describing manganese homeostasis during developmentYoon M(1), Schroeter JD, Nong A, Taylor MD, Dorman DC, Andersen ME, Clewell HJ3rdAuthor information: (1)Center for Human Health Assessment, The Hamner Institutes fo…	manganese	7439-96-5	[Mn]										brain								blood		human, rat		pregnant, lactating adult, infant, neonate
21622944	661. Toxicol Lett. 2011 Aug 28;205(2):154-62. doi: 10.1016/j.toxlet.2011.05.1036. Epub2011 May 27Development and application of a physiologically based pharmacokinetic model for triadimefon and its metabolite triadimenol in rats and humansCrowell SR(1), Henderson WM, Kenneke JF, Fisher JWAuthor information: (1)University of Georgia, College of Public Health, Environmental Health SciencesBuilding,…	triadimefon	43121-43-3	Clc1ccc(OC(n2ncnc2)C(=O)C(C)(C)C)cc1		venous								brain		liver						blood		rat/ sprague-dawley	male
21641977	662. J Vet Pharmacol Ther. 2012 Apr;35(2):121-31. doi:10.1111/j.1365-2885.2011.01304.x. Epub 2011 Jun 15Development of a physiologically based pharmacokinetic model to predicttulathromycin distribution in goatsLeavens TL(1), Tell LA, Clothier KA, Griffith RW, Baynes RE, Riviere JEAuthor information: (1)Center for Chemical Toxicology Research and Pharmacokinetics, Department ofPopulation Health an…	tulathromycin	217500-96-4	O1[C@H](CC)[C@](O)(C)[C@H](O)[C@H](NC[C@@H](C[C@](O)(C)C(O[C@@H]2O[C@@H](C[C@H](N(C)C)[C@H]2O)C)[C@@H](C)[C@H](O[C@@H]2O[C@@H](C)[C@@](O)(CNCCC)[C@](OC)(C2)C)[C@@H](C)C1=O)C)C						lung		adipose			kidney	liver								goat		juvenile, market age
21671946	663. Toxicol Sci. 2011 Sep;123(1):180-92. doi: 10.1093/toxsci/kfr162. Epub 2011 Jun24Extrapolating the acute behavioral effects of toluene from 1- to 24-h exposuresin rats: roles of dose metric and metabolic and behavioral toleranceOshiro WM(1), Kenyon EM, Gordon CJ, Bishop B, Krantz QT, Ford J, Bushnell PJAuthor information: (1)Toxicity Assessment Division, National Health and Environmental Effe…	toluene	108-88-3	c1ccccc1C										brain										rat
21705712	664. Toxicol Sci. 2011 Sep;123(1):231-46. doi: 10.1093/toxsci/kfr165. Epub 2011 Jun24A validated hybrid computational fluid dynamics-physiologically basedpharmacokinetic model for respiratory tract vapor absorption in the human and ratand its application to inhalation dosimetry of diacetylGloede E(1), Cichocki JA, Baldino JB, Morris JBAuthor information: (1)Department of Pharmaceutical Sciences, …	diacetyl	431-03-8	O=C(C(=O)C)C																				human, rat/ f344	male
21705714	665. Toxicology. 2011 Sep 5;287(1-3):137-44. doi: 10.1016/j.tox.2011.06.010. Epub 2011Jun 17Pharmacokinetics and pharmacodynamics of chlorpyrifos in adult male Long-Evansrats following repeated subcutaneous exposure to chlorpyrifosEllison CA(1), Smith JN, Lein PJ, Olson JRAuthor information: (1)Department of Pharmacology and Toxicology, State University of New York atBuffalo, Buffalo, NY 14214, U…	chlorpyrifos	2921-88-2	Clc1cc(Cl)c(Cl)nc1OP(=S)(OCC)OCC										brain								blood		rat/ long-evans	male	adult
21708215	666. Regul Toxicol Pharmacol. 2011 Oct;61(1):82-92. doi: 10.1016/j.yrtph.2011.06.004. Epub 2011 Jun 22Development of a source-to-outcome model for dietary exposures to insecticideresidues: an example using chlorpyrifosHinderliter PM(1), Price PS, Bartels MJ, Timchalk C, Poet TSAuthor information: (1)Battelle, Pacific Northwest Division, Richland, WA 99352, USApaul.hinderliter@pnl.govProbabilistic…	chlorpyrifos	2921-88-2	Clc1cc(Cl)c(Cl)nc1OP(=S)(OCC)OCC										brain								blood		human		adult, children
21722690	667. Br J Clin Pharmacol. 2012 Feb;73(2):219-31. doi:10.1111/j.1365-2125.2011.04064.xPrediction of a potentially effective dose in humans for BAY 60-5521, a potentinhibitor of cholesteryl ester transfer protein (CETP) by allometric speciesscaling and combined pharmacodynamic and physiologically-based pharmacokineticmodellingWeber O(1), Willmann S, Bischoff H, Li V, Vakalopoulos A, Lustig K, Hafne…	BAY 60-5521	86-50-0	S(P(=S)(OC)OC)CN1N=Nc2c(cccc2)C1=O																				human, mice
21762205	668. Environ Toxicol Pharmacol. 1998 Jun 2;5(4):245-55Physiologically-based pharmacokinetic modeling of pyrene in the ratHaddad S(1), Withey J, Lapar?? S, Law F, Krishnan KAuthor information: (1)Groupe de Recherche en Toxicologie Humaine (TOXHUM), Universit?? de Montr??al, CasePostale 6128, Succursale centre-ville, Montr??al, PQ H3C 3J7, CanadaThe objective of the present study was to develop a p…	pyrene	129-00-0	c12c3c4ccc1cccc2ccc3ccc4		venous	arterial			lung		adipose				liver						blood		rat
21781871	669. Environ Toxicol Pharmacol. 1998 Aug 4;6(1):49-58Quantitative low-dose assessment of seafood toxin, domoic acid, in the rat brain:application of physiologically-based pharmacokinetic (PBPK) modelingKim CS(1), Ross IA, Sandberg JA, Preston EAuthor information: (1)Division of Toxicological Research (HFS-506), Center for Food Safety and Applied Nutrition, Food and Drug Administration, Washington…	domoic acid	14277-97-5	OC(=O)[C@H]1NC[C@H](/C(=C/C=C/[C@@H](C(O)=O)C)/C)[C@@H]1CC(O)=O		venous	arterial							brain								blood		rat/ Sprague-Dawley, rabbit	male
21781881	670. Environ Toxicol Pharmacol. 2002 Jul;11(3-4):259-71The use of in vitro metabolic parameters and physiologically basedpharmacokinetic (PBPK) modeling to explore the risk assessment oftrichloroethyleneHissink EM(1), Bogaards JJ, Freidig AP, Commandeur JN, Vermeulen NP, van BladerenPJAuthor information: (1)Toxicology Division, TNO Nutrition and Food Research Institute, P.O. Box 360,3700 AJ Zeist…	trichloroethylene	79-01-6	Cl\C(\Cl)=C\Cl		venous																blood		human, rat/ Wistar	male	adult
21782610	671. Environ Toxicol Pharmacol. 2004 Mar;16(1-2):57-71. doi:10.1016/j.etap.2003.10.002Application of physiologically-based pharmacokinetic modeling to investigate the toxicological interaction between chlorpyrifos and parathion in the ratEl-Masri HA(1), Mumtaz MM, Yushak MLAuthor information: (1)Computational Toxicology Laboratory, Division of Toxicology, Agency for ToxicSubstances and Disease Re…	chlorpyrifos	2921-88-2	Clc1cc(Cl)c(Cl)nc1OP(=S)(OCC)OCC																		blood		rat	male	adult
21782694	672. Environ Toxicol Pharmacol. 2004 Mar;16(1-2):93-105. doi:10.1016/j.etap.2003.10.006PBPK modeling of the metabolic interactions of carbon tetrachloride andtetrachloroethylene in B6C3F1 miceFisher J(1), Lumpkin M, Boyd J, Mahle D, Bruckner JV, El-Masri HAAuthor information: (1)Interdisciplinary Toxicology Program, University of Georgia, Athens, GA, USAPotential exists for widespread human expos…	tetrachloride	56-23-5	ClC(Cl)(Cl)Cl												liver								mice/ b6c3f1	male
21782696	673. Environ Toxicol Pharmacol. 2004 Sep;18(1):21-37. doi: 10.1016/j.etap.2004.05.003Dioxin health risk to infants using simulated tissue concentrationsMaruyama W(1), Yoshida K, Aoki YAuthor information: (1)Research Center for Environmental Risk, National Institute for EnvironmentalStudies,16-2 Onogawa, Tsukuba 305-8506, JapanDioxin concentrations in infant and child were simulated using physiolo…	Dioxin	1746-01-6	Clc1cc2Oc3cc(Cl)c(Cl)cc3Oc2cc1Cl												liver								human		infant, child
21782732	674. Environ Toxicol Pharmacol. 2005 May;19(3):625-34. doi:10.1016/j.etap.2004.12.028Behavioural effects and kinetics in brain in response to inhalation of constantor fluctuating toluene concentrations in the ratLammers JH(1), van Asperen J, de Groot D, Rijcken WRAuthor information: (1)Business Unit Toxicology and Applied Pharmacology, TNO Quality of Life, P.O. Box 360, 3700 AJ Zeist, The Netherl…	toluene	108-88-3	c1ccccc1C										brain								blood		rat
21783535	675. Environ Toxicol Pharmacol. 2009 Sep;28(2):179-91. doi:10.1016/j.etap.2009.04.002. Epub 2009 Apr 11Physiological modeling and derivation of the rat to human toxicokineticuncertainty factor for the carbamate pesticide aldicarbPelekis M(1), Emond CAuthor information: (1)Pelekis Group, P.O. Box 415, Nazareth, PA 18064, USA. pelekism@aol.comAldicarb (ALD, 2-methyl-2-(methylthio)-propionalaldehyde…	carbamate	302-11-4	O=C([O-])N						lung			fat	brain	kidney	liver						blood		human, rat
21784001	676. Cancer Chemother Pharmacol. 2012 Feb;69(2):397-405. doi:10.1007/s00280-011-1706-9. Epub 2011 Jul 26Physiologically based pharmacokinetic modelling of high- and low-dose etoposide: from adults to childrenKersting G(1), Willmann S, W rthwein G, Lippert J, Boos J, Hempel GAuthor information: (1)Department of Pharmaceutical and Medical Chemistry, Clinical Pharmacy, Universityof M nster, M nster,…	etoposide	33419-42-0	O1CC2[C@@H]([C@@H](c3c(cc4OCOc4c3)C2O[C@@H]2O[C@H]3[C@@H](O[C@@H](OC3)C)[C@H](O)[C@H]2O)c2cc(OC)c(O)c(OC)c2)C1=O																				human	children	adults to children
21789689	677. Alcohol Clin Exp Res. 2012 Feb;36(2):207-13. doi:10.1111/j.1530-0277.2011.01600.x. Epub 2011 Jul 28Pharmacodynamic effects of intravenous alcohol on hepatic and gonadal hormones:influence of age and sexVatsalya V(1), Issa JE, Hommer DW, Ramchandani VAAuthor information: (1)Section on Human Psychopharmacology, Laboratory of Clinical and TranslationalStudies, National Institute on Alcohol Abus…	ethanol	64-17-5	OCC		venous																		human	male, female	adult
21797891	678. Clin Pharmacokinet. 2011 Sep;50(9):613-23. doi: 10.2165/11592640-000000000-00000Development of a physiologically based model for oseltamivir and simulation ofpharmacokinetics in neonates and infantsParrott N(1), Davies B, Hoffmann G, Koerner A, Lave T, Prinssen E, Theogaraj E,Singer TAuthor information: (1)Non-Clinical Safety, Pharmaceuticals Division, F. Hoffmann-La Roche Ltd., Basel, Switz…	oseltamivir	196618-13-0	O(C(CC)CC)[C@@H]1C=C(C[C@H](N)[C@H]1NC(=O)C)C(OCC)=O		venous										liver								human, monkey/ marmoset		adult, neonate, infant
21827216	679. Toxicol Appl Pharmacol. 2011 Oct 15;256(2):136-45. doi:10.1016/j.taap.2011.07.020. Epub 2011 Aug 6A non-invasive approach to study lifetime exposure and bioaccumulation of PCBs inprotected marine mammals: PBPK modeling in harbor porpoisesWeijs L(1), Covaci A, Yang RS, Das K, Blust RAuthor information: (1)Laboratory for Ecophysiology, Biochemistry and Toxicology, Department of Biology,Univers…	PCB	52663-62-4	Clc1c(ccc(Cl)c1Cl)-c1cccc(Cl)c1Cl																				marine mammal/ harbour porpoise
21851832	680. Reprod Toxicol. 2012 Jul;33(4):468-90. doi: 10.1016/j.reprotox.2011.07.003. Epub 2011 Aug 18Evaluation of placental and lactational pharmacokinetics of PFOA and PFOS in the pregnant, lactating, fetal and neonatal rat using a physiologically basedpharmacokinetic modelLoccisano AE(1), Campbell JL Jr, Butenhoff JL, Andersen ME, Clewell HJ 3rdAuthor information: (1)Center for Human Health Assess…	PFOA	2395-00-8	FC(F)(C(F)(F)C(F)(F)C(F)(F)C(F)(F)F)C(F)(F)C(F)(F)C(O)=O																				rat	female	pregnant, lactating adult
21872655	681. Antimicrob Agents Chemother. 2011 Nov;55(11):5172-7. doi: 10.1128/AAC.00423-11Epub 2011 Aug 29Pharmacokinetics of voriconazole administered concomitantly with fluconazole and population-based simulation for sequential useDamle B(1), Varma MV, Wood NAuthor information: (1)Pfizer Inc., New York, New York 10017, USA. bharat.damle@pfizer.comIn clinical practice, antifungal therapy may be switche…	fluconazole	86386-73-4	Fc1cc(F)ccc1C(O)(Cn1ncnc1)Cn1ncnc1
21876043	682. Toxicol Appl Pharmacol. 2011 Nov 15;257(1):122-36. doi:10.1016/j.taap.2011.08.026. Epub 2011 Sep 2Pharmacokinetic modeling: prediction and evaluation of route dependent dosimetry of bisphenol A in monkeys with extrapolation to humansFisher JW(1), Twaddle NC, Vanlandingham M, Doerge DRAuthor information: (1)Food & Drug Administration, National Center for Toxicological Research, Division of Bi…	bisphenol A	80-05-7	Oc1ccc(cc1)C(C)(C)c1ccc(O)cc1		venous										liver			gut					monkey/ rhesus		adult
21920375	683. Drug Metab Dispos. 2012 Jan;40(1):1-5. doi: 10.1124/dmd.111.042572. Epub 2011 Oct3Human hepatic cytochrome P450-specific metabolism of the organophosphoruspesticides methyl parathion and diazinonEllison CA(1), Tian Y, Knaak JB, Kostyniak PJ, Olson JRAuthor information: (1)University at Buffalo, Department of Pharmacology and Toxicology, 3435 MainStreet, Buffalo, NY 14214, USAOrganophosphorus…	diazinon	333-41-5	S=P(Oc1nc(nc(c1)C)C(C)C)(OCC)OCC												liver								human
21969518	684. Toxicol Appl Pharmacol. 2011 Dec 15;257(3):365-76. doi:10.1016/j.taap.2011.09.020. Epub 2011 Sep 29Preliminary physiologically based pharmacokinetic models for benzo[a]pyrene anddibenzo[def,p]chrysene in rodentsCrowell SR(1), Amin SG, Anderson KA, Krishnegowda G, Sharma AK, Soelberg JJ,Williams DE, Corley RAAuthor information: (1)Biological Monitoring and Modeling Group, Pacific Northwest Na…	benzo[a]pyrene	50-32-8	c12c3c4ccc1c1c(cc2ccc3ccc4)cccc1		venous	arterial			lung			fat			liver			gut			blood		rodent
22001385	685. Xenobiotica. 2012 Apr;42(4):327-38. doi: 10.3109/00498254.2011.625452. Epub 2011 Oct 30Understanding the interplay of drug transporters involved in the disposition ofrosuvastatin in the isolated perfused rat liver using a physiologically-basedpharmacokinetic modelHobbs M(1), Parker C, Birch H, Kenworthy KAuthor information: (1)GlaxoSmithKline, Drug Metabolism and Pharmacokinetics, Park Road,…	rosuvastatin	287714-41-4	S(=O)(=O)(N(C)c1nc(-c2ccc(F)cc2)c(\C=C\C(O)CC(O)CC(O)=O)c(n1)C(C)C)C												liver								rat/ Wistar TR
22035568	686. Int Arch Occup Environ Health. 2012 Aug;85(6):689-702. doi:10.1007/s00420-011-0713-9. Epub 2011 Oct 29Simulation of urinary excretion of 1-hydroxypyrene in various scenarios ofexposure to polycyclic aromatic hydrocarbons with a generic, cross-chemicalpredictive PBTK-modelJongeneelen F(1), ten Berge WAuthor information: (1)IndusTox Consult, Universitair Bedrijven Centrum, Toernooiveld 100, 65…	1-hydroxypyrene	5315-79-7	Oc1c2c3c4c(cc2)cccc4ccc3cc1					skin													blood		human		adult
22038087	687. Food Addit Contam Part A Chem Anal Control Expo Risk Assess. 2012;29(1):73-84doi: 10.1080/19440049.2011.624126. Epub 2011 Nov 7Use of a Monte Carlo analysis within a physiologically based pharmacokineticmodel to predict doxycycline residue withdrawal time in edible tissues in swineYang F(1), Liu HW, Li M, Ding HZ, Huang XH, Zeng ZLAuthor information: (1)Laboratory of Veterinary Pharmacology,…	doxycycline	564-25-0	OC=1[C@@H](N(C)C)[C@H]2[C@@](O)(C(=O)C=1C(=O)N)C(O)=C1[C@@H]([C@H](c3c(C1=O)c(O)ccc3)C)[C@@H]2O		venous																		pig
22059524	688. J Pharm Sci. 2012 Mar;101(3):1281-301. doi: 10.1002/jps.22827. Epub 2011 Nov 22Use of physiologically based pharmacokinetic models to evaluate the impact ofintestinal glucuronide hydrolysis on the pharmacokinetics of aglycone.Wu BAuthor information: Department of Pharmacological and Pharmaceutical Sciences, College of Pharmacy,University of Houston, Houston, Texas 77030, USA. bwu3@uh.eduDrug…	glucuronide	401-10-5	O1[C@H](C(O)=O)[C@@H](O)[C@H](O)[C@@H](O)[C@@H]1OC(=O)\C=C(\C=C\C=C(\C=C\C=1C(CCCC=1C)(C)C)/C)/C												liver			gut	intestine
22109716	689. Antimicrob Agents Chemother. 2012 Feb;56(2):926-34. doi: 10.1128/AAC.05180-11Epub 2011 Dec 5A physiologically based pharmacokinetic model for capreomycinReisfeld B(1), Metzler CP, Lyons MA, Mayeno AN, Brooks EJ, Degroote MAAuthor information: (1)Department of Chemical and Biological Engineering, Colorado State University,Fort Collins, Colorado, USA. brad.reisfeld@colostate.eduThe emergence o…	capreomycin	11003-38-6	O=C/1N[C@@H]([C@H]2N=C(NCC2)N)C(=O)NC[C@H](N)C(=O)N[C@@H](CO)C(=O)N[C@@H](CNC(=O)C[C@@H](N)CCCN)C(=O)N\C\1=C/NC(=O)N											kidney
22143528	690. Toxicology. 2012 Feb 6;292(1):33-41. doi: 10.1016/j.tox.2011.11.015. Epub 2011Dec 1Evaluation of bisphenol A glucuronidation according to UGT1A1*28 polymorphism by a new LC-MS/MS assayTrdan Lu?in T(1), Ro?kar R, Mrhar AAuthor information: (1)Department of Biopharmacy and Pharmacokinetics, University of Ljubljana,Ljubljana, Slovenia. tina.trdan@ffa.uni-lj.siThe endocrine disruptor bisphenol A…	bisphenol A	80-05-7	Oc1ccc(cc1)C(C)(C)c1ccc(O)cc1						lung					kidney	liver				intestine				human
22154984	691. Toxicol Lett. 2012 Feb 25;209(1):21-9. doi: 10.1016/j.toxlet.2011.11.028. Epub2011 Dec 4Uptake and disposition of 1,1-difluoroethane (HFC-152a) in humansErnstg??rd L(1), Sj??gren B, Dekant W, Schmidt T, Johanson GAuthor information: (1)Work Environment Toxicology, Institute of Environmental Medicine, KarolinskaInstitutet, Stockholm, Sweden. Lena.Ernstgard@ki.seThe aim of this study was to de…	1,1-difluoroethane	75-37-6	FC(F)C																		blood		human		adult
22155657	692. Regul Toxicol Pharmacol. 2012 Feb;62(1):62-73. doi: 10.1016/j.yrtph.2011.12.001. Epub 2011 Dec 9Biomonitoring Equivalents for benzeneHays SM(1), Pyatt DW, Kirman CR, Aylward LLAuthor information: (1)Summit Toxicology, L.L.P., Allenspark, CO, USA. shays@summittoxicology.comBiomonitoring Equivalents (BEs) are defined as the concentration or range ofconcentrations of a chemical or its metabolit…	benzene	71-43-2	c1ccccc1																		blood
22178585	693. Regul Toxicol Pharmacol. 2012 Feb;62(1):107-14. doi: 10.1016/j.yrtph.2011.12.007Epub 2011 Dec 14Assessing the non-cancer risk for RDX (hexahydro-1,3,5-trinitro-1,3,5-triazine)using physiologically based pharmacokinetic (PBPK) modelingSweeney LM(1), Gut CP Jr, Gargas ML, Reddy G, Williams LR, Johnson MSAuthor information: (1)Naval Medical Research Unit-Dayton, Wright-Patterson Air Force Base,…	RDX	121-82-4	O=[N+]([O-])N1CN([N+](=O)[O-])CN([N+](=O)[O-])C1																				human, rat/ f344
22197625	694. Anesth Analg. 2012 Aug;115(2):284-96. doi: 10.1213/ANE.0b013e318241f68a. Epub2012 Jan 16A placebo- and midazolam-controlled phase I single ascending-dose studyevaluating the safety, pharmacokinetics, and pharmacodynamics of remimazolam (CNS7056): Part II. Population pharmacokinetic and pharmacodynamic modeling andsimulationWiltshire HR(1), Kilpatrick GJ, Tilbrook GS, Borkett KMAuthor informa…	midazolam	59467-70-8	Clc1cc2c(-n3c(CN=C2c2ccccc2F)cnc3C)cc1		venous	arterial																	human	male, female	adult
22253270	695. Biopharm Drug Dispos. 2012 Mar;33(2):99-110. doi: 10.1002/bdd.1771. Epub 2012 Mar4Utility of a physiologically-based pharmacokinetic (PBPK) modeling approach toquantitatively predict a complex drug-drug-disease interaction scenario forrivaroxaban during the drug review process: implications for clinical practiceGrillo JA(1), Zhao P, Bullock J, Booth BP, Lu M, Robie-Suh K, Berglund EG, PangKS…	rivaroxaban	366789-02-8	Clc1sc(cc1)C(=O)NC[C@@H]1OC(=O)N(C1)c1ccc(N2CCOCC2=O)cc1																				human		adult
22270945	696. Environ Sci Technol. 2012 Feb 21;46(4):2427-35. doi: 10.1021/es204164b. Epub 2012Feb 7Human therapeutic plasma levels of the selective serotonin reuptake inhibitor(SSRI) sertraline decrease serotonin reuptake transporter binding andshelter-seeking behavior in adult male fathead minnowsValenti TW(1), Gould GG, Berninger JP, Connors KA, Keele NB, Prosser KN, BrooksBWAuthor information: (1)The …	serotonin	50-67-9	Oc1cc2c([nH]cc2CCN)cc1									fat											fish/ flathead minnows	male	adult
22296170	697. J Toxicol. 2012;2012:895391. doi: 10.1155/2012/895391. Epub 2012 Jan 19Bayesian Analysis of a Lipid-Based Physiologically Based Toxicokinetic Model for a Mixture of PCBs in RatsSasso AF(1), Georgopoulos PG, Isukapalli SS, Krishnan KAuthor information: (1)Environmental and Occupational Health Sciences Institute, UMDNJ-RW JohnsonMedical School, Rutgers University, 170 Frelinghuysen Road, Pisca…	PCB	52663-62-4	Clc1c(ccc(Cl)c1Cl)-c1cccc(Cl)c1Cl												liver								rat
22315591	698. Environ Pollut. 2012 Apr;163:134-41. doi: 10.1016/j.envpol.2011.12.037. Epub 2012Jan 11Computational toxicology: Physiologically based pharmacokinetic models (PBPK) forlifetime exposure and bioaccumulation of polybrominated diphenyl ethers (PBDEs)in marine mammalsWeijs L(1), Covaci A, Yang RS, Das K, Blust RAuthor information: (1)Laboratory for Ecophysiology, Biochemistry and Toxicology, Uni…	diphenyl ethers	101-84-8	O(c1ccccc1)c1ccccc1																				marine mammal/ harbour porpoises
22325441	699. Mol Pharm. 2012 Apr 2;9(4):823-41. doi: 10.1021/mp200218p. Epub 2012 Mar 6The pharmacokinetics and hepatic disposition of repaglinide in pigs: mechanistic modeling of metabolism and transportSj?gren E(1), Bredberg U, Lennern?s HAuthor information: (1)Department of Pharmacy, Uppsala University, Box 580, S-751 23 Uppsala, SwedenThe predictive power of using in vitro systems in combination with…	repaglinide	135062-02-1	O(CC)c1cc(ccc1C(O)=O)CC(=O)N[C@@H](CC(C)C)c1ccccc1N1CCCCC1		venous										liver								pig
22352317	700. Clin Pharmacol Ther. 2012 Apr;91(4):700-8. doi: 10.1038/clpt.2011.305. Epub 2012 Mar 7Predicting drug interaction potential with a physiologically basedpharmacokinetic model: a case study of telithromycin, a time-dependent CYP3AinhibitorVieira ML(1), Zhao P, Berglund EG, Reynolds KS, Zhang L, Lesko LJ, Huang SMAuthor information: (1)Office of Clinical Pharmacology, Office of Translational Sc…	telithromycin	191114-48-4	O1[C@H](CC)[C@]2(OC(=O)N([C@@H]2[C@@H](C)C(=O)[C@@H](C[C@](OC)(C)[C@H](O[C@@H]2O[C@@H](C[C@H](N(C)C)[C@H]2O)C)[C@@H](C)C(=O)[C@@H](C)C1=O)C)CCCCn1cc(nc1)-c1cccnc1)C		venous
22398966	701. Int J Nanomedicine. 2012;7:1345-56. doi: 10.2147/IJN.S23758. Epub 2012 Mar 7Physiologically based pharmacokinetic modeling of PLGA nanoparticles with varied mPEG contentLi M(1), Panagi Z, Avgoustakis K, Reineke JAuthor information: (1)Department of Pharmaceutical Sciences, Eugene Applebaum College of Pharmacy andHealth Sciences, Wayne State University, Detroit, MI 48202, USABiodistribution o…	PLGA	98167-04-5	S(SCCC(=O)NC(CCC(O)=O)C(O)=O)c1ncccc1		venous																		mice
22419876	702. AAPS J. 2012 Jun;14(2):352-64. doi: 10.1208/s12248-012-9344-7. Epub 2012 Mar 27A physiologically based pharmacokinetic model of mitoxantrone in mice andscale-up to humans: a semi-mechanistic model incorporating DNA and proteinbindingAn G(1), Morris MEAuthor information: (1)Department of Pharmaceutical Sciences, School of Pharmacy and PharmaceuticalSciences, University at Buffalo, State Unive…	Ketoconazole	65277-42-1	Clc1cc(Cl)ccc1[C@@]1(O[C@H](CO1)COc1ccc(N2CCN(CC2)C(=O)C)cc1)Cn1ccnc1						lung	heart			brain	kidney	liver		spleen						mice
22429921	703. Chemosphere. 2012 Aug;88(8):1019-27. doi: 10.1016/j.chemosphere.2012.03.074. Epub2012 Apr 20Using a physiologically based pharmacokinetic model to link urinary biomarkerconcentrations to dietary exposure of perchlorateYang Y(1), Tan YM, Blount B, Murray C, Egan S, Bolger M, Clewell HAuthor information: (1)The Hamner Institutes for Health Sciences, RTP, NC, USA. yyang@thehamner.orgExposure to…	mitoxantrone	65271-80-9	Oc1c2c(C(=O)c3c(C2=O)c(NCCNCCO)ccc3NCCNCCO)c(O)cc1
22451016	704. Cancer Chemother Pharmacol. 2012 Jun;69(6):1567-82. doi:10.1007/s00280-012-1863-5. Epub 2012 Apr 11Novel physiologically based pharmacokinetic modeling of patupilone for humanpharmacokinetic predictionsXia B(1), Heimbach T, Lin TH, He H, Wang Y, Tan EAuthor information: (1)Department of Drug Metabolism and Pharmacokinetics, Novartis Institutes forBiomedical Research, East Hanover, NJ 07936, …	perchlorate	14797-73-0	[Cl+3]([O-])([O-])([O-])[O-]		venous			skin	lung	heart	adipose		brain		liver	bone	spleen				blood		rat/ Han-Wistar	male
22520969	705. Pharm Res. 2012 Oct;29(10):2860-73. doi: 10.1007/s11095-012-0792-7. Epub 2012 May26Physiologically based modeling of pravastatin transporter-mediated hepatobiliary disposition and drug-drug interactionsVarma MV(1), Lai Y, Feng B, Litchfield J, Goosen TC, Bergman AAuthor information: (1)Pharmacokinetcis, Dynamics and Metabolism, Pfizer Inc., Groton, Connecticut, USAmanthena.v.varma@pfizer.com…	patupilone	152044-54-7	s1cc(nc1C)\C=C(/C)\[C@H]1OC(=O)C[C@H](O)C(C)(C)C(=O)[C@H](C)[C@@H](O)[C@H](CCC[C@]2(O[C@H]2C1)C)C																				human
22526410	706. Front Pharmacol. 2012 May 21;3:92. doi: 10.3389/fphar.2012.00092. eCollection2012Physiologically Based Pharmacokinetic Modeling of Tamoxifen and its Metabolitesin Women of Different CYP2D6 Phenotypes Provides New Insight into the TamoxifenMass BalanceDickschen K(1), Willmann S, Thelen K, Lippert J, Hempel G, Eissing TAuthor information: (1)Klinische Pharmazie, Institut f r Pharmazeutische un…	pravastatin	81093-37-0	O(C(=O)[C@H](CC)C)[C@@H]1[C@H]2C(=C[C@@H](O)C1)C=C[C@H](C)[C@@H]2CC[C@@H](O)C[C@@H](O)CC(O)=O																				human, rat	female
22638872	707. Toxicol Lett. 2012 Sep 3;213(2):299-304. doi: 10.1016/j.toxlet.2012.05.024. Epub 2012 Jun 5Using population physiologically based pharmacokinetic modeling to determineoptimal sampling times and to interpret biological exposure markers: The example of occupational exposure to styreneVerner MA(1), McDougall R, Johanson GAuthor information: (1)Institute of Environmental Medicine, Karolinska Ins…	Tamoxifen	10540-29-1	O(CCN(C)C)c1ccc(cc1)\C(=C(\CC)/c1ccccc1)\c1ccccc1		venous	arterial															blood		human
22661948	708. J Vet Pharmacol Ther. 2013 Apr;36(2):192-200. doi:10.1111/j.1365-2885.2012.01419.x. Epub 2012 Jun 19A physiologically based pharmacokinetics model for florfenicol in crucian carpand oral-to-intramuscular extrapolationYang F(1), Sun N, Sun YX, Shan Q, Zhao HY, Zeng DP, Zeng ZLAuthor information: (1)Laboratory of Veterinary Pharmacology, College of Veterinary Medicine, SouthChina Agricultural …	styrene	100-42-5	c1ccccc1C=C											kidney	liver								fish/ crucian carp
22677344	709. J Toxicol. 2012;2012:629781. doi: 10.1155/2012/629781. Epub 2012 Apr 11Physiologically Based Pharmacokinetic (PBPK) Modeling of Metabolic Pathways ofBromochloromethane in RatsCuello WS(1), Janes TA, Jessee JM, Venecek MA, Sawyer ME, Eklund CR, Evans MVAuthor information: (1)Research Experience for Undergraduate participant, Department of Mathematics,North Carolina State University, Raleigh, …	florfenicol	73231-34-2	ClC(Cl)C(=O)N[C@@H]([C@H](O)c1ccc(S(=O)(=O)C)cc1)CF
22712485	710. J Toxicol. 2012;2012:760281. doi: 10.1155/2012/760281. Epub 2012 Apr 8Reconstruction of Exposure to m-Xylene from Human Biomonitoring Data Using PBPKModelling, Bayesian Inference, and Markov Chain Monte Carlo SimulationMcNally K(1), Cotton R, Cocker J, Jones K, Bartels M, Rick D, Price P, Loizou GAuthor information: (1)Health and Safety Laboratory, Harpur Hill, Buxton, Derbyshire SK17 9JN, U…	Bromochloromethane	74-97-5	BrCCl		venous																blood		human
22719758	711. J Expo Sci Environ Epidemiol. 2012 Nov;22(6):601-9. doi: 10.1038/jes.2012.36Epub 2012 Jul 4Interpreting PCB levels in breast milk using a physiologically basedpharmacokinetic model to reconstruct the dynamic exposure of Italian womenUlaszewska MM(1), Ciffroy P, Tahraoui F, Zeman FA, Capri E, Brochot CAuthor information: (1)Institut National de l'Environnement Industriel et des Risques, Unit?…	m-Xylene	1330-20-7	c1c(cccc1C)C																				human/ italian	female	lactating
22719759	712. Eur J Pharm Sci. 2012 Sep 29;47(2):506-11. doi: 10.1016/j.ejps.2012.07.008. Epub 2012 Jul 17Hepatic interaction between quinidine and digoxin: role of inhibition ofsinusoidal Na???K???ATPase digoxin bindingLi P(1), Weiss M, Roberts MSAuthor information: (1)Therapeutics Research Centre, School of Medicine, The University of Queensland,Princess Alexandra Hospital, Woolloongabba, QLD 4102, Aust…	PCB	52663-62-4	Clc1c(ccc(Cl)c1Cl)-c1cccc(Cl)c1Cl												liver								rat
22760444	713. Toxicol Sci. 2012 Nov;130(1):33-47. doi: 10.1093/toxsci/kfs236. Epub 2012 Aug 1A pharmacokinetic model of cis- and trans-permethrin disposition in rats andhumans with aggregate exposure applicationTornero-Velez R(1), Davis J, Scollon EJ, Starr JM, Setzer RW, Goldsmith MR, ChangDT, Xue J, Zartarian V, DeVito MJ, Hughes MFAuthor information: (1)NERL/ORD, U.S. Environmental Protection Agency, R…	quinidine	56-54-2	O(C)c1cc2c(nccc2[C@H](O)[C@@H]2N3C[C@@H]([C@H](C2)CC3)C=C)cc1									fat	brain		liver						blood		rat, human
22820029	714. J Pharm Sci. 2012 Nov;101(11):4277-92. doi: 10.1002/jps.23266. Epub 2012 Aug 1Development of a physiologically based pharmacokinetic model for the rat central nervous system and determination of an in vitro-in vivo scaling methodology forthe blood-brain barrier permeability of two transporter substrates, morphine and oxycodoneBall K(1), Bouzom F, Scherrmann JM, Walther B, Decl??ves XAuthor i…	trans-permethrin	61949-77-7	Cl\C(\Cl)=C\[C@H]1[C@H](C(OCc2cc(Oc3ccccc3)ccc2)=O)C1(C)C										brain								blood		rat
22859315	715. Toxicol Sci. 2012 Dec;130(2):245-56. doi: 10.1093/toxsci/kfs251. Epub 2012 Aug 8Pharmacokinetics and pharmacodynamics of chlorpyrifos and3,5,6-trichloro-2-pyridinol in rat saliva after chlorpyrifos administrationSmith JN(1), Wang J, Lin Y, Klohe EM, Timchalk CAuthor information: (1)Battelle Memorial Institute, Pacific Northwest Division, Richland, Washington99352, USA. jordan.smith@pnnl.govS…	oxycodone	76-42-6	O1[C@@H]2[C@]34CCN([C@H](Cc5c3c1c(OC)cc5)[C@]4(O)CCC2=O)C																		blood		rat
22864977	716. J Pharmacokinet Pharmacodyn. 2012 Oct;39(5):561-76. doi:10.1007/s10928-012-9268-y. Epub 2012 Aug 19A physiologically-based recirculatory meta-model for nasal fentanyl in manUpton RN(1), Foster DJ, Christrup LL, Dale O, Moksnes K, Popper LAuthor information: (1)Australian Centre for Pharmacometrics, University of South Australia, NorthTerrace, Adelaide, Australia. richard.upton@unisa.edu.auEr…	3,5,6-trichloro-2-pyridinol	6515-38-4	Clc1cc(Cl)c(Cl)nc1O		venous	arterial			lung				brain	kidney	liver			gut			blood		human, sheep	male	adult
22874420	717. Eur J Pharm Sci. 2012 Nov 20;47(4):759-67. doi: 10.1016/j.ejps.2012.08.002. Epub 2012 Aug 15Semi-physiologically based pharmacokinetic modeling of paclitaxel metabolism and in silico-based study of the dynamic sensitivities in pathway kineticsFransson MN(1), Brug??rd J, Aronsson P, Gr??en HAuthor information: (1)Department of Medical Epidemiology and Biostatistics, Karolinska Institutet,Stoc…	fentanyl	437-38-7	O=C(N(C1CCN(CC1)CCc1ccccc1)c1ccccc1)CC
22903816	718. Inhal Toxicol. 2012 Sep;24(11):698-722. doi: 10.3109/08958378.2012.712165Development of multi-route physiologically-based pharmacokinetic models forethanol in the adult, pregnant, and neonatal ratMartin SA(1), McLanahan ED, El-Masri H, LeFew WR, Bushnell PJ, Boyes WK, Choi K, Clewell HJ 3rd, Campbell JL JrAuthor information: (1)Neurotoxicology Branch, Toxicity Assessment Division, National H…	paclitaxel	33069-62-4	O1[C@@H]2C[C@H](O)[C@@]3([C@H]([C@H](OC(=O)c4ccccc4)[C@]4(O)C[C@H](OC(=O)[C@H](O)[C@@H](NC(=O)c5ccccc5)c5ccccc5)C(=C([C@@H](OC(=O)C)C3=O)C4(C)C)C)[C@]2(OC(=O)C)C1)C		venous																blood		rat		adult, pregnant, neonatal
22917642	719. Toxicol Lett. 2012 Oct 17;214(2):154-65. doi: 10.1016/j.toxlet.2012.08.016. Epub 2012 Aug 27Separating uncertainty and physiological variability in human PBPK modelling: Theexample of 2-propanol and its metabolite acetoneHuizer D(1), Oldenkamp R, Ragas AM, van Rooij JG, Huijbregts MAAuthor information: (1)Department of Environmental Science, Institute for Water and Wetland Research,Faculty o…	ethanol	64-17-5	OCC																		blood		human
22954395	720. Mol Pharm. 2012 Nov 5;9(11):3034-45. doi: 10.1021/mp3000875. Epub 2012 Oct 15Binding processes determine the stereoselective intestinal and hepatic extractionof verapamil in vivoTh?rn HA(1), Sj?gren E, Dickinson PA, Lennern?s HAuthor information: (1)Department of Pharmacy, Uppsala University, Box 580, Uppsala, SwedenThe aim of this study was to investigate the mechanisms that might explain t…	acetone	67-64-1	O=C(C)C		venous				lung						liver			gut			blood		pig
22955064	721. Clin Pharmacokinet. 2012 Nov;51(11):695-709. doi: 10.1007/s40262-012-0006-9Prediction of morphine clearance in the paediatric population : how accurate are the available pharmacokinetic models?Krekels EH(1), Tibboel D, Danhof M, Knibbe CAAuthor information: (1)Division of Pharmacology, Leiden/Amsterdam Center for Drug Research, Leiden, The NetherlandsThe pharmacokinetics of morphine in paedi…	verapamil	52-53-9	O(C)c1cc(ccc1OC)C(C(C)C)(CCCN(CCc1cc(OC)c(OC)cc1)C)C#N																				human		paediatrics
23009633	722. Acta Pharmacol Sin. 2012 Nov;33(11):1359-71. doi: 10.1038/aps.2012.103. Epub 2012Oct 22Simulation of the pharmacokinetics of bisoprolol in healthy adults and patientswith impaired renal function using whole-body physiologically basedpharmacokinetic modelingLi GF(1), Wang K, Chen R, Zhao HR, Yang J, Zheng QSAuthor information: (1)Center for Drug Clinical Research, Shanghai University of Chine…	morphine	57-27-2	O1[C@@H]2[C@]34[C@H]([C@H](N(CC3)C)Cc3c4c1c(O)cc3)C=C[C@@H]2O		venous																		human
23018467	723. Regul Toxicol Pharmacol. 2013 Feb;65(1):12-28. doi: 10.1016/j.yrtph.2012.10.007. Epub 2012 Oct 23A multi-route model of nicotine-cotinine pharmacokinetics, pharmacodynamics andbrain nicotinic acetylcholine receptor binding in humansTeeguarden JG(1), Housand CJ, Smith JN, Hinderliter PM, Gunawan R, Timchalk CAAuthor information: (1)Battelle, Pacific Northwest Division, 902 Battelle Blvd., Ric…	bisoprolol	66722-44-9	O(CC(O)CNC(C)C)c1ccc(cc1)COCCOC(C)C							heart			brain										human
23085739	724. Drug Metab Dispos. 2013 Feb;41(2):362-71. doi: 10.1124/dmd.112.049460. Epub 2012 Nov 8Analysis of the repaglinide concentration increase produced by gemfibrozil anditraconazole based on the inhibition of the hepatic uptake transporter andmetabolic enzymesKudo T(1), Hisaka A, Sugiyama Y, Ito KAuthor information: (1)Research Institute of Pharmaceutical Sciences, Musashino University, Tokyo,Jap…	cotinine	486-56-6	O=C1N(C)[C@@H](CC1)c1cccnc1
23099439	725. Curr Drug Targets. 2012 Dec;13(14):1876-84A systems pharmacokinetic and pharmacodynamic approach to identify opportunities and pitfalls in energy stress-mediated chemoprevention: the use of metformin and other biguanidesThompson MD(1), Thompson HJAuthor information: (1)Cancer Prevention Fellowship Program, National Cancer Institute, Bethesda, MD,USAMetformin, a widely used anti-hyperglycemic…	itraconazole	84625-61-6	Clc1cc(Cl)ccc1[C@@]1(O[C@H](CO1)COc1ccc(N2CCN(CC2)c2ccc(N3C=NN(C(CC)C)C3=O)cc2)cc1)Cn1ncnc1
23139378	726. Toxicol Sci. 2013 Feb;131(2):360-74. doi: 10.1093/toxsci/kfs320. Epub 2012 Nov 9Application of an updated physiologically based pharmacokinetic model forchloroform to evaluate CYP2E1-mediated renal toxicity in rats and miceSasso AF(1), Schlosser PM, Kedderis GL, Genter MB, Snawder JE, Li Z, Rieth S,Lipscomb JCAuthor information: (1)National Center for Environmental Assessment, Office of Rese…	metformin	657-24-9	N(C(NC(N)=N)=N)(C)C											kidney	liver								rat, mice
23140331	727. Toxicology. 2013 Jan 7;303:147-51. doi: 10.1016/j.tox.2012.10.020. Epub 2012 Nov 9Physiologically based toxicokinetics of serum aflatoxin B1-lysine adduct in F344 ratsQian G(1), Tang L, Wang F, Guo X, Massey ME, Williams JH, Phillips TD, Wang JSAuthor information: (1)Department of Environmental Health Science, the University of Georgia, Athens, GA30602, USAAflatoxin B(1)-lysine adduct (AFB-L…	chloroform	67-66-3	ClC(Cl)Cl																				rat/ f344	male
23143927	728. J Toxicol Environ Health A. 2013;76(1):25-57. doi: 10.1080/15287394.2012.722523Development of PBPK models for PFOA and PFOS for human pregnancy and lactationlife stagesLoccisano AE(1), Longnecker MP, Campbell JL Jr, Andersen ME, Clewell HJ 3rdAuthor information: (1)Center for Human Health Assessment, The Hamner Institutes for Health Sciences,Research Triangle Park, North Carolina, USA. Locci…	aflatoxin	1402-68-2	O1CCC2=C(C1=O)C(Oc1c2c(OC)cc2OC3OC=CC3c12)=O																				human		pregnant, fetus, infant
23146766	729. Pharm Res. 2013 Mar;30(3):761-80. doi: 10.1007/s11095-012-0918-y. Epub 2012 Nov22Cyclosporine inhibition of hepatic and intestinal CYP3A4, uptake and effluxtransporters: application of PBPK modeling in the assessment of drug-druginteraction potentialGertz M(1), Cartwright CM, Hobbs MJ, Kenworthy KE, Rowland M, Houston JB, GaletinAAuthor information: (1)Centre for Applied Pharmacokinetic Rese…	PFOA	2395-00-8	FC(F)(C(F)(F)C(F)(F)C(F)(F)C(F)(F)F)C(F)(F)C(F)(F)C(O)=O												liver				intestine
23151209	730. Eur J Pharm Biopharm. 2013 Apr;83(3):378-87. doi: 10.1016/j.ejpb.2012.11.003Epub 2012 Nov 28Cyclodextrin-water soluble polymer ternary complexes enhance the solubility anddissolution behaviour of poorly soluble drugs. Case example: itraconazoleTaupitz T(1), Dressman JB, Buchanan CM, Klein SAuthor information: (1)Research Laboratories, Eastman Chemical Company, Kingsport, United StatesThe aim…	Cyclosporine	59865-13-3	O=C1N(C)[C@@H]([C@H](O)[C@@H](C\C=C\C)C)C(=O)N[C@@H](CC)C(=O)N(CC(=O)N(C)[C@@H](CC(C)C)C(=O)N[C@@H](C(C)C)C(=O)N(C)[C@@H](CC(C)C)C(=O)N[C@@H](C)C(=O)N[C@H](C)C(=O)N(C)[C@@H](CC(C)C)C(=O)N(C)[C@@H](CC(C)C)C(=O)N(C)[C@H]1C(C)C)C
23179780	731. Toxicol Appl Pharmacol. 2013 Feb 15;267(1):41-8. doi: 10.1016/j.taap.2012.12.006Epub 2012 Dec 19Concurrent determination of bisphenol A pharmacokinetics in maternal and fetalrhesus monkeysPatterson TA(1), Twaddle NC, Roegge CS, Callicott RJ, Fisher JW, Doerge DRAuthor information: (1)Division of Neurotoxicology, National Center for Toxicological Research,Jefferson, AR 72079, USABisphenol A (…	itraconazole	84625-61-6	Clc1cc(Cl)ccc1[C@@]1(O[C@H](CO1)COc1ccc(N2CCN(CC2)c2ccc(N3C=NN(C(CC)C)C3=O)cc2)cc1)Cn1ncnc1		venous																blood		monkey/ rhesus		maternal/ fetal
23201048	732. Eur J Pharm Biopharm. 2013 May;84(1):200-7. doi: 10.1016/j.ejpb.2012.12.001. Epub2012 Dec 20An in vitro-in silico-in vivo approach to predicting the oral pharmacokineticprofile of salts of weak acids: case example dantroleneKambayashi A(1), Dressman JBAuthor information: (1)Institute of Pharmaceutical Technology, Goethe University, Frankfurt am Main,GermanyThe aim of this research was to cha…	bisphenol A	80-05-7	Oc1ccc(cc1)C(C)(C)c1ccc(O)cc1																				human
23261975	733. Risk Anal. 2013 Jul;33(7):1237-51. doi: 10.1111/j.1539-6924.2012.01927.x. Epub2012 Dec 24A calibrated human PBPK model for benzene inhalation with urinary bladder andbone marrow compartmentsKnutsen JS(1), Kerger BD, Finley B, Paustenbach DJAuthor information: (1)ChemRisk, Boulder, CO, USAA physiologically-based pharmacokinetic (PBPK) model of benzene inhalation based on a recent mouse model …	dantrolene	7261-97-4	o1c(ccc1C=NN1CC(=O)NC1=O)-c1ccc([N+](=O)[O-])cc1												liver	bone					blood		human
23262163	734. Drug Metab Dispos. 2013 Apr;41(4):744-53. doi: 10.1124/dmd.112.050294. Epub 2013 Jan 9Application of a physiologically based pharmacokinetic model to assess propofolhepatic and renal glucuronidation in isolation: utility of in vitro and in vivodataGill KL(1), Gertz M, Houston JB, Galetin AAuthor information: (1)Centre for Applied Pharmacokinetic Research, School of Pharmacy andPharmaceutical…	benzene	71-43-2	c1ccccc1											kidney	liver								human
23278103	735. Eur J Clin Pharmacol. 2013 Jun;69(6):1311-20. doi: 10.1007/s00228-012-1467-3Epub 2013 Jan 11Application of in vitro-in vivo extrapolation (IVIVE) and physiologically basedpharmacokinetic (PBPK) modelling to investigate the impact of the CYP2C8polymorphism on rosiglitazone exposureYeo KR(1), Kenny JR, Rostami-Hodjegan AAuthor information: (1)Simcyp Limited, Blades Enterprise Centre, John Stre…	propofol	2078-54-8	Oc1c(cccc1C(C)C)C(C)C																				human
23303442	736. Pharm Res. 2013 Apr;30(4):1188-99. doi: 10.1007/s11095-012-0956-5. Epub 2013 Jan 10Mechanistic modeling to predict the transporter- and enzyme-mediated drug-druginteractions of repaglinideVarma MV(1), Lai Y, Kimoto E, Goosen TC, El-Kattan AF, Kumar VAuthor information: (1)Pharmacokinetcis, Dynamics and Metabolism, Pfizer Inc., Groton, Connecticut, USAmanthena.v.varma@pfizer.comPURPOSE: Quant…	rosiglitazone	122320-73-4	S1C(Cc2ccc(OCCN(C)c3ncccc3)cc2)C(=O)NC1=O																				human
23307233	737. Arch Toxicol. 2013 Apr;87(4):661-80. doi: 10.1007/s00204-012-0987-z. Epub 2013Jan 13A physiologically based pharmacokinetic model for the oxime TMB-4: simulation of rodent and human dataSterner TR(1), Ruark CD, Covington TR, Yu KO, Gearhart JMAuthor information: (1)Henry M. Jackson Foundation for the Advancement of Military Medicine, 2729 RStreet, Bldg 837, Wright-Patterson AFB, OH 45433-570…	repaglinide	135062-02-1	O(CC)c1cc(ccc1C(O)=O)CC(=O)N[C@@H](CC(C)C)c1ccccc1N1CCCCC1		venous							fat	brain	kidney	liver						blood		human, rat
23307347	738. J Pharmacokinet Pharmacodyn. 2013 Apr;40(2):157-76. doi:10.1007/s10928-012-9295-8. Epub 2013 Jan 12Physiologically based pharmacokinetic model of lapatinib developed in mice andscaled to humansHudachek SF(1), Gustafson DLAuthor information: (1)Department of Clinical Sciences, Animal Cancer Center, Colorado State University,Fort Collins, CO, USA. Susan.Hudachek@colostate.eduLapatinib is an or…	oxime	1794-86-1	Cl\C(\Cl)=N\O						lung	heart	adipose		brain	kidney	liver				intestine				human
23314320	739. Clin Pharmacol Ther. 2013 Mar;93(3):236-8. doi: 10.1038/clpt.2012.244. Epub 2012 Dec 18Physiologically based pharmacokinetic models of tyrosine kinase inhibitors: asystems pharmacological approach to drug dispositionGallo JMAuthor information: Department of Pharmacology and Systems Therapeutics, Mount Sinai School ofMedicine, New York, New York, USA. james.gallo@mssm.eduPMID: 23340476 [PubMe…	lapatinib	231277-92-2	Clc1cc(Nc2ncnc3c2cc(cc3)-c2oc(cc2)CNCCS(=O)(=O)C)ccc1OCc1cc(F)ccc1
23315145	740. AAPS J. 2013 Apr;15(2):455-64. doi: 10.1208/s12248-013-9451-0. Epub 2013 Jan 24A workflow example of PBPK modeling to support pediatric research anddevelopment: case study with lorazepamMaharaj AR(1), Barrett JS, Edginton ANAuthor information: (1)School of Pharmacy, University of Waterloo, 200 University Ave W, Waterloo,Ontario N2L 3G1, CanadaThe use of physiologically based pharmacokinetic …	tyrosine	60-18-4	Oc1ccc(cc1)CC(N)C(O)=O																				human		pediatric
23340476	741. Antimicrob Agents Chemother. 2013 Apr;57(4):1763-71. doi: 10.1128/AAC.01567-12Epub 2013 Jan 28A physiologically based pharmacokinetic model of rifampin in miceLyons MA(1), Reisfeld B, Yang RS, Lenaerts AJAuthor information: (1)Mycobacteria Research Laboratories, Department of Microbiology, Immunology andPathology, Colorado State University, Fort Collins, Colorado, USAOne problem associated w…	lorazepam	846-49-1	Clc1ccccc1C1=NC(O)C(=O)Nc2c1cc(Cl)cc2						lung					kidney	liver						blood		mice
23344790	742. Environ Sci Technol. 2013 Mar 5;47(5):2279-86. doi: 10.1021/es304926r. Epub 2013 Feb 21Distribution is a major factor affecting bioaccumulation of decabrominateddiphenyl ether: Chinese sturgeon (Acipenser sinensis) as an exampleWan Y(1), Zhang K, Dong Z, Hu JAuthor information: (1)Laboratory for Earth Surface Processes, College of Urban and EnvironmentalSciences, Peking University , Beijing …	rifampin	13292-46-1	O1c2c3c4c(c(O)c2C)c(O)c(NC(=O)/C(=C\C=C\[C@H](C)[C@H](O)[C@@H](C)[C@@H](O)[C@@H](C)[C@H](OC(=O)C)[C@H](C)[C@@H](OC)\C=C\O[C@]1(C)C3=O)/C)c(\C=N\N1CCN(CC1)C)c4O							heart	adipose				liver				intestine		blood		fish/ Chinese sturgeons
23357766	743. Drug Metab Dispos. 2013 May;41(5):966-74. doi: 10.1124/dmd.112.050583. Epub 2013 Feb 7Quantitative prediction of repaglinide-rifampicin complex drug interactions usingdynamic and static mechanistic models: delineating differential CYP3A4 induction and OATP1B1 inhibition potential of rifampicinVarma MV(1), Lin J, Bi YA, Rotter CJ, Fahmi OA, Lam JL, El-Kattan AF, Goosen TC, Lai YAuthor informa…	Diphenyl Ether	101-84-8	O(c1ccccc1)c1ccccc1															gut					human		adult
23387833	744. Front Physiol. 2013 Feb 8;4:4. doi: 10.3389/fphys.2013.00004. eCollection 2013A detailed physiologically based model to simulate the pharmacokinetics andhormonal pharmacodynamics of enalapril on the circulating endocrineRenin-Angiotensin-aldosterone systemClaassen K(1), Willmann S, Eissing T, Preusser T, Block MAuthor information: (1)School of Engineering and Science, Jacobs University Breme…	repaglinide	135062-02-1	O(CC)c1cc(ccc1C(O)=O)CC(=O)N[C@@H](CC(C)C)c1ccccc1N1CCCCC1																		blood		human?
23393219	745. Arch Toxicol. 2013 Jul;87(7):1257-64. doi: 10.1007/s00204-013-1022-8. Epub 2013Feb 13Functional UDP-glucuronyltransferase 2B15 polymorphism and bisphenol Aconcentrations in blood: results from physiologically based kinetic modellingPartosch F(1), Mielke H, Gundert-Remy UAuthor information: (1)Institut f r Klinische Pharmakologie und Toxikologie, Charit Universit?tsmedizinBerlin, Luisenstr. 7…	enalapril	75847-73-3	O(CC)C(=O)[C@@H](N[C@H](C(=O)N1CCC[C@H]1C(O)=O)C)CCc1ccccc1																		blood		human
23404365	746. J Clin Pharmacol. 2013 Feb;53(2):217-27. doi: 10.1177/0091270012439208Inhibitory effect of ketoconazole on the pharmacokinetics of a multireceptortyrosine kinase inhibitor BMS-690514 in healthy participants: assessing themechanism of the interaction with physiologically-based pharmacokineticsimulationsYang Z(1), Vakkalagadda B, Shen G, Ahlers CM, Has T, Christopher LJ, Kurland JF, Roongta V,…	bisphenol A	80-05-7	Oc1ccc(cc1)C(C)(C)c1ccc(O)cc1											kidney	liver				intestine				human
23404680	747. Cancer Chemother Pharmacol. 2013 May;71(5):1219-29. doi:10.1007/s00280-013-2116-y. Epub 2013 Mar 3Physiologically based pharmacokinetic models for everolimus and sorafenib inmicePawaskar DK(1), Straubinger RM, Fetterly GJ, Hylander BH, Repasky EA, Ma WW,Jusko WJ.Author information: (1)Department of Pharmaceutical Sciences, School of Pharmacy and PharmaceuticalSciences, State University of Ne…	ketoconazole	65277-42-1	Clc1cc(Cl)ccc1[C@@]1(O[C@H](CO1)COc1ccc(N2CCN(CC2)C(=O)C)cc1)Cn1ccnc1						lung		adipose		brain	kidney	liver		spleen			pancreas			mice
23436267	748. J Expo Sci Environ Epidemiol. 2013 Jul;23(4):416-27. doi: 10.1038/jes.2013.12Epub 2013 Mar 6Studying permethrin exposure in flight attendants using a physiologically basedpharmacokinetic modelWei B(1), Isukapalli SS, Weisel CPAuthor information: (1)Environmental and Occupational Health Sciences Institute, A Joint Institute ofRutgers University and University of Medicine and Dentistry of New …	everolimus	159351-69-6	O1[C@@H](CC(=O)[C@@H](\C=C(/C)\[C@@H](O)[C@@H](OC)C(=O)[C@@H](C[C@@H](\C=C\C=C\C=C(/C)\[C@@H](OC)C[C@H]2O[C@](O)([C@@H](CC2)C)C(=O)C(=O)N2[C@@H](CCCC2)C1=O)C)C)C)[C@@H](C[C@H]1C[C@@H](OC)[C@H](OCCO)CC1)C																				human		adult
23455451	749. Clin Pharmacokinet. 2013 Jul;52(7):583-92. doi: 10.1007/s40262-013-0056-7Prediction of drug-drug interactions between various antidepressants andefavirenz or boosted protease inhibitors using a physiologically basedpharmacokinetic modelling approachSiccardi M(1), Marzolini C, Seden K, Almond L, Kirov A, Khoo S, Owen A, Back DAuthor information: (1)Department of Molecular and Clinical Pharmac…	permethrin	52645-53-1	ClC(Cl)=CC1C(C)(C)C1C(OCc1cc(Oc2ccccc2)ccc1)=O												liver								human
23462847	750. J Clin Pharmacol. 2013 Jan 24. doi: 10.1177/0091270011439208. [Epub ahead ofprint]Inhibitory Effect of Ketoconazole on the Pharmacokinetics of a MultireceptorTyrosine Kinase Inhibitor BMS-690514 in Healthy Participants: Assessing theMechanism of the Interaction With Physiologically-Based PharmacokineticSimulationsYang Z(1), Vakkalagadda B, Shen G, Ahlers CM, Has T, Christopher LJ, Kurland JF…	efavirenz	154598-52-4	Clc1cc2c(NC(O[C@]2(C#CC2CC2)C(F)(F)F)=O)cc1											kidney	liver				intestine				human
23479398	751. Clin Pharmacokinet. 2013 Jul;52(7):555-65. doi: 10.1007/s40262-013-0050-0A novel maturation function for clearance of the cytochrome P450 3A substratemidazolam from preterm neonates to adultsInce I(1), de Wildt SN, Wang C, Peeters MY, Burggraaf J, Jacqz-Aigrain E, van denAnker JN, Tibboel D, Danhof M, Knibbe CAAuthor information: (1)Department of Pediatric Surgery and Intensive Care, Erasmus…	Ketoconazole	65277-42-1	Clc1cc(Cl)ccc1[C@@]1(O[C@H](CO1)COc1ccc(N2CCN(CC2)C(=O)C)cc1)Cn1ccnc1		venous																		human		preterm neonate, adult
23504923	752. Environ Sci Technol. 2013 May 7;47(9):4365-74. doi: 10.1021/es400386a. Epub 2013 Apr 18Application of Bayesian population physiologically based pharmacokinetic (PBPK)modeling and Markov chain Monte Carlo simulations to pesticide kinetics studiesin protected marine mammals: DDT, DDE, and DDD in harbor porpoisesWeijs L(1), Yang RS, Das K, Covaci A, Blust RAuthor information: (1)Department of B…	midazolam	59467-70-8	Clc1cc2c(-n3c(CN=C2c2ccccc2F)cnc3C)cc1																				marine mammal/ harbour porpoise
23512668	753. Toxicol Lett. 2013 Jun 20;220(1):26-34. doi: 10.1016/j.toxlet.2013.03.032. Epub2013 Apr 6Prediction of dose-hepatotoxic response in humans based ontoxicokinetic/toxicodynamic modeling with or without in vivo data: a case studywith acetaminophenP ry AR(1), Brochot C, Zeman FA, Mombelli E, Desmots S, Pavan M, Fioravanzo E,Zald?var JMAuthor information: (1)Unit ? Mod+les pour l' cotoxicologie e…	DDE	72-55-9	Clc1ccc(cc1)C(=C(Cl)Cl)c1ccc(Cl)cc1																				human
23560461	754. Regul Toxicol Pharmacol. 2013 Jul;66(2):217-33. doi: 10.1016/j.yrtph.2013.04.001Epub 2013 Apr 11Hypothesis-based weight-of-evidence evaluation of methyl methacrylate olfactoryeffects in humans and derivation of an occupational exposure levelPemberton M(1), Bailey LA, Rhomberg LRAuthor information: (1)Systox Limited, 84 Hazelwood Road, Wilmslow, Cheshire SK92QA, United Kingdommarkpemberton@sy…	acetaminophen	103-90-2	Oc1ccc(NC(=O)C)cc1																				human, rat
23566899	755. Vaccine. 2013 Jun 7;31(25):2738-43. doi: 10.1016/j.vaccine.2013.03.071. Epub 2013Apr 11Pharmacokinetic modeling as an approach to assessing the safety of residualformaldehyde in infant vaccinesMitkus RJ(1), Hess MA, Schwartz SLAuthor information: (1)Office of Biostatistics and Epidemiology, USFDA Center for Biologics Evaluationand Research, 1401 Rockville Pike, HFM-210, Rockville, MD 20852, …	methyl methacrylate	80-62-6	O(C(=O)C(C)=C)C																		blood		human		infant
23583434	756. Drug Metab Dispos. 2013 Jul;41(7):1329-38. doi: 10.1124/dmd.112.050732. Epub 2013Apr 12Optimization of drug-drug interaction study design: comparison of minimalphysiologically based pharmacokinetic models on prediction of CYP3A inhibition byketoconazoleHan B(1), Mao J, Chien JY, Hall SDAuthor information: (1)Department of Drug Disposition, Lilly Research Laboratories, Eli Lilly and Co.,India…	formaldehyde	50-00-0	O=C
23583892	757. AAPS J. 2013 Jul;15(3):787-96. doi: 10.1208/s12248-013-9479-1. Epub 2013 Apr 19Clinical pharmacokinetics of buffered propranolol sublingual tablet(Promptol???-application of a new "hysiologically based" model to assessabsorption and dispositionWang Y(1), Wang Z, Zuo Z, Tomlinson B, Lee BT, Bolger MB, Chow MSAuthor information: (1)School of Pharmacy, Faculty of Medicine, The Chinese Universit…	ketoconazole	65277-42-1	Clc1cc(Cl)ccc1[C@@]1(O[C@H](CO1)COc1ccc(N2CCN(CC2)C(=O)C)cc1)Cn1ccnc1																				human
23584886	758. J Pharmacokinet Pharmacodyn. 2013 Aug;40(4):437-49. doi:10.1007/s10928-013-9317-1. Epub 2013 Apr 25Incorporation of ABCB1-mediated transport into a physiologically-basedpharmacokinetic model of docetaxel in miceHudachek SF(1), Gustafson DLAuthor information: (1)Department of Clinical Sciences, Flint Animal Cancer Center, Colorado StateUniversity, 1678 Campus Delivery, Fort Collins, CO 80523,…	propranolol	525-66-6	O(CC(O)CNC(C)C)c1c2c(ccc1)cccc2		venous				lung	heart			brain	kidney	liver				intestine				mice
23605805	759. Toxicology. 2013 Jul 5;309:66-72. doi: 10.1016/j.tox.2013.04.009. Epub 2013 Apr22Nasal dosimetry of inspired naphthalene vapor in the male and female B6C3F1mouseMorris JBAuthor information: Toxicology Program, Department of Pharmaceutical Sciences, School of Pharmacy,University of Connecticut, 69 N. Eagleville Road, Storrs, CT 06269, USAjohn.morris@uconn.eduNaphthalene vapor is a nasal cytot…	docetaxel	114977-28-5	O1[C@@H]2C[C@H](O)[C@@]3([C@H]([C@H](OC(=O)c4ccccc4)[C@]4(O)C[C@H](OC(=O)[C@H](O)[C@@H](NC(OC(C)(C)C)=O)c5ccccc5)C(=C([C@@H](O)C3=O)C4(C)C)C)[C@]2(OC(=O)C)C1)C												liver								mouse/ B6C3F1	male, female
23616082	760. J Vet Pharmacol Ther. 2014 Feb;37(1):66-82. doi: 10.1111/jvp.12053. Epub 2013 Apr30A physiologically based pharmacokinetic model for the prediction of the depletionof methyl-3-quinoxaline-2-carboxylic acid, the marker residue of olaquindox, inthe edible tissues of pigsYang B(1), Huang LL, Fang K, Wang YL, Peng DP, Liu ZL, Yuang ZHAuthor information: (1)National Reference Laboratory of Veteri…	naphthalene	91-20-3	c12c(cccc1)cccc2								adipose			kidney	liver						blood		pig
23619605	761. Integr Biol (Camb). 2013 Jun;5(6):877-88. doi: 10.1039/c3ib20245cMultiscale modelling approach combining a kinetic model of glutathione metabolismwith PBPK models of paracetamol and the potential glutathione-depletionbiomarkers ophthalmic acid and 5-oxoproline in humans and ratsGeenen S(1), Yates JW, Kenna JG, Bois FY, Wilson ID, Westerhoff HVAuthor information: (1)Manchester Centre for Inte…	olaquindox	23696-28-8	OCCNC(=O)c1[n+]([O-])c2c([n+]([O-])c1C)cccc2												liver						blood		human, rat
23631588	762. J Pharm Sci. 2013 Sep;102(9):3161-73. doi: 10.1002/jps.23607. Epub 2013 May 19Application of permeability-limited physiologically-based pharmacokinetic models:part II - prediction of P-glycoprotein mediated drug-drug interactions withdigoxinNeuhoff S(1), Yeo KR, Barter Z, Jamei M, Turner DB, Rostami-Hodjegan AAuthor information: (1)Simcyp Limited, Blades Enterprise Centre, Sheffield S2 4SU, …	glutathione	70-18-8	SC[C@H](NC(=O)CC[C@H](N)C(O)=O)C(=O)NCC(O)=O												liver			gut
23632663	763. J Pharm Sci. 2013 Sep;102(9):3205-19. doi: 10.1002/jps.23611. Epub 2013 May 20Utilizing in vitro and PBPK tools to link ADME characteristics to plasmaprofiles: case example nifedipine immediate release formulationWagner C(1), Thelen K, Willmann S, Selen A, Dressman JBAuthor information: (1)Institute of Pharmaceutical Technology, Goethe University, 60438 Frankfurt amMain, GermanyOne of the mo…	digoxin	20830-75-5	O1CC(=CC1=O)[C@H]1CC[C@]2(O)[C@H]3[C@H](C[C@@H](O)[C@]12C)[C@@]1([C@@H](C[C@@H](O[C@@H]2O[C@H](C)[C@@H](O[C@@H]4O[C@H](C)[C@@H](O[C@@H]5O[C@H](C)[C@@H](O)[C@@H](O)C5)[C@@H](O)C4)[C@@H](O)C2)CC1)CC3)C																intestine
23686764	764. Food Chem Toxicol. 2013 Aug;58:506-21. doi: 10.1016/j.fct.2013.05.008. Epub 2013 May 21Comparison of PBTK model and biomarker based estimates of the internal dosimetry of acrylamideDeWoskin RS(1), Sweeney LM, Teeguarden JG, Sams R 2nd, Vandenberg JAuthor information: (1)US EPA, National Center for Environmental Assessment, Office of Research andDevelopment, MD-B243-01, Research Triangle Park…	nifedipine	21829-25-4	O(C(=O)C=1C(C(C(OC)=O)=C(NC=1C)C)c1ccccc1[NH+]([O-])[O-])C					skin															human, rat
23696038	765. Toxicol Appl Pharmacol. 2013 Dec 15;273(3):464-76. doi:10.1016/j.taap.2013.05.024. Epub 2013 May 31Physiologically-based pharmacokinetic model for Fentanyl in support of thedevelopment of Provisional Advisory LevelsShankaran H(1), Adeshina F, Teeguarden JGAuthor information: (1)Computational Biology and Bioinformatics Group, Pacific Northwest NationalLaboratory, Richland, WA 99352, USA. Elec…	acrylamide	79-06-1	O=C(N)C=C		venous	arterial															blood
23707562	766. Toxicol Sci. 2013 Sep;135(1):48-62. doi: 10.1093/toxsci/kft124. Epub 2013 Jun 6Impact of pregnancy on the pharmacokinetics of dibenzo[def,p]chrysene in miceCrowell SR(1), Sharma AK, Amin S, Soelberg JJ, Sadler NC, Wright AT, Baird WM,Williams DE, Corley RAAuthor information: (1)Fundamental and Computational Sciences Directorate, Pacific Northwest NationalLaboratory, Richland, Washington 9935…	Fentanyl	437-38-7	O=C(N(C1CCN(CC1)CCc1ccccc1)c1ccccc1)CC																		blood		mice/ B6129SF1/J	female	pregnant, non pregnant
23732079	767. Food Chem. 2013 Nov 15;141(2):1489-95. doi: 10.1016/j.foodchem.2013.04.035. Epub 2013 Apr 19Transfer of perfluorooctane sulfonic acid (PFOS) from contaminated feed to dairy milkvan Asselt ED(1), Kowalczyk J, van Eijkeren JC, Zeilmaker MJ, Ehlers S, F??rst P, Lahrssen-Wiederholt M, van der Fels-Klerx HJAuthor information: (1)RIKILT, Wageningen University and Research Centre, P.O. Box 230, 670…	dibenzo[def,p]chrysene	191-30-0	c12c3c4c(c5c1cccc5)cccc4ccc3cc1c2cccc1																				cow	female	adult
23744095	768. Pharm Res. 2014 Jan;31(1):35-45. doi: 10.1007/s11095-013-1127-z. Epub 2013 Jun21Dual physiologically based pharmacokinetic model of liposomal and nonliposomalamphotericin B dispositionKagan L(1), Gershkovich P, Wasan KM, Mager DEAuthor information: (1)Department of Pharmaceutics, Ernest Mario School of Pharmacy Rutgers, The StateUniversity of New Jersey,, 160 Frelinghuysen Rd., Piscataway, N…	PFOS	1763-23-1	S(O)(=O)(=O)C(F)(F)C(F)(F)C(F)(F)C(F)(F)C(F)(F)C(F)(F)C(F)(F)C(F)(F)F		venous										liver		spleen						mice, rat
23790943	769. Cancer Res. 2013 Aug 15;73(16):5242-52. doi: 10.1158/0008-5472.CAN-13-0690. Epub 2013 Jun 24Intratumoral modeling of gefitinib pharmacokinetics and pharmacodynamics in anorthotopic mouse model of glioblastomaSharma J(1), Lv H, Gallo JMAuthor information: (1)Department of Pharmaceutical Sciences, Temple University, Philadelphia, PA, USALike many solid tumors, glioblastomas are characterized b…	Amphotericin B	1397-89-3	O1[C@@H](C)[C@H](C)[C@H](O)[C@H](\C=C\C=C\C=C\C=C\C=C\C=C\C=C\[C@H](O[C@@H]2O[C@H](C)[C@@H](O)[C@H](N)[C@@H]2O)C[C@@H]2O[C@@](O)(C[C@H](O)[C@H]2C(O)=O)C[C@@H](O)C[C@@H](O)[C@H](O)CC[C@@H](O)C[C@@H](O)CC1=O)C										brain								blood		mouse
23793994	770. Eur J Pharm Sci. 2013 Aug 16;49(5):819-28. doi: 10.1016/j.ejps.2013.06.009. Epub 2013 Jun 24Semi-mechanistic physiologically-based pharmacokinetic modeling of clinicalglibenclamide pharmacokinetics and drug-drug-interactionsGreupink R(1), Schreurs M, Benne MS, Huisman MT, Russel FGAuthor information: (1)Department of Pharmacology and Toxicology, Radboud University Nijmegen MedicalCentre, The…	gefitinib	184475-35-2	Clc1cc(Nc2ncnc3c2cc(OCCCN2CCOCC2)c(OC)c3)ccc1F
23796561	771. Clin Pharmacokinet. 2014 Jan;53(1):51-72. doi: 10.1007/s40262-013-0096-zEvaluation and optimisation of current milrinone prescribing for the treatmentand prevention of low cardiac output syndrome in paediatric patients after openheart surgery using a physiology-based pharmacokinetic drug-disease modelVogt WAuthor information: Department of Clinical Pharmacy and Pharmacotherapy, Heinrich-Hein…	glibenclamide	10238-21-8	Clc1cc(C(=O)NCCc2ccc(S(=O)(=O)NC(=O)NC3CCCCC3)cc2)c(OC)cc1							heart													human		paediatric
23806476	772. Drug Metab Dispos. 2013 Dec;41(12):2004-11. doi: 10.1124/dmd.113.051755. Epub2013 Jul 11CYP2B6 pharmacogenetics-based in vitro-in vivo extrapolation of efavirenzclearance by physiologically based pharmacokinetic modelingXu C(1), Quinney SK, Guo Y, Hall SD, Li L, Desta ZAuthor information: (1)Division of Clinical Pharmacology (C.X., Z.D.), Department of Obstetrics andGynecology (S.K.Q.) and C…	Milrinone	78415-72-2	O=C1NC(C)=C(C=C1C#N)c1ccncc1												liver								human
23839530	773. Regul Toxicol Pharmacol. 2013 Oct;67(1):98-107. doi: 10.1016/j.yrtph.2013.07.004Epub 2013 Jul 16Relative source allocation of TDI to drinking water for derivation of a criterionfor chloroform: a Monte-Carlo and multi-exposure assessmentNiizuma S(1), Matsui Y, Ohno K, Itoh S, Matsushita T, Shirasaki NAuthor information: (1)Graduate School of Engineering, Hokkaido University, N13W8, Sapporo 06…	Efavirenz	154598-52-4	Clc1cc2c(NC(O[C@]2(C#CC2CC2)C(F)(F)F)=O)cc1																				human/ Japanese		adult
23846872	774. Clin Pharmacokinet. 2014 Jan;53(1):73-87. doi: 10.1007/s40262-013-0097-yA mechanistic framework for in vitro-in vivo extrapolation of liver membranetransporters: prediction of drug-drug interaction between rosuvastatin andcyclosporineJamei M(1), Bajot F, Neuhoff S, Barter Z, Yang J, Rostami-Hodjegan A, Rowland-YeoKAuthor information: (1)Simcyp Limited (A Certara Company), Blades Enterprise C…	chloroform	67-66-3	ClC(Cl)Cl												liver						blood
23867354	775. CPT Pharmacometrics Syst Pharmacol. 2013 Jul 24;2:e59. doi: 10.1038/psp.2013.33Development of a Physiologically-Based Pharmacokinetic Model for Sirolimus:Predicting Bioavailability Based on Intestinal CYP3A ContentEmoto C(1), Fukuda T, Cox S, Christians U, Vinks AAAuthor information: (1)Division of Clinical Pharmacology, Cincinnati Children's Hospital Medical Center,Cincinnati, Ohio, USASiro…	Cyclosporine	59865-13-3	O=C1N(C)[C@@H]([C@H](O)[C@@H](C\C=C\C)C)C(=O)N[C@@H](CC)C(=O)N(CC(=O)N(C)[C@@H](CC(C)C)C(=O)N[C@@H](C(C)C)C(=O)N(C)[C@@H](CC(C)C)C(=O)N[C@@H](C)C(=O)N[C@H](C)C(=O)N(C)[C@@H](CC(C)C)C(=O)N(C)[C@@H](CC(C)C)C(=O)N(C)[C@H]1C(C)C)C								adipose							gut					mammalian
23881596	776. CPT Pharmacometrics Syst Pharmacol. 2012 Oct 3;1:e9. doi: 10.1038/psp.2012.11From pediatric covariate model to semiphysiological function for maturation: partI-extrapolation of a covariate model from morphine to ZidovudineKrekels EH(1), Neely M, Panoilia E, Tibboel D, Capparelli E, Danhof M, MirochnickM, Knibbe CAAuthor information: (1)1] Division of Pharmacology, Leiden/Amsterdam Center for…	Sirolimus	53123-88-9	O1[C@@H](CC(=O)[C@@H](\C=C(/C)\[C@@H](O)[C@@H](OC)C(=O)[C@@H](C[C@@H](\C=C\C=C\C=C(/C)\[C@@H](OC)C[C@H]2O[C@](O)([C@@H](CC2)C)C(=O)C(=O)N2[C@@H](CCCC2)C1=O)C)C)C)[C@@H](C[C@H]1C[C@@H](OC)[C@H](O)CC1)C																				human		pediatric
23884207	777. CPT Pharmacometrics Syst Pharmacol. 2013 Jan 2;2:e20. doi: 10.1038/psp.2012.21Effect of Ritonavir on (99m)Technetium-Mebrofenin Disposition in Humans: ASemi-PBPK Modeling and In Vitro Approach to Predict Transporter-Mediated DDIsPfeifer ND(1), Goss SL, Swift B, Ghibellini G, Ivanovic M, Heizer WD, GangarosaLM, Brouwer KL.Author information: (1)University of North Carolina at Chapel Hill, Div…	morphine	57-27-2	O1[C@@H]2[C@]34[C@H]([C@H](N(CC3)C)Cc3c4c1c(O)cc3)C=C[C@@H]2O												liver						blood		human
23887364	778. Risk Anal. 2014 Feb;34(2):356-66. doi: 10.1111/risa.12101. Epub 2013 Jul 31The use of PBPK models to inform human health risk assessment: case study onperchlorate and radioiodide human lifestage modelsMcLanahan ED(1), White P, Flowers L, Schlosser PMAuthor information: (1)U.S. Environmental Protection Agency, Office of Research and Development,National Center for Environmental Assessment, Re…	Ritonavir	155213-67-5	s1cncc1COC(=O)N[C@H]([C@@H](O)C[C@@H](NC(=O)[C@@H](NC(=O)N(Cc1nc(sc1)C(C)C)C)C(C)C)Cc1ccccc1)Cc1ccccc1																				human		fetus to adult
23887590	779. CPT Pharmacometrics Syst Pharmacol. 2013 Jun 12;2:e47. doi: 10.1038/psp.2013.23Evaluation of an In Silico PBPK Post-Bariatric Surgery Model through SimulatingOral Drug Bioavailability of Atorvastatin and CyclosporineDarwich AS(1), Pade D, Rowland-Yeo K, Jamei M, Asberg A, Christensen H, Ashcroft DM, Rostami-Hodjegan AAuthor information: (1)Centre for Applied Pharmacokinetic Research, School …	Perchlorate	14797-73-0	[Cl+3]([O-])([O-])([O-])[O-]															gut					human		adult
23901895	780. J Pharmacokinet Pharmacodyn. 2013 Oct;40(5):545-56. doi:10.1007/s10928-013-9328-y. Epub 2013 Aug 4A physiologically-based pharmacokinetic (PBPK) model of squalene-containingadjuvant in human vaccinesTegenge MA(1), Mitkus RJAuthor information: (1)Office of Biostatistics and Epidemiology, Center for Biologics Evaluation andResearch, US Food and Drug Administration, 1401 Rockville Pike, Rockvil…	Cyclosporine	59865-13-3	O=C1N(C)[C@@H]([C@H](O)[C@@H](C\C=C\C)C)C(=O)N[C@@H](CC)C(=O)N(CC(=O)N(C)[C@@H](CC(C)C)C(=O)N[C@@H](C(C)C)C(=O)N(C)[C@@H](CC(C)C)C(=O)N[C@@H](C)C(=O)N[C@H](C)C(=O)N(C)[C@@H](CC(C)C)C(=O)N(C)[C@@H](CC(C)C)C(=O)N(C)[C@H]1C(C)C)C								adipose	fat											human
[truncated: 15 more rows]
