# Supplementary material for: Developing a Physiologically-Based Pharmacokinetic Model Knowledgebase in Support of Provisional Model Construction
Source: PLoS Comput Biol. 2016 Feb 12;12(2):e1004495. doi: 10.1371/journal.pcbi.1004495 (PMC4752336; doi:10.1371/journal.pcbi.1004495)
Supplement: S3 Table — (CSV) [file pcbi.1004495.s003.csv]

PMID	name	casrn	smiles		a_acc	a_don	b_rotN	logP(o/w)	logS	TPSA	vdw_area	Weight
925902	mercaptopurine	39454-94-9	S=C1NC=Nc2nc[nH]c12		4	3	0	-0.89899999	-2.40941	85.160004	130.26158	152.181
1356722	benzylate	76-93-7	OC(C(O)=O)(c1ccccc1)c1ccccc1		3	3	3	2.8640001	-2.9196401	57.529999	217.91129	228.24699
1601231	chlorfenvinphos	470-90-6	Clc1cc(Cl)ccc1/C(/OP(OCC)(OCC)=O)=C\Cl		4	0	7	4.1789999	-4.7384601	44.759998	325.37155	359.573
1878312	ethanolon	631-61-8	OC(=O)C		2	2	0	-0.079000004	0.40626001	37.299999	71.250793	60.051998
1971581	penem	119478-56-7	S1[C@H]2N(C=C1)C(=O)C2		1	0	0	-0.44600001	-0.74865001	20.309999	108.84524	127.167
2382638	n-hexane	110-54-3	C(CCC)CC		0	0	3	4.1093998	-2.93274	0	122.05088	86.178001
2384847	sulfamethizole	144-82-1	s1c(nnc1NS(=O)(=O)c1ccc(N)cc1)C		4	2	3	1.393	-2.6981001	97.970001	231.91135	270.33701
2606678	1-nitropyrene	5522-43-0	O=[N+]([O-])c1c2c3c4c(cc2)cccc4ccc3cc1		0	0	1	4.8449998	-7.2602501	45.82	200.18633	247.25299
2706315	iodopyracet	300-37-8	IC1=CN(C=C(I)C1=O)CC(O)=O.OCCNCCO		6	5	6	0.57999998	-3.4702599	110.1	342.35889	510.06598
2867880	cefazolin	25953-19-9	s1c(nnc1SCC=1CS[C@H]2N(C=1C(O)=O)C(=O)[C@@H]2NC(=O)Cn1nnnc1)C		9	3	8	-0.85399997	-3.9619501	156.09	368.09991	454.51599
2891488	salicyluric acid	487-54-7	Oc1ccccc1C(=O)NCC(O)=O		4	4	4	0.40000001	-1.1648999	86.629997	181.80884	195.174
3139809	M79175	68367-52-2	Fc1cc2c(OCC[C@]23NC(=O)NC3=O)cc1		3	2	0	0.89499998	-2.6043501	67.43	188.28181	236.202
3420614	vinylidene chloride	75-35-4	ClC(Cl)=C		0	0	0	2.1723599	-1.73884	0	95.403297	96.944
3594682	biperiden	514-65-8	OC(CCN1CCCCC1)(C12CC(CC1)C=C2)c1ccccc1		2	1	5	3.8629999	-3.43294	23.469999	300.20145	311.46899
3681664	phenolsulfonphthalein	143-74-8	S1(OC(c2c1cccc2)(c1ccc(O)cc1)c1ccc(O)cc1)(=O)=O		5	2	2	4.211	-4.7144299	83.830002	293.03745	354.38199
3720940	bilignost	606-17-7	Ic1c(C(O)=O)c(I)cc(I)c1NC(=O)CCCCC(=O)Nc1c(I)c(C(O)=O)c(I)cc1I		6	6	11	9.4639997	-9.6386995	132.8	560.93054	1139.764
4087164	chlortetracycline	102568-47-8	Clc1c2c(C(=O)C=3[C@H](C[C@@H]4[C@@](O)(C(=O)C(C(=O)N)=C(O)[C@H]4N(C)C)C=3O)[C@@]2(O)C)c(O)cc1		9	8	2	0.148	-3.3257	181.62	380.20532	478.88498
7069578	hexobarbital	56-29-1	OC1=NC(=O)C(C)(C=2CCCCC=2)C(=O)N1C		4	2	1	1.638	-2.3835199	69.970001	234.28186	236.271
7341754	pilocarpine	54-71-7	O1C[C@H](Cc2n(cnc2)C)[C@H](CC)C1=O		2	0	3	0.85600001	-1.30331	44.119999	209.65178	208.261
7431228	tetraethylammonium ion	56-34-8	[N+](CC)(CC)(CC)CC		0	0	4	1.21	-0.66689003	0	198.83182	130.255
7493556	2-chloro-1,1,1,2-tetrafluoroethane	2837-89-0	ClC(F)C(F)(F)F		0	0	1	1.90668	-1.64323	0	97.59404	136.47499
7699583	thiopental	71-73-8	[S-]C=1NC(=O)C(C(CCC)C)(CC)C(=O)N=1.[Na+]		3	1	4	3.6070001	-4.8211198	58.529999	313.86398	264.32501
7716767	dibenzofuran	132-64-9	o1c2c(c3c1cccc3)cccc2		0	0	0	3.608	-4.6768899	13.14	150.30583	168.19499
7849234	chlorzoxazone	95-25-0	Clc1cc2NC(Oc2cc1)=O		1	1	0	1.796	-2.8966501	38.330002	137.63802	169.567
7974482	2,2-dichloro-1,1,1-trifluoroethane	306-83-2	ClC(Cl)C(F)(F)F		0	0	1	2.1551199	-2.08482	0	110.76626	152.92999
8029498	chloropentafluorobenzene	344-07-0	Clc1c(F)c(F)c(F)c(F)c1F		0	0	0	3.2509999	-3.59407	0	138.7491	202.50899
8079349	deuterium	7782-39-0	[H][H]		0	0	0	0.26800001	-0.70128	0	21.563894	2.016
8104122	1,1-dichloro-1-fluoroethane	1717-00-6	ClC(Cl)(F)C		0	0	0	2.0811999	-1.88392	0	100.52428	116.95
8145128	dihydropyridine	3337-17-5	N1C=CCC=C1		0	1	0	0.164	0.06662	12.03	93.707069	81.117996
8248934	furan	110-00-9	o1cccc1		0	0	0	0.74199998	-0.98352998	13.14	78.237694	68.074997
8354589	gentamicin	1403-66-3	O1[C@H](O[C@H]2[C@H](O)[C@@H](O[C@H]3OC[C@@](O)(C)[C@H](NC)[C@H]3O)[C@H](N)C[C@@H]2N)[C@H](N)CC[C@H]1C(NC)C		12	8	7	-2.905	0.37085	199.73	416.61554	477.603
8588185	methoxyacetic acid	50402-70-5	O(CC(O)=O)C		3	2	2	-0.287	0.27098	46.529999	102.063	90.077995
8789790	difluoromethane	75-10-5	FCF		0	0	0	0.61691999	0.05658	0	53.250378	52.022999
8863281	cocaine	50-36-2	O(C(=O)c1ccccc1)[C@H]1C[C@H]2[N@@]([C@@H](CC2)[C@H]1C(OC)=O)C		3	0	5	2.4230001	-2.7321401	55.84	283.85889	303.358
8887461	benzoic acid	65-85-0	OC(=O)c1ccccc1		2	2	1	1.5829999	-1.35428	37.299999	123.09335	122.12299
8938250	ethyl	74-84-0	CC		0	0	0	1.6578	-0.87186003	0	58.816898	30.07
9041681	halothane	151-67-7	BrC(Cl)C(F)(F)F		0	0	1	2.36112	-2.41307	0	122.54162	197.381
9073592	ethylenedibromide	25429-23-6	BrC=CBr		0	0	0	1.614	-1.81692	0	118.95403	185.84599
9073601	vinyl fluoride	75-02-5	FC=C		0	0	0	0.64700001	-0.17721	0	63.937885	46.043999
9091511	retinoic acid	302-79-4	OC(=O)\C=C(\C=C\C=C(\C=C\C=1C(CCCC=1C)(C)C)/C)/C		2	2	5	4.6290002	-7.5974302	37.299999	339.99521	300.44199
9098877	2',3'-dideoxyinosine	14187-31-6	O1[C@@H](CC[C@@H]1n1c2ncnc(O)c2nc1)CO		6	2	2	0.075060003	-1.68847	93.290001	202.18951	236.231
9111190	1,2-epoxy-3-butene	62249-80-3	O1CC1C=C		1	0	1	0.639	-0.37825	12.53	78.237694	70.090996
9221837	paraoxon	311-45-5	P(Oc1ccc([N+](=O)[O-])cc1)(OCC)(OCC)=O		4	0	7	1.8660001	-3.01267	90.580002	267.7251	275.19699
9251507	isosorbide dinitrate	87-33-2	O1[C@H]2[C@H](OC[C@@H]2O[N+](=O)[O-])[C@H](O[N+](=O)[O-])C1		2	0	4	-0.016000001	-1.96048	128.56	181.08679	236.136
9266803	1,2-dichlorobenzene	95-50-1	Clc1ccccc1Cl		0	0	0	3.0880001	-2.8534601	0	131.43736	147.004
9274797	lindane	319-85-7	ClC1C(Cl)C(Cl)C(Cl)C(Cl)C1Cl		0	0	0	3.9879999	-4.3310599	0	204.61015	290.832
9316818	melphalan	148-82-3	ClCCN(CCCl)c1ccc(cc1)C[C@H](N)C(O)=O		3	3	8	-0.49972999	-2.5650799	66.559998	290.23724	305.20499
9356303	chloral hydrate	302-17-0	ClC(Cl)(Cl)C(O)O		2	2	1	0.60808003	-1.47395	40.459999	130.58818	165.403
9383730	zidovudine	30516-87-1	O1[C@H](CO)[C@@H](N=[N+]=[N-])C[C@@H]1N1C=C(C)C(=O)NC1=O		6	2	3	-2.075	-0.66157001	103.59	241.22974	267.245
9561487	barbiturate	67-52-7	O=C1[N-]C(=O)NC(=O)C1		1	1	0	-1.375	-0.4341	63.240002	111.21401	127.07899
9616196	phenobarbital	50-06-6	O=C1NC(=O)NC(=O)C1(CC)c1ccccc1		3	2	2	1.7180001	-2.94871	75.269997	221.87347	232.239
9637796	2,4-toluenediamine	95-80-7	Nc1cc(N)ccc1C		0	2	0	0.89499998	-0.98711002	52.040001	127.92655	122.171
9818711	p-phenylbenzoic acid	92-92-2	OC(=O)c1ccc(cc1)-c1ccccc1		2	2	2	3.543	-3.7806599	37.299999	190.74442	198.22099
9871428	dihydrotestosterone	521-18-6	O=C1CC[C@]2([C@H](C1)CC[C@H]1[C@@H]3CC[C@H](O)[C@]3(CC[C@@H]12)C)C		2	1	0	3.654	-4.5466099	37.299999	253.97839	290.44699
9952073	octafluoropropane	76-19-7	FC(F)(F)C(F)(F)C(F)(F)F		0	0	0	0.405	0.085770003	0	48.129391	34.032997
10079206	1,2,4-trimethylbenzene	95-63-6	c1c(C)c(ccc1C)C		0	0	0	3.3477001	-2.8066399	0	142.27646	120.195
10222575	tetrahydrofuran	109-99-9	O1CCCC1		1	0	0	0.74000001	-0.28556001	9.2299995	78.237694	72.106995
10224658	moxalactam	64952-97-2	S(CC=1CO[C@H]2N(C=1C(O)=O)C(=O)[C@@]2(OC)NC(=O)C(C(O)=O)c1ccc(O)cc1)c1nnnn1C		12	6	10	-0.62099999	-3.5260301	206.3	437.01001	520.479
10366546	p,p'-DDE	72-55-9	Clc1ccc(cc1)C(=C(Cl)Cl)c1ccc(Cl)cc1		0	0	2	6.8973598	-6.7624002	0	267.29181	318.03
10367338	tert-amyl methyl ether	994-05-8	O(C(CC)(C)C)C		1	0	2	2.0320001	-0.91658002	9.2299995	142.19603	102.17699
10416263	phthalate	3198-29-6	O=C([O-])c1ccccc1C(=O)[O-]		0	0	2	1.5	-1.8445801	80.260002	151.33574	164.116
10514002	2,4,4-trimethyl-2-pentanol	690-37-9	OC(CC(C)(C)C)(C)C		1	1	2	2.619	-2.1170599	20.23	176.41766	130.231
10696765	di(n-butyl) phthalate	84-74-2	O(C(=O)c1ccccc1C(OCCCC)=O)CCCC		2	0	10	4.5799999	-4.2367401	52.599998	295.37723	278.34799
10813768	4,4'-methylenedianiline	101-77-9	Nc1ccc(cc1)Cc1ccc(N)cc1		0	2	2	2.6099999	-2.9430201	52.040001	195.57761	198.269
10814553	ethylene glycol monomethyl ether	109-86-4	O(CCO)C		2	1	2	-0.486	0.46935999	29.459999	95.846054	76.095001
10814554	ethylene glycol ethyl ether	110-80-5	O(CCO)CC		2	1	3	-0.145	0.14215	29.459999	111.65455	90.122002
10870985	triazolam	28911-01-5	Clc1ccccc1C1=NCc2n(-c3c1cc(Cl)cc3)c(nn2)C		3	0	1	4.5900002	-5.2839198	43.07	293.29276	343.21698
10993208	grepafloxacin	119914-60-2	Fc1c(c2c(N(C=C(C(O)=O)C2=O)C2CC2)cc1N1C[C@@H](NCC1)C)C		4	3	3	1.756	-3.22227	72.879997	311.34406	359.401
11046112	5-fluorouracil	51-21-8	FC1=CNC(=O)NC1=O		2	2	0	-0.85799998	-0.80229002	58.200001	110.11806	130.078
11258618	phosphorothioate	10101-88-9	S=P([O-])([O-])[O-]		0	0	0	-0.68400002	-0.29824001	83.300003	95.786102	111.037
11295868	acrylic acid	79-10-7	OC(=O)C=C		2	2	1	0.45699999	-0.082610004	37.299999	87.059288	72.062996
11437638	ethylene oxide	75-21-8	O1CC1		1	0	0	-0.14399999	0.11798	12.53	46.620705	44.052998
11452131	methyl tert-butyl ether	1634-04-4	O(C(C)(C)C)C		1	0	1	1.418	-0.71481001	9.2299995	126.38754	88.150002
11453305	vinyl chloride	75-01-4	ClC=C		0	0	0	1.086	-0.61879998	0	77.1101	62.498997
11465417	simvastatin	79902-63-9	O1[C@@H](C[C@@H](O)CC1=O)CC[C@@H]1[C@@H]2C(=C[C@@H](C[C@@H]2OC(=O)C(CC)(C)C)C)C=C[C@@H]1C		3	1	7	4.4200001	-4.4295201	72.830002	400.86224	418.57401
11495500	glycyrrhizic acid	1405-86-3	O1[C@H](C(O)=O)[C@@H](O)[C@H](O)[C@@H](O[C@@H]2O[C@H](C(O)=O)[C@@H](O)[C@H](O)[C@H]2O)[C@H]1O[C@H]1CC[C@@]2([C@@H]3[C@](CC[C@H]2C1(C)C)(C)[C@@]1(CC[C@@]2([C@H](C1=CC3=O)C[C@](CC2)(C(O)=O)C)C)C)C		16	11	7	1.91074	-7.3087502	267.04001	703.724	822.94196
11498270	diethanolamine	111-42-2	OCCNCCO		3	3	4	-1.489	1.0476	52.490002	117.53238	105.137
11714482	isoprene	78-79-5	C(C=C)(C)=C		0	0	1	2.5125	-2.1672001	0	106.24239	68.118996
11719163	lidocaine	137-58-6	O=C(Nc1c(cccc1C)C)CN(CC)CC		2	1	6	2.2219999	-2.4602201	32.34	269.27347	234.343
11920762	gallamine	153-76-4	O(CCN(CC)CC)c1c(OCCN(CC)CC)cccc1OCCN(CC)CC		6	0	18	2.95048	-3.19295	37.41	505.63397	423.642
12182764	enflurane	13838-16-9	ClC(F)C(F)(F)OC(F)F		1	0	3	2.3497601	-1.54605	9.2299995	133.52724	184.491
12388841	warfarin	2610-86-8	O1c2c(cccc2)C(O)=C(C(CC(=O)C)c2ccccc2)C1=O		3	1	4	3.431	-4.37923	63.599998	279.61612	308.33298
12439595	methotrexate	59-05-2	OC(=O)CC[C@H](NC(=O)c1ccc(N(Cc2nc3c(nc(nc3N)N)nc2)C)cc1)C(O)=O		9	7	10	-0.44040999	-3.2484901	210.53999	410.51788	454.44699
12473414	aldehyde	1632-89-9	O=CC		1	0	0	0.171	0.36954999	17.07	65.033844	44.052998
12595173	phenol	108-95-2	Oc1ccccc1		1	1	0	1.598	-1.02293	20.23	101.06792	94.112999
12603776	oxytetracycline	79-57-2	O.O.OC=1[C@@H](N(C)C)[C@H]2[C@@](O)(C(=O)C=1C(=O)N)C(O)=C1[C@@H]([C@](O)(c3c(C1=O)c(O)ccc3)C)[C@@H]2O		12	11	2	-1.457	-2.1870999	201.85001	417.38925	496.46899
12676454	vinyl acetate	108-05-4	O(C(=O)C)C=C		1	0	2	0.42699999	-0.17752001	26.299999	111.65455	86.089996
12692732	hexamethyldisiloxane	107-46-0	[Si](O[Si](C)(C)C)(C)(C)C		0	0	2	-0.057999998	0.78833997	9.2299995	201.84407	162.379
12848776	dextromethorphan	125-71-3	O(C)c1cc2[C@]34[C@@H]([C@@H](N(CC3)C)Cc2cc1)CCCC4		2	0	1	3.556	-3.6243801	12.47	256.4213	271.40399
12889740	capecitabine	154361-50-9	FC1=CN([C@@H]2O[C@H](C)[C@@H](O)[C@H]2O)C(=O)N=C1NC(OCCCCC)=O		6	3	8	0.82599998	-2.9089601	120.69	326.3259	359.354
12902191	ethylene	74-85-1	C=C		0	0	0	1.3118	-0.70407999	0	58.816898	28.053999
14550762	methanol	865-33-8	OC		1	1	0	-0.40400001	0.61199999	20.23	49.225349	32.042
14657515	2,2',5,5'-tetrachlorobiphenyl	35693-99-3	Clc1ccc(Cl)cc1-c1cc(Cl)ccc1Cl		0	0	1	6.3039999	-6.7484198	0	235.67482	291.992
14713563	caffeine	58-08-2	O=C1N(C)C(=O)N(c2ncn(c12)C)C		3	0	0	-0.60399997	-0.68832999	58.439999	207.58551	194.194
14962511	amiodarone	1951-25-3	Ic1cc(cc(I)c1OCCN(CC)CC)C(=O)c1c2c(oc1CCCC)cccc2		3	0	11	8.1879997	-9.0343504	42.68	472.55313	645.31897
15056811	Ethyl acrylate	140-88-5	O(C(=O)C=C)CC		1	0	3	1.062	-0.82214999	26.299999	127.46304	100.117
15129550	chlorobenzene	108-90-7	Clc1ccccc1		0	0	0	2.4979999	-2.11917	0	113.14417	112.559
15155555	3,3'-diindolylmethane	1968-05-4*	[nH]1cc(c2c1cccc2)Cc1c2c([nH]c1)cccc2		0	2	2	4.3559999	-3.7676101	31.58	216.47388	246.31299
15258115	tolbutamide	64-77-7	S(=O)(=O)(NC(=O)NCCCC)c1ccc(cc1)C		3	2	7	2.0940001	-3.1694	75.269997	267.24789	270.353
15474619	diazinon	333-41-5	S=P(Oc1nc(nc(c1)C)C(C)C)(OCC)OCC		4	0	7	2.6329999	-3.39906	85.559998	313.97763	304.35098
15672755	2-butoxyacetaldehyde	29043-89-8	O(CCCC)CC=O		2	0	5	1.36	-0.80993003	26.299999	143.27155	116.16
15711588	taurocholate	145-42-6	S(=O)(=O)([O-])CCNC(=O)CC[C@@H](C)[C@H]1CC[C@H]2[C@H]3[C@H](C[C@H](O)[C@]12C)[C@@]1([C@@H](C[C@H](O)CC1)C[C@H]3O)C		4	4	8	2.3299999	-4.56109	141	439.65002	514.70398
15716481	ethyleneglycol	107-21-1	OCCO		2	2	1	-1.098	0.81454003	40.459999	71.250793	62.067997
15716482	glycolicAcid	68299-02-5	OC(=O)CO		3	3	1	-0.89899999	0.61615998	57.529999	77.467735	76.050995
15764529	2,5-hexanedione	110-13-4	O=C(CCC(=O)C)C		2	0	3	-0.17200001	-0.031800002	34.139999	134.48477	114.144
15799626	arsenic compound	541-25-3	[AsH3]		0	0	0	0.433	-1.18223	0	50.265484	77.945999
15876203	propylene glycol	57-55-6	OC(CO)C		2	2	1	-0.63599998	0.48732999	40.459999	87.059288	76.095001
16036752	dimethylsulfate	77-78-1	S(OC)(OC)(=O)=O		4	0	2	-0.266	-0.21083	52.599998	129.73634	126.132
16127043	amoxicillin	26787-78-0	S1[C@H]2N([C@@H](C(O)=O)C1(C)C)C(=O)[C@@H]2NC(=O)[C@H](N)c1ccc(O)cc1.O.O.O		9	8	5	0.43399999	-2.74755	132.96001	387.01031	419.45499
16246510	2-butoxyethanol	111-76-2	O(CCCC)CCO		2	1	5	0.91100001	-0.57484001	29.459999	143.27155	118.17599
16305582	pyrimidine	24903-66-0	n1cccnc1		2	0	0	-0.47	-0.28773999	25.780001	92.563179	80.089996
16481338	hexachlorobenzene	118-74-1	Clc1c(Cl)c(Cl)c(Cl)c(Cl)c1Cl		0	0	0	5.4460001	-5.7906199	0	204.61015	284.784
16500013	bromate	15541-45-4	[Br+2]([O-])([O-])[O-]		0	0	0	1.523	-1.81432	51.209999	80.133301	127.901
16573635	genistein	446-72-0	O1C=C(C(=O)c2c1cc(O)cc2O)c1ccc(O)cc1		4	3	1	1.915	-3.17343	86.989998	222.59909	270.23999
16714062	coenzyme A	92100-66-8	SCCNC(=O)CCNC(=O)C(O)C(COP(OP(OCC1OC(n2c3ncnc(N)c3nc2)C(O)C1OP(O)(O)=O)(O)=O)(O)=O)(C)C		18	12	20	-5.1129398	-2.2888899	385.35999	649.85089	767.53998
16729270	oxycodone	76-42-6	O1[C@@H]2[C@]34CCN([C@H](Cc5c3c1c(OC)cc5)[C@]4(O)CCC2=O)C		5	1	1	0.76300001	-2.2123401	59	261.80042	315.36899
16734081	ramipril	87333-19-5	O(CC)C(=O)[C@@H](N[C@H](C(=O)N1[C@@H]2[C@H](C[C@H]1C(O)=O)CCC2)C)CCc1ccccc1		5	3	11	3.332	-3.69472	95.940002	390.80466	416.51801
16758333	methadone	1095-90-5	O=C(C(CC(N(C)C)C)(c1ccccc1)c1ccccc1)CC		2	0	7	5.2410002	-3.9042799	20.309999	349.45984	309.453
16810558	Diazepam	439-14-5	Clc1cc2c(N(C)C(=O)CN=C2c2ccccc2)cc1		2	0	1	3.109	-4.5316901	32.669998	264.78381	284.746
16919695	ketamine	6740-88-1	Clc1ccccc1C1(NC)CCCCC1=O		2	1	2	3.0810001	-2.82709	29.1	224.38567	237.73
16944508	endosulfan	115-29-7	ClC12C3C(COS(OC3)=O)C(Cl)(C1(Cl)Cl)C(Cl)=C2Cl		3	0	0	3.83236	-6.24405	54.740002	284.10034	406.92798
17030466	1,1,1,2-tetrafluoroethane	811-97-2	FC(F)(F)CF		0	0	1	1.16776	-0.99721998	0	79.300842	102.03
17324392	chloroprene	126-99-8	ClC(C=C)=C		0	0	1	2.2850001	-1.41383	0	108.72709	88.536995
17382449	chlordecone	143-50-0	ClC12C3(Cl)C4(Cl)C5(Cl)C(Cl)(C1(Cl)C4=O)C2(Cl)C(Cl)(Cl)C35Cl		1	0	0	5.7183599	-8.3748503	17.07	317.84491	490.63898
17397901	dioxin	1746-01-6	Clc1cc2Oc3cc(Cl)c(Cl)cc3Oc2cc1Cl		0	0	0	4.8699999	-7.0654402	18.459999	238.48235	321.974
17455115	buprenorphine	52485-79-7	O1[C@@H]2[C@]34[C@@]5([C@H](N(CC3)CC3CC3)Cc3c4c1c(O)cc3)C[C@H]([C@](O)(C(C)(C)C)C)[C@]2(OC)CC5		5	2	5	4.8249998	-4.1974201	62.16	409.21832	467.64999
17611050	1,1,1-trifluoroethane	27987-06-0	FC(F)(F)C		0	0	0	1.39376	-1.0007401	0	74.179855	84.039993
17634557	temozolomide	85622-93-1	O=C1n2c(N=NN1C)c(nc2)C(=O)N		5	1	1	-2.72	-1.05165	105.94	180.10962	194.15399
17638682	1,2,3,5-tetramethylbenzene	527-53-7	c1c(C)c(C)c(cc1C)C		0	0	0	3.8515999	-3.28056	0	158.08495	134.222
17656487	bromodichloromethane	75-27-4	BrC(Cl)Cl		0	0	0	1.94408	-1.6511199	0	109.66336	163.82899
17804862	carbofuran	1563-66-2	O1c2c(CC1(C)C)cccc2OC(=O)NC		2	1	3	2.2119999	-2.4609301	47.560001	218.53244	221.256
17897969	1,4-Dioxane	123-91-1	O1CCOCC1		2	0	0	-0.226	-0.024660001	18.459999	93.241409	88.105995
18226845	1,1,1-trichloroethane	71-55-6	ClC(Cl)(Cl)C		0	0	0	2.13908	-2.32551	0	118.15429	133.405
18242812	dichloroacetic acid	79-43-6	ClC(Cl)C(O)=O		2	2	1	0.89736003	-0.99766999	37.299999	107.83719	128.942
18302046	acetaldehyde	75-07-0	O=CC		1	0	0	0.171	0.36954999	17.07	65.033844	44.052998
18385209	chloroethane	68411-72-3	ClCC		0	0	0	1.1849999	-0.68303001	0	77.1101	64.514999
18389704	Sulfamethazine	1981-58-4	S(=O)(=O)(Nc1nc(cc(n1)C)C)c1ccc(N)cc1		4	2	3	0.52899998	-2.8989799	97.970001	257.12918	278.336
18430741	dimethylarsinic acid	75-60-5	[As](O)(=O)(C)C		2	1	0	-0.28200001	0.89186001	37.299999	107.82545	137.998
18572294	melamine	108-78-1	n1c(nc(nc1N)N)N		3	3	0	-2.441	-1.4180599	116.73	117.31992	126.123
18579268	ethylene dichloride (1,2-dichloroethane)	107-06-2	ClCCCl		0	0	1	1.398	-1.1210999	0	95.403297	98.959999
18611115	hydrocortisone	50-23-7	O=C1CC[C@@]2([C@@H]3[C@H]([C@@H]4CC[C@](O)(C(=O)CO)[C@]4(C[C@@H]3O)C)CCC2=C1)C		5	3	2	1.0140001	-2.9347701	94.830002	309.38766	362.466
18645725	n-decane	124-18-5	C(CCCCC)CCCC		0	0	7	6.5609999	-4.9936199	0	185.28485	142.286
19079712	PCB-153	35065-27-1	Clc1cc(Cl)c(Cl)cc1-c1cc(Cl)c(Cl)cc1Cl		0	0	1	7.5580001	-8.217	0	272.26123	360.88199
19131523	matrine	519-02-8	O=C1N2[C@@H]([C@@H]3[C@H]4N(CCC[C@H]4C2)CCC3)CCC1		2	0	0	1.6390001	-1.39557	23.549999	215.89061	248.37
19270017	butyl alcohol	71-36-3	OCCCC		1	1	2	0.99299997	-0.43220001	20.23	96.650833	74.123001
19350452	levofloxacin	100986-85-4	Fc1cc2c3N(C=C(C(O)=O)C2=O)[C@H](COc3c1N1CCN(CC1)C)C		5	2	2	0.67699999	-2.8395901	73.32	322.94769	361.37299
19385711	moxifloxacin	354812-41-2	Fc1cc2c(N(C=C(C(O)=O)C2=O)C2CC2)c(OC)c1N1C[C@H]2[C@H](NCCC2)C1		5	3	4	1.892	-3.4136801	82.110001	330.76486	401.43799
19465123	celecoxib	169590-42-5	S(=O)(=O)(N)c1ccc(-n2nc(cc2-c2ccc(cc2)C)C(F)(F)F)cc1		3	1	4	3.11676	-5.8439698	77.980003	316.83493	381.37799
19519155	methyl iodide	21410-51-5	IC		0	0	0	1.442	-1.39881	0	77.230019	141.939
19519156	Iodomethane	74-88-4	IC		0	0	0	1.442	-1.39881	0	77.230019	141.939
19545510	molinate	2212-67-1	S(CC)C(=O)N1CCCCCC1		1	0	3	2.5910001	-1.98809	20.309999	199.27913	187.30699
19589231	cimetidine	2984-61-4	S(Cc1nc[nH]c1C)CCN\C(=N\C#N)\NC		4	4	8	-0.278	-1.9627399	88.889999	263.75424	252.34599
19701883	1,1,1,2,2-pentafluoroethane	354-33-6	FC(F)(F)C(F)F		0	0	1	1.46768	-1.20164	0	84.421829	120.02
19710640	codeine	6059-47-8	O1[C@@H]2[C@]34[C@H]([C@H](N(CC3)C)Cc3c4c1c(OC)cc3)C=C[C@@H]2O		4	1	1	1.201	-2.0596001	41.93	250.44205	299.37
19739673	fexofenadine	83799-24-0	OC(C1CCN(CC1)CCCC(O)c1ccc(cc1)C(C(O)=O)(C)C)(c1ccccc1)c1ccccc1		5	4	10	7.2950001	-5.8537102	81	492.74573	501.66699
19754911	monensin	17090-79-8	O1[C@@H]([C@H](C[C@@H](C)[C@]1(O)CO)C)[C@@H]1O[C@@H]([C@]2(O[C@H](CC2)[C@]2(O[C@]3(O[C@H]([C@H]([C@@H](OC)[C@@H](C(O)=O)C)C)[C@H](C)[C@@H](O)C3)CC2)C)CC)[C@H](C1)C		11	5	10	7.132	-5.0606899	153.37	591.69604	670.88098
19788408	diisopropylfluorophosphate	55-91-4	P(F)(OC(C)C)(OC(C)C)=O		3	0	4	1.572	-1.35583	35.529999	192.83943	184.147
19814607	technetium	7440-26-8	[Tc]		0	0	0	-0.061999999	0.26062	0	36.316814	97.906998
19852561	Trichloroethylene	79-01-6	Cl\C(\Cl)=C\Cl		0	0	0	2.2883601	-2.2804599	0	113.6965	131.38899
19875680	N-methyl pyrrolidone	872-50-4	O=C1N(CCC1)C		1	0	0	-0.208	0.11035	20.309999	112.33241	99.132996
19884323	clarithromycin	81103-11-9	O1[C@H](CC)[C@](O)(C)[C@H](O)[C@@H](C)C(=O)[C@@H](C[C@](OC)(C)[C@H](O[C@@H]2O[C@@H](C[C@H](N(C)C)[C@H]2O)C)C(C)[C@H](O[C@@H]2O[C@@H](C)[C@H](O)[C@](OC)(C2)C)[C@@H](C)C1=O)C		13	4	8	3.1247399	-3.9065599	182.91	731.14795	747.96399
19915083	1,1,1,3,3-pentafluoropropane	460-73-1	FC(F)(F)CC(F)F		0	0	2	1.90968	-1.40341	0	100.23032	134.047
19920072	3,5,6-trichloro-2-pyridinol	6515-38-4	Clc1cc(Cl)c(Cl)nc1O		2	1	0	2.9849999	-2.5901799	33.119999	154.80362	198.43599
19937834	valsartan	137862-53-4	OC(=O)[C@H](N(Cc1ccc(cc1)-c1ccccc1-c1[nH]nnn1)C(=O)CCCC)C(C)C		7	5	11	4.9850001	-6.4538002	112.07	424.87097	435.52798
19966142	cyclohexane	110-82-7	C1CCCCC1		0	0	0	3.6154001	-2.8306999	0	94.850967	84.161995
20025966	diltiazem	42399-41-7	S1c2c(N(CCN(C)C)C(=O)[C@H](OC(=O)C)[C@@H]1c1ccc(OC)cc1)cccc2		4	0	7	3.2639999	-4.7829199	59.080002	413.6871	414.526
20045428	dibromoacetic acid	631-64-1	BrC(Br)C(O)=O		2	2	1	1.30936	-1.65417	37.299999	131.38791	217.84399
20077212	zearalenone	17924-92-4	O1[C@H](CCCC(=O)CCC\C=C\c2c(C1=O)c(O)cc(O)c2)C		4	2	0	3.372	-2.8940101	83.830002	297.22449	318.36899
20097188	nicotine	54-11-5	n1cc(ccc1)[C@H]1N(CCC1)C		2	0	1	1.375	-0.55057001	16.129999	172.62262	162.23599
20124397	estradiol	113-38-2	Oc1cc2CC[C@H]3[C@@H]4CC[C@H](O)[C@]4(CC[C@@H]3c2cc1)C		2	2	0	3.8510001	-4.21839	40.459999	226.77847	272.388
20164113	pyridalyl	179101-81-6	Clc1cc(OCC=C(Cl)Cl)cc(Cl)c1OCCCOc1ncc(cc1)C(F)(F)F		3	0	10	7.0571198	-7.26827	40.580002	405.56448	491.12
20171981	ethylbenzene	100-41-4	c1ccccc1CC		0	0	1	3.0208001	-2.3740201	0	126.46796	106.168
20186885	p-tert-octylphenol	27193-28-8	Oc1ccc(cc1)C(CC(C)(C)C)(C)C		1	1	3	4.7379999	-5.1033902	20.23	250.3187	206.32899
20200215	deltamethrin	52918-63-5	Br\C(\Br)=C\[C@H]1[C@@H](C(O[C@H](C#N)c2cc(Oc3ccccc3)ccc2)=O)C1(C)C		2	0	8	6.1163602	-7.6350899	59.32	409.77353	505.20599
20310018	bunitrolol	23093-74-5	O(CC(O)CNC(C)(C)C)c1ccccc1C#N		3	2	7	1.766	-2.3322201	65.279999	272.73813	248.32599
20337920	doxorubicin	23214-92-8	O1[C@@H](C)[C@@H](O)[C@@H](N)C[C@@H]1O[C@@H]1c2c(C[C@](O)(C1)C(=O)CO)c(O)c1c(C(=O)c3c(cccc3OC)C1=O)c2O		12	6	5	0.50700003	-3.8296001	206.07001	426.55142	543.52496
20400482	acetone	67-64-1	O=C(C)C		1	0	0	0.097000003	0.063390002	17.07	80.842339	58.079998
20415622	anecortave	7753-60-8	O=C1CC[C@]2(C(=C1)CC[C@H]1[C@@H]3CC[C@](O)(C(=O)COC(=O)C)[C@]3(CC=C12)C)C		4	1	4	2.405	-4.1816602	80.669998	349.79141	386.48798
20438835	2,2,4-trimethylpentane	540-84-1	C(CC(C)C)(C)(C)C		0	0	2	5.1241999	-3.9631801	0	165.05928	114.23199
20554023	cilostazol	73963-72-1	O(CCCCc1nnnn1C1CCCCC1)c1cc2CCC(=O)Nc2cc1		5	1	7	2.5840001	-3.0836	81.93	333.26846	369.46899
20561556	ether	2679-89-2	O(CC)CC		1	0	2	0.88999999	-0.3876	9.2299995	105.43761	74.123001
20576487	aprepitant	170729-80-3	Fc1ccc(cc1)[C@H]1N(CCO[C@H]1O[C@H](C)c1cc(cc(c1)C(F)(F)F)C(F)(F)F)CC1=NC(=O)NN1		5	2	8	5.4635201	-6.8309999	75.190002	423.62863	534.43201
20600458	acrylonitrile	107-13-1	N#CC=C		1	0	1	0.44	-0.46414	23.790001	83.258942	53.063999
20655322	dichloromethane	75-09-2	ClCCl		0	0	0	1.30436	-0.82660002	0	79.594803	84.932999
20659130	Nitric oxide	14332-28-6	O=N		2	1	0	0.294	-0.12395	40.919998	39.910698	31.014
20692312	Hydroquinone	123-31-9	Oc1ccc(O)cc1		2	2	0	1.29	-0.66097999	40.459999	107.28486	110.112
20708061	carbaryl	63-25-2	O(C(=O)NC)c1c2c(ccc1)cccc2		1	1	3	2.7030001	-3.45014	38.330002	198.38728	201.22499
20821642	methylmercury	22967-92-6	[Hg+]C		0	0	0	-0.085000001	0.391	0	62.42524	215.627
20919799	nonane	111-84-2	C(CCCC)CCCC		0	0	6	5.9481001	-4.4784002	0	169.47636	128.259
20950354	valnemulin	101312-92-9	S(C(CNC(=O)[C@H](N)C(C)C)(C)C)CC(O[C@@H]1C[C@](C=C)(C)[C@@H](O)[C@@H]([C@]23[C@H]([C@@]1(C)[C@@H](CC2)C)C(=O)CC3)C)=O		5	3	11	4.7410002	-6.0048499	118.72	566.1355	564.83197
21069337	apicidin	183506-66-3	O=C1N[C@@H]([C@H](CC)C)C(=O)N2[C@H](CCCC2)C(=O)N[C@@H](CCCCCC(=O)CC)C(=O)N[C@H]1Cc1c2c(n(OC)c1)cccc2		5	3	12	3.8010001	-6.0127802	138.84	592.7749	623.79498
21074520	ethylene glycol	107-21-1	OCCO		2	2	1	-1.098	0.81454003	40.459999	71.250793	62.067997
21104004	topotecan	119413-54-6	O1CC2=C(C=C3N(Cc4c3nc3c(c4)c(CN(C)C)c(O)cc3)C2=O)[C@@](O)(CC)C1=O		6	2	3	2.0409999	-3.9270401	103.2	368.61926	421.453
21177424	biphenyl	68409-73-4	c1ccccc1-c1ccccc1		0	0	1	3.8659999	-3.81126	0	162.50203	154.21199
21266075	arsenic	7784-42-1	[AsH3]		0	0	0	0.433	-1.18223	0	50.265484	77.945999
21386179	1,3-butadiene	106-99-0	C(C=C)=C		0	0	1	2.2976	-1.8368	0	90.433891	54.091999
21421739	1Alpha,25-dihydroxyvitamin D3	32222-06-3	O[C@H]1C[C@H](O)C\C(=C\C=C/2\[C@@H]3CC[C@H]([C@@H](CCCC(O)(C)C)C)[C@]3(CCC\2)C)\C1=C		3	3	6	5.3969998	-7.9012499	60.689999	407.61322	416.646
21433037	soman	96-64-0	P(F)(OC(C(C)(C)C)C)(=O)C		2	0	3	1.998	-1.05216	26.299999	205.59784	182.175
21461673	Benzo-a-pyrene	192-97-2	c12c3c4ccc1c1c(cc2ccc3ccc4)cccc1		0	0	0	6.1690001	-8.3479004	0	207.37025	252.31599
21466818	perchloroethylene	127-18-4	ClC(Cl)=C(Cl)Cl		0	0	0	3.3747201	-3.4005001	0	131.9897	165.834
21474682	mibefradil	116644-53-2	Fc1cc2c(cc1)[C@H](C(C)C)[C@](OC(=O)COC)(CC2)CCN(CCCc1[nH]c2c(n1)cccc2)C		5	2	12	5.3877401	-6.2658701	67.449997	479.7356	495.63898
21512260	Theophylline	58-55-9	O=C1N(C)C(=O)N(c2nc[nH]c12)C		4	2	0	-1.159	-0.79431999	69.300003	179.36862	180.16699
21527341	nelfinavir	159989-64-7	S(C[C@H](NC(=O)c1cccc(O)c1C)[C@H](O)CN1C[C@@H]2[C@H](C[C@H]1C(=O)NC(C)(C)C)CCCC2)c1ccccc1		5	4	12	5.362	-7.3943601	101.9	540.26892	567.79498
21543556	progesterone	57-83-0	O=C1CC[C@@]2([C@@H]3[C@H]([C@@H]4CC[C@H](C(=O)C)[C@]4(CC3)C)CCC2=C1)C		2	0	1	3.3010001	-6.0156002	34.139999	285.59537	314.46899
21549800	Trichloroacetic acid	650-51-1	ClC(Cl)(Cl)C(O)=O		2	2	1	1.30308	-1.99414	37.299999	130.58818	163.38699
21618542	erythromycin	114-07-8	O1[C@H](CC)[C@](O)(C)[C@H](O)[C@@H](C)C(=O)[C@@H](C[C@](O)(C)[C@H](O[C@@H]2O[C@@H](C[C@H](N(C)C)[C@H]2O)C)[C@@H](C)[C@H](O[C@@H]2O[C@@H](C)[C@H](O)[C@](OC)(C2)C)[C@@H](C)C1=O)C		13	5	7	2.7609999	-3.5613799	193.91	706.55267	733.93701
21622944	manganese	7439-96-5	[Mn]		0	0	0	-0.061999999	0.26062	0	36.316814	54.938
21641977	triadimefon	43121-43-3	Clc1ccc(OC(n2ncnc2)C(=O)C(C)(C)C)cc1		4	0	5	2.016	-3.2811501	57.009998	296.18292	293.754
21671946	tulathromycin	217500-96-4	O1[C@H](CC)[C@](O)(C)[C@H](O)[C@H](NC[C@@H](C[C@](O)(C)C(O[C@@H]2O[C@@H](C[C@H](N(C)C)[C@H]2O)C)[C@@H](C)[C@H](O[C@@H]2O[C@@H](C)[C@@](O)(CNCCC)[C@](OC)(C2)C)[C@@H](C)C1=O)C)C		14	7	11	3.7909999	-3.8562601	200.89999	798.04034	806.09198
21705712	toluene	108-88-3	c1ccccc1C		0	0	0	2.3749001	-1.8588001	0	110.65946	92.140999
21705714	diacetyl	431-03-8	O=C(C(=O)C)C		2	0	1	-0.34799999	-0.26796001	34.139999	102.86778	86.089996
21762205	BAY 60-5521	86-50-0	S(P(=S)(OC)OC)CN1N=Nc2c(cccc2)C1=O		5	0	5	1.484	-3.83814	95.580002	291.02386	317.32999
21781871	pyrene	129-00-0	c12c3c4ccc1cccc2ccc3ccc4		0	0	0	4.9120002	-6.4700198	0	171.33618	202.256
21781881	domoic acid	14277-97-5	OC(=O)[C@H]1NC[C@H](/C(=C/C=C/[C@@H](C(O)=O)C)/C)[C@@H]1CC(O)=O		7	7	7	0.29300001	-1.2612	123.93	289.09369	311.33398
21782696	tetrachloride	56-23-5	ClC(Cl)(Cl)Cl		0	0	0	2.42116	-2.81954	0	118.32779	153.823
21784001	carbamate	302-11-4	O=C([O-])N		0	1	0	-0.67000002	0.20596001	66.150002	64.075844	60.031998
21789689	etoposide	33419-42-0	O1CC2[C@@H]([C@@H](c3c(cc4OCOc4c3)C2O[C@@H]2O[C@H]3[C@@H](O[C@@H](OC3)C)[C@H](O)[C@H]2O)c2cc(OC)c(O)c(OC)c2)C1=O		12	3	5	1.6160001	-3.8203299	160.83	455.1481	588.56201
21827216	oseltamivir	196618-13-0	O(C(CC)CC)[C@@H]1C=C(C[C@H](N)[C@H]1NC(=O)C)C(OCC)=O		4	2	9	1.347	-1.94398	90.650002	318.67538	312.41
21876043	Fluconazole	86386-73-4	Fc1cc(F)ccc1C(O)(Cn1ncnc1)Cn1ncnc1		5	1	5	-1.124	-2.3195601	81.650002	275.02823	306.276
21876043	voriconazole	137234-62-9	Fc1cc(F)ccc1[C@](O)([C@@H](C)c1ncncc1F)Cn1ncnc1		5	1	5	0.375	-3.4146099	76.720001	305.74527	349.31598
21969518	methyl parathion	298-00-0	S=P(Oc1ccc([N+](=O)[O-])cc1)(OC)OC		3	0	5	2.3840001	-3.6115301	105.6	250.2646	263.20999
22038087	1-hydroxypyrene	5315-79-7	Oc1c2c3c4c(cc2)cccc4ccc3cc1		1	1	0	4.6020002	-6.1080699	20.23	177.55313	218.25499
22059524	doxycycline	564-25-0	OC=1[C@@H](N(C)C)[C@H]2[C@@](O)(C(=O)C=1C(=O)N)C(O)=C1[C@@H]([C@H](c3c(C1=O)c(O)ccc3)C)[C@@H]2O		9	8	2	-0.833	-2.6391201	181.62	360.88437	444.44
22109716	glucuronide	401-10-5	O1[C@H](C(O)=O)[C@@H](O)[C@H](O)[C@@H](O)[C@@H]1OC(=O)\C=C(\C=C\C=C(\C=C\C=1C(CCCC=1C)(C)C)/C)/C		7	5	8	2.5639999	-7.57019	133.52	462.52148	476.56598
22143528	capreomycin	11003-38-6	O=C/1N[C@@H]([C@H]2N=C(NCC2)N)C(=O)NC[C@H](N)C(=O)N[C@@H](CO)C(=O)N[C@@H](CNC(=O)C[C@@H](N)CCCN)C(=O)N\C\1=C/NC(=O)N		12	14	12	-8.7770004	-0.95485997	378.42001	594.32074	668.71698
22155657	1,1-difluoroethane	75-37-6	FC(F)C		0	0	0	1.04592	-0.44586	0	69.058868	66.049995
22197625	RDX	121-82-4	O=[N+]([O-])N1CN([N+](=O)[O-])CN([N+](=O)[O-])C1		0	0	3	-1.397	-0.45662001	147.17999	199.46419	222.11699
22296170	serotonin	50-67-9	Oc1cc2c([nH]cc2CCN)cc1		2	3	2	1.1799999	-1.03922	62.040001	160.40013	176.21899
22398966	telithromycin	191114-48-4	O1[C@H](CC)[C@]2(OC(=O)N([C@@H]2[C@@H](C)C(=O)[C@@H](C[C@](OC)(C)[C@H](O[C@@H]2O[C@@H](C[C@H](N(C)C)[C@H]2O)C)[C@@H](C)C(=O)[C@@H](C)C1=O)C)CCCCn1cc(nc1)-c1cccnc1)C		11	1	11	3.8427401	-5.3373899	171.85001	798.61176	812.01801
22419876	PLGA	98167-04-5	S(SCCC(=O)NC(CCC(O)=O)C(O)=O)c1ncccc1		6	5	11	1.499	-2.6930599	116.59	313.34985	344.41199
22451016	mitoxantrone	65271-80-9	Oc1c2c(C(=O)c3c(C2=O)c(NCCNCCO)ccc3NCCNCCO)c(O)cc1		8	8	12	-0.53600001	-1.88282	163.17999	389.34714	444.48798
22526410	patupilone	152044-54-7	s1cc(nc1C)\C=C(/C)\[C@H]1OC(=O)C[C@H](O)C(C)(C)C(=O)[C@H](C)[C@@H](O)[C@H](CCC[C@]2(O[C@H]2C1)C)C		6	2	2	3.7620001	-3.4597099	109.25	482.21494	507.69199
22638872	pravastatin	81093-37-0	O(C(=O)[C@H](CC)C)[C@@H]1[C@H]2C(=C[C@@H](O)C1)C=C[C@H](C)[C@@H]2CC[C@@H](O)C[C@@H](O)CC(O)=O		6	5	11	2.427	-2.8643601	124.29	388.70087	424.534
22661948	Tamoxifen	10540-29-1	O(CCN(C)C)c1ccc(cc1)\C(=C(\CC)/c1ccccc1)\c1ccccc1		2	0	8	6.698	-6.83044	12.47	398.69775	371.52399
22677344	styrene	100-42-5	c1ccccc1C=C		0	0	1	3.0818	-2.48157	0	126.46796	104.152
22712485	florfenicol	73231-34-2	ClC(Cl)C(=O)N[C@@H]([C@H](O)c1ccc(S(=O)(=O)C)cc1)CF		4	2	7	1.16836	-3.2041399	83.470001	300.98926	358.21698
22719758	Bromochloromethane	74-97-5	BrCCl		0	0	0	1.51036	-1.15485	0	91.370163	129.384
22719759	m-Xylene	1330-20-7	c1c(cccc1C)C		0	0	0	2.8808	-2.33272	0	126.46796	106.168
22820029	quinidine	56-54-2	O(C)c1cc2c(nccc2[C@H](O)[C@@H]2N3C[C@@H]([C@H](C2)CC3)C=C)cc1		4	1	4	2.77	-3.0364201	45.59	298.2402	324.42398
22859315	trans-permethrin	61949-77-7	Cl\C(\Cl)=C\[C@H]1[C@H](C(OCc2cc(Oc3ccccc3)ccc2)=O)C1(C)C		1	0	7	6.0953598	-6.6012201	35.529999	361.78076	391.29398
22874420	chlorpyrifos	2921-88-2	Clc1cc(Cl)c(Cl)nc1OP(=S)(OCC)OCC		3	0	6	4.5180001	-5.0429702	72.669998	306.76715	350.59
22917642	paclitaxel	33069-62-4	O1[C@@H]2C[C@H](O)[C@@]3([C@H]([C@H](OC(=O)c4ccccc4)[C@]4(O)C[C@H](OC(=O)[C@H](O)[C@@H](NC(=O)c5ccccc5)c5ccccc5)C(=C([C@@H](OC(=O)C)C3=O)C4(C)C)C)[C@]2(OC(=O)C)C1)C		10	4	15	4.335	-8.43188	221.28999	758.50116	853.91797
22954395	ethanol	64-17-5	OCC		1	1	0	-0.063000001	0.28479001	20.23	65.033844	46.069
22955064	2-propanol	67-63-0	OC(C)C		1	1	0	0.39899999	-0.04242	20.23	80.842339	60.095997
23018467	morphine	57-27-2	O1[C@@H]2[C@]34[C@H]([C@H](N(CC3)C)Cc3c4c1c(O)cc3)C=C[C@@H]2O		4	2	0	0.93699998	-1.64727	52.93	227.90363	285.34299
23085739	bisoprolol	66722-44-9	O(CC(O)CNC(C)C)c1ccc(cc1)COCCOC(C)C		5	2	12	2.2637401	-2.5673399	59.950001	350.44559	325.44901
23099439	cotinine	486-56-6	O=C1N(C)[C@@H](CC1)c1cccnc1		2	0	1	0.46799999	-0.39941001	33.200001	178.83957	176.21899
23140331	metformin	657-24-9	N(C(NC(N)=N)=N)(C)C		2	4	3	-0.015	-0.23438001	88.989998	158.07211	129.16699
23146766	aflatoxin	1402-68-2	O1CCC2=C(C1=O)C(Oc1c2c(OC)cc2OC3OC=CC3c12)=O		5	0	1	1.342	-3.7112999	80.290001	247.39723	328.276
23151209	PFOA	2395-00-8	FC(F)(C(F)(F)C(F)(F)C(F)(F)C(F)(F)F)C(F)(F)C(F)(F)C(O)=O		2	2	7	6.6652799	-4.88941	37.299999	242.91655	414.064
23179780	Cyclosporine	59865-13-3	O=C1N(C)[C@@H]([C@H](O)[C@@H](C\C=C\C)C)C(=O)N[C@@H](CC)C(=O)N(CC(=O)N(C)[C@@H](CC(C)C)C(=O)N[C@@H](C(C)C)C(=O)N(C)[C@@H](CC(C)C)C(=O)N[C@@H](C)C(=O)N[C@H](C)C(=O)N(C)[C@@H](CC(C)C)C(=O)N(C)[C@@H](CC(C)C)C(=O)N(C)[C@H]1C(C)C)C		12	5	15	5.2919998	-11.31475	278.79999	1302.8993	1202.635
23201048	itraconazole	84625-61-6	Clc1cc(Cl)ccc1[C@@]1(O[C@H](CO1)COc1ccc(N2CCN(CC2)c2ccc(N3C=NN(C(CC)C)C3=O)cc2)cc1)Cn1ncnc1		7	0	11	6.1440001	-8.5733099	100.79	646.784	705.64697
23262163	dantrolene	7261-97-4	o1c(ccc1C=NN1CC(=O)NC1=O)-c1ccc([N+](=O)[O-])cc1		3	1	4	1.86	-4.97861	120.73	274.36548	314.25699
23278103	benzene	71-43-2	c1ccccc1		0	0	0	1.906	-1.3848799	0	94.850967	78.113998
23303442	propofol	2078-54-8	Oc1c(cccc1C(C)C)C(C)C		1	1	2	3.8800001	-3.4047501	20.23	195.91888	178.27499
23307233	rosiglitazone	122320-73-4	S1C(Cc2ccc(OCCN(C)c3ncccc3)cc2)C(=O)NC1=O		4	1	7	2.6210001	-4.00172	71.529999	337.70563	357.43399
23314320	oxime	1794-86-1	Cl\C(\Cl)=N\O		2	1	0	1.78536	-1.37959	32.59	98.336647	113.931
23315145	lapatinib	231277-92-2	Clc1cc(Nc2ncnc3c2cc(cc3)-c2oc(cc2)CNCCS(=O)(=O)C)ccc1OCc1cc(F)ccc1		6	2	11	4.842	-8.9119701	106.35	504.20816	581.06799
23340476	tyrosine	60-18-4	Oc1ccc(cc1)CC(N)C(O)=O		4	4	3	-1.83073	-0.74515998	83.550003	169.56084	181.19099
23344790	lorazepam	846-49-1	Clc1ccccc1C1=NC(O)C(=O)Nc2c1cc(Cl)cc2		3	2	1	3.006	-5.0501599	61.689999	261.07709	321.16299
23357766	rifampin	13292-46-1	O1c2c3c4c(c(O)c2C)c(O)c(NC(=O)/C(=C\C=C\[C@H](C)[C@H](O)[C@@H](C)[C@@H](O)[C@@H](C)[C@H](OC(=O)C)[C@H](C)[C@@H](OC)\C=C\O[C@]1(C)C3=O)/C)c(\C=N\N1CCN(CC1)C)c4O		13	6	5	4.5560002	-6.2655101	220.14999	758.94769	822.953
23387833	Diphenyl Ether	101-84-8	O(c1ccccc1)c1ccccc1		0	0	2	3.516	-3.1675899	9.2299995	177.50574	170.211
23393219	repaglinide	135062-02-1	O(CC)c1cc(ccc1C(O)=O)CC(=O)N[C@@H](CC(C)C)c1ccccc1N1CCCCC1		4	3	11	5.8530002	-5.94835	78.870003	447.82169	452.595
23404365	enalapril	75847-73-3	O(CC)C(=O)[C@@H](N[C@H](C(=O)N1CCC[C@H]1C(O)=O)C)CCc1ccccc1		5	3	11	2.392	-3.06601	95.940002	370.57907	376.453
23404680	bisphenol A	80-05-7	Oc1ccc(cc1)C(C)(C)c1ccc(O)cc1		2	2	2	4.7140002	-3.8078001	40.459999	233.75282	228.291
23455451	everolimus	159351-69-6	O1[C@@H](CC(=O)[C@@H](\C=C(/C)\[C@@H](O)[C@@H](OC)C(=O)[C@@H](C[C@@H](\C=C\C=C\C=C(/C)\[C@@H](OC)C[C@H]2O[C@](O)([C@@H](CC2)C)C(=O)C(=O)N2[C@@H](CCCC2)C1=O)C)C)C)[C@@H](C[C@H]1C[C@@H](OC)[C@H](OCCO)CC1)C		13	3	9	6.5437398	-7.7361898	204.66	927.27356	958.23999
23462847	permethrin	52645-53-1	ClC(Cl)=CC1C(C)(C)C1C(OCc1cc(Oc2ccccc2)ccc1)=O		1	0	7	6.0953598	-6.6012201	35.529999	361.78076	391.29398
23512668	midazolam	59467-70-8	Clc1cc2c(-n3c(CN=C2c2ccccc2F)cnc3C)cc1		2	0	1	4.1420002	-5.1714301	30.18	282.76953	325.77399
23560461	DDT	50-29-3	Clc1ccc(cc1)C(C(Cl)(Cl)Cl)c1ccc(Cl)cc1		0	0	3	6.5030799	-6.9387102	0	290.04282	354.491
23583434	methyl methacrylate	80-62-6	O(C(=O)C(C)=C)C		1	0	2	0.76499999	-0.51188999	26.299999	127.46304	100.117
23583892	formaldehyde	50-00-0	O=C		1	0	0	-0.2	0.67571002	17.07	49.225349	30.025999
23584886	ketoconazole	65277-42-1	Clc1cc(Cl)ccc1[C@@]1(O[C@H](CO1)COc1ccc(N2CCN(CC2)C(=O)C)cc1)Cn1ccnc1		5	0	8	4.0300002	-5.6045799	69.059998	486.63107	531.44
23605805	propranolol	525-66-6	O(CC(O)CNC(C)C)c1c2c(ccc1)cccc2		3	2	6	2.921	-3.53196	41.490002	261.62128	259.349
23616082	docetaxel	114977-28-5	O1[C@@H]2C[C@H](O)[C@@]3([C@H]([C@H](OC(=O)c4ccccc4)[C@]4(O)C[C@H](OC(=O)[C@H](O)[C@@H](NC(OC(C)(C)C)=O)c5ccccc5)C(=C([C@@H](O)C3=O)C4(C)C)C)[C@]2(OC(=O)C)C1)C		10	5	14	3.5799999	-7.1043601	224.45	729.66541	807.88995
23619605	naphthalene	91-20-3	c12c(cccc1)cccc2		0	0	0	3.128	-3.2627599	0	130.88504	128.174
23631588	olaquindox	23696-28-8	OCCNC(=O)c1[n+]([O-])c2c([n+]([O-])c1C)cccc2		4	2	4	0.54053003	-1.76056	100.25	241.49561	263.25299
23632663	glutathione	70-18-8	SC[C@H](NC(=O)CC[C@H](N)C(O)=O)C(=O)NCC(O)=O		7	7	11	-4.5377302	-0.69086999	197.62	280.30991	307.327
23686764	digoxin	20830-75-5	O1CC(=CC1=O)[C@H]1CC[C@]2(O)[C@H]3[C@H](C[C@@H](O)[C@]12C)[C@@]1([C@@H](C[C@@H](O[C@@H]2O[C@H](C)[C@@H](O[C@@H]4O[C@H](C)[C@@H](O[C@@H]5O[C@H](C)[C@@H](O)[C@@H](O)C5)[C@@H](O)C4)[C@@H](O)C2)CC1)CC3)C		13	6	7	3.3239999	-5.6707501	203.06	634.21783	780.94897
23696038	nifedipine	21829-25-4	O(C(=O)C=1C(C(C(OC)=O)=C(NC=1C)C)c1ccccc1[NH+]([O-])[O-])C		2	2	6	2.171	-3.6150801	103.21	327.50055	347.34698
23707562	acrylamide	79-06-1	O=C(N)C=C		1	1	1	-0.27700001	-0.36533001	43.09	89.475883	71.079002
23732079	Fentanyl	437-38-7	O=C(N(C1CCN(CC1)CCc1ccccc1)c1ccccc1)CC		2	0	7	4.2750001	-3.9697499	23.549999	353.75	336.479
23744095	dibenzo[def,p]chrysene	191-30-0	c12c3c4c(c5c1cccc5)cccc4ccc3cc1c2cccc1		0	0	0	7.3870001	-10.22578	0	243.40433	302.37601
23790943	PFOS	1763-23-1	S(O)(=O)(=O)C(F)(F)C(F)(F)C(F)(F)C(F)(F)C(F)(F)C(F)(F)C(F)(F)C(F)(F)F		3	3	8	6.6932001	-5.67342	54.369999	288.63831	500.12497
23793994	Amphotericin B	1397-89-3	O1[C@@H](C)[C@H](C)[C@H](O)[C@H](\C=C\C=C\C=C\C=C\C=C\C=C\C=C\[C@H](O[C@@H]2O[C@H](C)[C@@H](O)[C@H](N)[C@@H]2O)C[C@@H]2O[C@@](O)(C[C@H](O)[C@H]2C(O)=O)C[C@@H](O)C[C@@H](O)[C@H](O)CC[C@@H](O)C[C@@H](O)CC1=O)C		17	13	3	2.674	-4.2048202	319.60999	838.06812	924.091
23796561	gefitinib	184475-35-2	Clc1cc(Nc2ncnc3c2cc(OCCCN2CCOCC2)c(OC)c3)ccc1F		6	1	8	3.14974	-5.5871701	68.739998	405.67926	446.91
23806476	glibenclamide	10238-21-8	Clc1cc(C(=O)NCCc2ccc(S(=O)(=O)NC(=O)NC3CCCCC3)cc2)c(OC)cc1		5	3	11	4.1360002	-5.8825898	113.6	440.91998	494.01199
23839530	Milrinone	78415-72-2	O=C1NC(C)=C(C=C1C#N)c1ccncc1		4	2	2	0.54100001	-1.90281	65.779999	206.68172	211.224
23846872	Efavirenz	154598-52-4	Clc1cc2c(NC(O[C@]2(C#CC2CC2)C(F)(F)F)=O)cc1		1	1	3	4.1027598	-5.78092	38.330002	241.60196	315.67798
23867354	chloroform	67-66-3	ClC(Cl)Cl		0	0	0	1.73808	-1.32287	0	97.888	119.378
23881596	Rosuvastatin	287714-41-4	S(=O)(=O)(N(C)c1nc(-c2ccc(F)cc2)c(\C=C\C(O)CC(O)CC(O)=O)c(n1)C(C)C)C		8	4	10	1.522	-4.3639598	140.92	446.58511	481.54498
23884207	Sirolimus	53123-88-9	O1[C@@H](CC(=O)[C@@H](\C=C(/C)\[C@@H](O)[C@@H](OC)C(=O)[C@@H](C[C@@H](\C=C\C=C\C=C(/C)\[C@@H](OC)C[C@H]2O[C@](O)([C@@H](CC2)C)C(=O)C(=O)N2[C@@H](CCCC2)C1=O)C)C)C)[C@@H](C[C@H]1C[C@@H](OC)[C@H](O)CC1)C		12	3	6	6.8740001	-7.5935502	195.42999	876.46063	914.18695
23887590	Ritonavir	155213-67-5	s1cncc1COC(=O)N[C@H]([C@@H](O)C[C@@H](NC(=O)[C@@H](NC(=O)N(Cc1nc(sc1)C(C)C)C)C(C)C)Cc1ccccc1)Cc1ccccc1		6	4	22	5.0040002	-6.2857499	145.78	691.00751	720.95996
23901895	Perchlorate	14797-73-0	[Cl+3]([O-])([O-])([O-])[O-]		4	0	0	1.467	-1.81936	68.279999	79.516403	99.448997
23903405	Atorvastatin	134523-00-5	Fc1ccc(cc1)-c1n(CC[C@@H](O)C[C@@H](O)CC(O)=O)c(C(C)C)c(C(=O)Nc2ccccc2)c1-c1ccccc1		5	5	13	6.6469998	-7.4017901	111.79	518.02393	558.64996
23912214	squalene	111-02-4	C(=C\CC\C(=C\CC\C=C(\CC\C=C(\CCC=C(C)C)/C)/C)\C)(/CCC=C(C)C)\C		0	0	15	10.677	-10.96458	0	501.45474	410.72998
23912563	Rivaroxaban	366789-02-8	Clc1sc(cc1)C(=O)NC[C@@H]1OC(=O)N(C1)c1ccc(N2CCOCC2=O)cc1		4	1	6	1.626	-4.88691	88.18	378.23645	435.888
23929742	sulforaphane	4478-93-7	S(=O)(CCCCN=C=S)C		3	0	5	0.98400003	-1.4088	80.730003	189.57318	177.29201
23943382	phenytoin	57-41-0	O=C1NC(=O)NC1(c1ccccc1)c1ccccc1		2	2	2	2.4489999	-3.67628	58.200001	231.3911	252.27299
23958493	atrazine	1912-24-9	Clc1nc(nc(n1)NCC)NC(C)C		3	2	4	0.60500002	-3.56426	62.73	218.08415	215.688
24056057	diclofenac	15307-86-5	Clc1cccc(Cl)c1Nc1ccccc1CC(O)=O		2	3	4	4.2309999	-4.5046501	49.330002	257.80389	296.15298
24061863	Busulfan	55-98-1	S(OCCCCOS(=O)(=O)C)(=O)(=O)C		6	0	7	-0.222	-0.72553998	86.739998	235.45177	246.304
24075962	verapamil	52-53-9	O(C)c1cc(ccc1OC)C(C(C)C)(CCCN(CCc1cc(OC)c(OC)cc1)C)C#N		6	0	14	5.35148	-5.2363701	63.950001	506.74225	454.61099
24080004	PCB	52663-62-4	Clc1c(ccc(Cl)c1Cl)-c1cccc(Cl)c1Cl		0	0	1	6.816	-7.4827099	0	253.96802	326.43698
24118734	Rhein	478-43-3	Oc1c2c(cc(c1)C(O)=O)C(=O)c1c(C2=O)c(O)ccc1		6	4	1	2.095	-3.1305001	111.9	220.02927	284.22299
24126579	Terbinafine	91161-71-6	N(Cc1c2c(ccc1)cccc2)(CC=CC#CC(C)(C)C)C		1	0	6	5.8920002	-6.4347401	3.24	343.24289	291.43799
24132164	acetaminophen	103-90-2	Oc1ccc(NC(=O)C)cc1		2	2	2	0.889	-1.23238	49.330002	153.56645	151.16499
24166060	benzo(a)pyrene	50-32-8	c12c3c4ccc1c1c(cc2ccc3ccc4)cccc1		0	0	0	6.1690001	-8.3479004	0	207.37025	252.31599
