# Supplementary material for: Developing a Physiologically-Based Pharmacokinetic Model Knowledgebase in Support of Provisional Model Construction
Source: PLoS Comput Biol. 2016 Feb 12;12(2):e1004495. doi: 10.1371/journal.pcbi.1004495 (PMC4752336; doi:10.1371/journal.pcbi.1004495)
Supplement: S4 Table — (XLSX) [file pcbi.1004495.s004.xlsx]

## Sheet: Sheet1
PMID	name	casrn	smiles	a_acc	a_don	b_rotN	logP(o/w)	logS	TPSA	vdw_area	Weight
925902	mercaptopurine	39454-94-9	S=C1NC=Nc2nc[nH]c12	0.279888	0.626938	-0.871463	-1.27292	0.233863	0.402623	-0.664801	-0.600234
1356722	benzylate	76-93-7	OC(C(O)=O)(c1ccccc1)c1ccccc1	-0.0113468	0.626938	-0.147334	0.279136	0.0289186	-0.0284361	-0.183534	-0.227762
1601231	chlorfenvinphos	470-90-6	Clc1cc(Cl)ccc1/C(/OP(OCC)(OCC)=O)=C\Cl	0.279888	-0.680716	0.818172	0.82151	-0.701646	-0.227662	0.406508	0.4153
1878312	ethanolon	631-61-8	OC(=O)C	-0.302581	0.191053	-0.871463	-0.93471	1.36483	-0.344047	-0.988818	-1.05136
1971581	penem	119478-56-7	S1[C@H]2N(C=C1)C(=O)C2	-0.593816	-0.680716	-0.871463	-1.08608	0.90094	-0.60911	-0.782394	-0.722719
2382638	n-hexane	110-54-3	C(CCC)CC	-0.885051	-0.680716	-0.147334	0.792803	0.0236567	-0.925969	-0.709885	-0.92343
2384847	sulfamethizole	144-82-1	s1c(nnc1NS(=O)(=O)c1ccc(N)cc1)C	0.279888	0.191053	-0.147334	-0.327581	0.117904	0.602473	-0.106663	-0.0216609
2606678	1-nitropyrene	5522-43-0	O=[N+]([O-])c1c2c3c4c(cc2)cccc4ccc3cc1	-0.885051	-0.680716	-0.630087	1.0962	-1.71457	-0.211125	-0.280859	-0.134696
2706315	iodopyracet	300-37-8	IC1=CN(C=C(I)C1=O)CC(O)=O.OCCNCCO	0.862357	1.49871	0.576796	-0.662904	-0.192249	0.791715	0.499783	1.15222
2867880	cefazolin	25953-19-9	s1c(nnc1SCC=1CS[C@H]2N(C=1C(O)=O)C(=O)[C@@H]2NC(=O)Cn1nnnc1)C	1.73606	0.626938	1.05955	-1.25436	-0.389746	1.50921	0.641121	0.880206
2891488	salicyluric acid	487-54-7	Oc1ccccc1C(=O)NCC(O)=O	0.279888	1.06282	0.0940428	-0.737145	0.733745	0.425557	-0.381766	-0.38971
3139809	M79175	68367-52-2	Fc1cc2c(OCC[C@]23NC(=O)NC3=O)cc1	-0.0113468	0.191053	-0.871463	-0.532982	0.155561	0.126015	-0.346224	-0.188809
3420614	vinylidene chloride	75-35-4	ClC(Cl)=C	-0.885051	-0.680716	-0.871463	-0.00613238	0.50321	-0.925969	-0.856201	-0.870712
3594682	biperiden	514-65-8	OC(CCN1CCCCC1)(C12CC(CC1)C=C2)c1ccccc1	-0.302581	-0.244831	0.335419	0.691175	-0.177258	-0.55981	0.268304	0.179749
3681664	phenolsulfonphthalein	143-74-8	S1(OC(c2c1cccc2)(c1ccc(O)cc1)c1ccc(O)cc1)(=O)=O	0.571122	0.191053	-0.38871	0.834708	-0.691994	0.381873	0.228968	0.389881
3720940	bilignost	606-17-7	Ic1c(C(O)=O)c(I)cc(I)c1NC(=O)CCCCC(=O)Nc1c(I)c(C(O)=O)c(I)cc1I	0.862357	1.93459	1.78368	3.00132	-2.66992	1.14586	1.69992	4.23565
4087164	chlortetracycline	102568-47-8	Clc1c2c(C(=O)C=3[C@H](C[C@@H]4[C@@](O)(C(=O)C(C(=O)N)=C(O)[C@H]4N(C)C)C=3O)[C@@]2(O)C)c(O)cc1	1.73606	2.80636	-0.38871	-0.841083	-0.134183	1.90751	0.70759	0.999533
7069578	hexobarbital	56-29-1	OC1=NC(=O)C(C)(C=2CCCCC=2)C(=O)N1C	0.279888	0.191053	-0.630087	-0.22653	0.244262	0.165642	-0.0936468	-0.188471
7341754	pilocarpine	54-71-7	O1C[C@H](Cc2n(cnc2)C)[C@H](CC)C1=O	-0.302581	-0.680716	-0.147334	-0.549067	0.678149	-0.237647	-0.228886	-0.325628
7431228	tetraethylammonium ion	56-34-8	[N+](CC)(CC)(CC)CC	-0.885051	-0.680716	0.0940428	-0.403059	0.93378	-0.925969	-0.288296	-0.707598
7493556	2-chloro-1,1,1,2-tetrafluoroethane	2837-89-0	ClC(F)C(F)(F)F	-0.885051	-0.680716	-0.630087	-0.115713	0.541614	-0.925969	-0.844172	-0.677141
7699583	thiopental	71-73-8	[S-]C=1NC(=O)C(C(CCC)C)(CC)C(=O)N=1.[Na+]	-0.0113468	-0.244831	0.0940428	0.585587	-0.734848	-0.012835	0.343323	-0.0510997
7716767	dibenzofuran	132-64-9	o1c2c(c3c1cccc3)cccc2	-0.885051	-0.680716	-0.871463	0.586	-0.676915	-0.72097	-0.554742	-0.521818
7849234	chlorzoxazone	95-25-0	Clc1cc2NC(Oc2cc1)=O	-0.593816	-0.244831	-0.871463	-0.161363	0.0381529	-0.327978	-0.624299	-0.5151
7974482	2,2-dichloro-1,1,1-trifluoroethane	306-83-2	ClC(Cl)C(F)(F)F	-0.885051	-0.680716	-0.630087	-0.013243	0.364241	-0.925969	-0.771846	-0.596566
8029498	chloropentafluorobenzene	344-07-0	Clc1c(F)c(F)c(F)c(F)c1F	-0.885051	-0.680716	-0.871463	0.438755	-0.24198	-0.925969	-0.618198	-0.353793
8079349	deuterium	7782-39-0	[H][H]	-0.885051	-0.680716	-0.871463	-0.791589	0.919967	-0.925969	-1.26164	-1.33554
8104122	1,1-dichloro-1-fluoroethane	1717-00-6	ClC(Cl)(F)C	-0.885051	-0.680716	-0.871463	-0.0437315	0.444936	-0.925969	-0.828083	-0.772749
8145128	dihydropyridine	3337-17-5	N1C=CCC=C1	-0.885051	-0.244831	-0.871463	-0.834484	1.22841	-0.738287	-0.865515	-0.948207
8248934	furan	110-00-9	o1cccc1	-0.885051	-0.680716	-0.871463	-0.596087	0.806595	-0.72097	-0.950454	-1.01207
8354589	gentamicin	1403-66-3	O1[C@H](O[C@H]2[C@H](O)[C@@H](O[C@H]3OC[C@@](O)(C)[C@H](NC)[C@H]3O)[C@H](N)C[C@@H]2N)[C@H](N)CC[C@H]1C(NC)C	2.60976	2.80636	0.818172	-2.1003	1.35061	2.19004	0.907511	0.993255
8588185	methoxyacetic acid	50402-70-5	O(CC(O)=O)C	-0.0113468	0.191053	-0.38871	-1.0205	1.31049	-0.200048	-0.819634	-0.904332
8789790	difluoromethane	75-10-5	FCF	-0.885051	-0.680716	-0.871463	-0.647676	1.22438	-0.925969	-1.08765	-1.09068
8863281	cocaine	50-36-2	O(C(=O)c1ccccc1)[C@H]1C[C@H]2[N@@]([C@@H](CC2)[C@H]1C(OC)=O)C	-0.0113468	-0.680716	0.335419	0.0972446	0.104232	-0.054802	0.178571	0.140033
8887461	benzoic acid	65-85-0	OC(=O)c1ccccc1	-0.302581	0.191053	-0.630087	-0.249215	0.657676	-0.344047	-0.704161	-0.747418
8938250	ethyl	74-84-0	CC	-0.885051	-0.680716	-0.871463	-0.218363	0.85145	-0.925969	-1.05709	-1.19817
9041681	halothane	151-67-7	BrC(Cl)C(F)(F)F	-0.885051	-0.680716	-0.630087	0.071722	0.232392	-0.925969	-0.70719	-0.378903
9073592	ethylenedibromide	25429-23-6	BrC=CBr	-0.885051	-0.680716	-0.871463	-0.236429	0.471848	-0.925969	-0.726889	-0.435387
9073601	vinyl fluoride	75-02-5	FC=C	-0.885051	-0.680716	-0.871463	-0.63527	1.13047	-0.925969	-1.02897	-1.11995
9091511	retinoic acid	302-79-4	OC(=O)\C=C(\C=C\C=C(\C=C\C=1C(CCCC=1C)(C)C)/C)/C	-0.302581	0.191053	0.335419	1.00711	-1.85001	-0.344047	0.486804	0.125754
9098877	2',3'-dideoxyinosine	14187-31-6	O1[C@@H](CC[C@@H]1n1c2ncnc(O)c2nc1)CO	0.862357	0.191053	-0.38871	-0.871167	0.523442	0.52946	-0.269859	-0.188667
9111190	1,2-epoxy-3-butene	62249-80-3	O1CC1C=C	-0.593816	-0.680716	-0.630087	-0.638569	1.04972	-0.730487	-0.950454	-1.0022
9221837	paraoxon	311-45-5	P(Oc1ccc([N+](=O)[O-])cc1)(OCC)(OCC)=O	0.279888	-0.680716	0.818172	-0.132491	-0.00844874	0.487181	0.0899833	0.00213692
9251507	isosorbide dinitrate	87-33-2	O1[C@H]2[C@H](OC[C@@H]2O[N+](=O)[O-])[C@H](O[N+](=O)[O-])C1	-0.302581	-0.680716	0.0940428	-0.908725	0.414184	1.07971	-0.38573	-0.189132
9266803	1,2-dichlorobenzene	95-50-1	Clc1ccccc1Cl	-0.885051	-0.680716	-0.871463	0.371525	0.0555011	-0.925969	-0.658345	-0.625584
9274797	lindane	319-85-7	ClC1C(Cl)C(Cl)C(Cl)C(Cl)C1Cl	-0.885051	-0.680716	-0.871463	0.742731	-0.538006	-0.925969	-0.256568	0.0786966
9316818	melphalan	148-82-3	ClCCN(CCCl)c1ccc(cc1)C[C@H](N)C(O)=O	-0.0113468	0.626938	1.05955	-1.10824	0.171335	0.112442	0.213593	0.149077
9356303	chloral hydrate	302-17-0	ClC(Cl)(Cl)C(O)O	-0.302581	0.191053	-0.630087	-0.651322	0.609608	-0.294747	-0.663008	-0.53549
9383730	zidovudine	30516-87-1	O1[C@H](CO)[C@@H](N=[N+]=[N-])C[C@@H]1N1C=C(C)C(=O)NC1=O	0.862357	0.191053	-0.147334	-1.75796	0.935917	0.690152	-0.0554974	-0.0368015
9561487	barbiturate	67-52-7	O=C1[N-]C(=O)NC(=O)C1	-0.593816	-0.244831	-0.871463	-1.46925	1.02728	0.0606464	-0.769388	-0.72315
9616196	phenobarbital	50-06-6	O=C1NC(=O)NC(=O)C1(CC)c1ccccc1	-0.0113468	0.191053	-0.38871	-0.193534	0.0172421	0.248328	-0.161779	-0.208215
9637796	2,4-toluenediamine	95-80-7	Nc1cc(N)ccc1C	-0.885051	0.191053	-0.871463	-0.532982	0.805157	-0.114086	-0.677623	-0.747183
9818711	p-phenylbenzoic acid	92-92-2	OC(=O)c1ccc(cc1)-c1ccccc1	-0.302581	0.191053	-0.38871	0.55919	-0.316927	-0.344047	-0.332702	-0.37479
9871428	dihydrotestosterone	521-18-6	O=C1CC[C@]2([C@H](C1)CC[C@H]1[C@@H]3CC[C@H](O)[C@]3(CC[C@@H]12)C)C	-0.302581	-0.244831	-0.871463	0.604973	-0.624586	-0.344047	0.0145029	0.0768114
9952073	octafluoropropane	76-19-7	FC(F)(F)C(F)(F)C(F)(F)F	-0.885051	-0.680716	-0.871463	-0.735083	1.2361	-0.925969	-1.11577	-1.17877
10079206	1,2,4-trimethylbenzene	95-63-6	c1c(C)c(ccc1C)C	-0.885051	-0.680716	-0.871463	0.478639	0.0743073	-0.925969	-0.59883	-0.756859
10222575	tetrahydrofuran	109-99-9	O1CCCC1	-0.593816	-0.680716	-0.871463	-0.596912	1.08695	-0.78197	-0.950454	-0.992331
10224658	moxalactam	64952-97-2	S(CC=1CO[C@H]2N(C=1C(O)=O)C(=O)[C@@]2(OC)NC(=O)C(C(O)=O)c1ccc(O)cc1)c1nnnn1C	2.60976	1.93459	1.5423	-1.15826	-0.21465	2.29254	1.01949	1.20321
10366546	p,p'-DDE	72-55-9	Clc1ccc(cc1)C(=C(Cl)Cl)c1ccc(Cl)cc1	-0.885051	-0.680716	-0.38871	1.9427	-1.5146	-0.925969	0.0876042	0.211877
10367338	tert-amyl methyl ether	994-05-8	O(C(CC)(C)C)C	-0.593816	-0.680716	-0.38871	-0.064024	0.833487	-0.78197	-0.599272	-0.845088
10416263	phthalate	3198-29-6	O=C([O-])c1ccccc1C(=O)[O-]	-0.885051	-0.680716	-0.38871	-0.283448	0.460738	0.326177	-0.549087	-0.541792
10514002	2,4,4-trimethyl-2-pentanol	690-37-9	OC(CC(C)(C)C)(C)C	-0.593816	-0.244831	-0.38871	0.178085	0.351291	-0.610358	-0.411368	-0.707716
10696765	di(n-butyl) phthalate	84-74-2	O(C(=O)c1ccccc1C(OCCCC)=O)CCCC	-0.302581	-0.680716	1.5423	0.986903	-0.500121	-0.10535	0.241816	0.0175664
10813768	4,4'-methylenedianiline	101-77-9	Nc1ccc(cc1)Cc1ccc(N)cc1	-0.885051	0.191053	-0.38871	0.174373	0.0195275	-0.114086	-0.306164	-0.374555
10814553	ethylene glycol monomethyl ether	109-86-4	O(CCO)C	-0.302581	-0.244831	-0.38871	-1.10258	1.39018	-0.46636	-0.85377	-0.972803
10814554	ethylene glycol ethyl ether	110-80-5	O(CCO)CC	-0.302581	-0.244831	-0.147334	-0.961931	1.25875	-0.46636	-0.766969	-0.904117
10870985	triazolam	28911-01-5	Clc1ccccc1C1=NCc2n(-c3c1cc(Cl)cc3)c(nn2)C	-0.0113468	-0.680716	-0.630087	0.991028	-0.920741	-0.254028	0.23037	0.335209
10993208	grepafloxacin	119914-60-2	Fc1c(c2c(N(C=C(C(O)=O)C2=O)C2CC2)cc1N1C[C@@H](NCC1)C)C	0.279888	0.626938	-0.147334	-0.177861	-0.0926387	0.211041	0.329486	0.414457
11046112	5-fluorouracil	51-21-8	FC1=CNC(=O)NC1=O	-0.302581	0.191053	-0.871463	-1.25601	0.879394	-0.0179833	-0.775405	-0.708465
11258618	phosphorothioate	10101-88-9	S=P([O-])([O-])[O-]	-0.885051	-0.680716	-0.871463	-1.18424	1.08186	0.373605	-0.854099	-0.801703
11295868	acrylic acid	79-10-7	OC(=O)C=C	-0.302581	0.191053	-0.630087	-0.713636	1.16847	-0.344047	-0.902017	-0.992546
11437638	ethylene oxide	75-21-8	O1CC1	-0.593816	-0.680716	-0.871463	-0.961519	1.24904	-0.730487	-1.12406	-1.1297
11452131	methyl tert-butyl ether	1634-04-4	O(C(C)(C)C)C	-0.593816	-0.680716	-0.630087	-0.317269	0.914532	-0.78197	-0.686073	-0.913773
11453305	vinyl chloride	75-01-4	ClC=C	-0.885051	-0.680716	-0.871463	-0.454203	0.953096	-0.925969	-0.956646	-1.03938
11465417	simvastatin	79902-63-9	O1[C@@H](C[C@@H](O)CC1=O)CC[C@@H]1[C@@H]2C(=C[C@@H](C[C@@H]2OC(=O)C(CC)(C)C)C)C=C[C@@H]1C	-0.0113468	-0.244831	0.818172	0.920911	-0.577555	0.210261	0.821013	0.704209
11495500	glycyrrhizic acid	1405-86-3	O1[C@H](C(O)=O)[C@@H](O)[C@H](O)[C@@H](O[C@@H]2O[C@H](C(O)=O)[C@@H](O)[C@H](O)[C@H]2O)[C@H]1O[C@H]1CC[C@@]2([C@@H]3[C@](CC[C@H]2C1(C)C)(C)[C@@]1(CC[C@@]2([C@H](C1=CC3=O)C[C@](CC2)(C(O)=O)C)C)C)C	3.7747	4.11402	0.818172	-0.114038	-1.73405	3.24016	2.48397	2.68427
11498270	diethanolamine	111-42-2	OCCNCCO	-0.0113468	0.626938	0.0940428	-1.51627	1.62244	-0.107066	-0.734695	-0.830593
11714482	isoprene	78-79-5	C(C=C)(C)=C	-0.885051	-0.680716	-0.630087	0.134159	0.331151	-0.925969	-0.796686	-1.01186
11719163	lidocaine	137-58-6	O=C(Nc1c(cccc1C)C)CN(CC)CC	-0.302581	-0.244831	0.576796	0.0143417	0.213454	-0.421428	0.0984851	-0.197912
11920762	gallamine	153-76-4	O(CCN(CC)CC)c1c(OCCN(CC)CC)cccc1OCCN(CC)CC	0.862357	-0.680716	3.47331	0.314805	-0.0808618	-0.342331	1.39629	0.729025
12182764	enflurane	13838-16-9	ClC(F)C(F)(F)OC(F)F	-0.593816	-0.680716	-0.147334	0.0670366	0.580648	-0.78197	-0.64687	-0.442022
12388841	warfarin	2610-86-8	O1c2c(cccc2)C(O)=C(C(CC(=O)C)c2ccccc2)C1=O	-0.0113468	-0.244831	0.0940428	0.512996	-0.557355	0.0662627	0.155275	0.164393
12439595	methotrexate	59-05-2	OC(=O)CC[C@H](NC(=O)c1ccc(N(Cc2nc3c(nc(nc3N)N)nc2)C)cc1)C(O)=O	1.73606	2.37048	1.5423	-1.08377	-0.103171	2.35869	0.87403	0.879868
12473414	aldehyde	1632-89-9	O=CC	-0.593816	-0.680716	-0.871463	-0.831597	1.35009	-0.659658	-1.02295	-1.1297
12595173	phenol	108-95-2	Oc1ccccc1	-0.593816	-0.244831	-0.871463	-0.243028	0.79077	-0.610358	-0.825098	-0.884574
12603776	oxytetracycline	79-57-2	O.O.OC=1[C@@H](N(C)C)[C@H]2[C@@](O)(C(=O)C=1C(=O)N)C(O)=C1[C@@H]([C@](O)(c3c(C1=O)c(O)ccc3)C)[C@@H]2O	2.60976	4.11402	-0.38871	-1.50307	0.323158	2.22312	0.911759	1.08564
12676454	vinyl acetate	108-05-4	O(C(=O)C)C=C	-0.593816	-0.680716	-0.38871	-0.726009	1.13035	-0.515659	-0.766969	-0.92386
12692732	hexamethyldisiloxane	107-46-0	[Si](O[Si](C)(C)C)(C)(C)C	-0.885051	-0.680716	-0.38871	-0.926048	1.5183	-0.78197	-0.271756	-0.550297
12848776	dextromethorphan	125-71-3	O(C)c1cc2[C@]34[C@@H]([C@@H](N(CC3)C)Cc2cc1)CCCC4	-0.302581	-0.680716	-0.630087	0.564552	-0.254154	-0.731423	0.0279164	-0.0164362
12889740	capecitabine	154361-50-9	FC1=CN([C@@H]2O[C@H](C)[C@@H](O)[C@H]2O)C(=O)N=C1NC(OCCCCC)=O	0.862357	0.626938	1.05955	-0.561441	0.0332084	0.956931	0.411749	0.414227
12902191	ethylene	74-85-1	C=C	-0.885051	-0.680716	-0.871463	-0.361072	0.918842	-0.925969	-1.05709	-1.20804
14550762	methanol	865-33-8	OC	-0.593816	-0.244831	-0.871463	-1.06876	1.44747	-0.610358	-1.10976	-1.18852
14657515	2,2',5,5'-tetrachlorobiphenyl	35693-99-3	Clc1ccc(Cl)cc1-c1cc(Cl)ccc1Cl	-0.885051	-0.680716	-0.630087	1.69797	-1.50899	-0.925969	-0.0859984	0.0843768
14713563	caffeine	58-08-2	O=C1N(C)C(=O)N(c2ncn(c12)C)C	-0.0113468	-0.680716	-0.871463	-1.15125	0.925168	-0.0142391	-0.240231	-0.394509
14962511	amiodarone	1951-25-3	Ic1cc(cc(I)c1OCCN(CC)CC)C(=O)c1c2c(oc1CCCC)cccc2	-0.0113468	-0.680716	1.78368	2.47503	-2.42718	-0.260113	1.21465	1.81451
15056811	Ethyl acrylate	140-88-5	O(C(=O)C=C)CC	-0.593816	-0.680716	-0.147334	-0.464102	0.871417	-0.515659	-0.680168	-0.855175
15129550	chlorobenzene	108-90-7	Clc1ccccc1	-0.885051	-0.680716	-0.871463	0.128178	0.350443	-0.925969	-0.75879	-0.79425
15155555	3,3'-diindolylmethane	1968-05-4*	[nH]1cc(c2c1cccc2)Cc1c2c([nH]c1)cccc2	-0.885051	0.191053	-0.38871	0.894514	-0.311685	-0.433285	-0.191427	-0.139299
15258115	tolbutamide	64-77-7	S(=O)(=O)(NC(=O)NCCCC)c1ccc(cc1)C	-0.0113468	0.191053	0.818172	-0.038452	-0.0714024	0.248328	0.0873631	-0.0215826
15474619	diazinon	333-41-5	S=P(Oc1nc(nc(c1)C)C(C)C)(OCC)OCC	0.279888	-0.680716	0.818172	0.183859	-0.16365	0.408863	0.343947	0.144895
15672755	2-butoxyacetaldehyde	29043-89-8	O(CCCC)CC=O	-0.302581	-0.680716	0.335419	-0.341192	0.876325	-0.515659	-0.593366	-0.776617
15711588	taurocholate	145-42-6	S(=O)(=O)([O-])CCNC(=O)CC[C@@H](C)[C@H]1CC[C@H]2[C@H]3[C@H](C[C@H](O)[C@]12C)[C@@]1([C@@H](C[C@H](O)CC1)C[C@H]3O)C	0.279888	1.06282	1.05955	0.0588865	-0.630402	1.27379	1.03399	1.17493
15716481	ethyleneglycol	107-21-1	OCCO	-0.302581	0.191053	-0.630087	-1.355	1.52883	-0.294747	-0.988818	-1.04149
15716482	glycolicAcid	68299-02-5	OC(=O)CO	-0.0113468	0.626938	-0.630087	-1.27292	1.44914	-0.0284361	-0.954682	-0.973018
15764529	2,5-hexanedione	110-13-4	O=C(CCC(=O)C)C	-0.302581	-0.680716	-0.147334	-0.973068	1.18888	-0.393346	-0.641613	-0.786489
15799626	arsenic compound	541-25-3	[AsH3]	-0.885051	-0.680716	-0.871463	-0.723534	0.726784	-0.925969	-1.10404	-0.963739
15876203	propylene glycol	57-55-6	OC(CO)C	-0.302581	0.191053	-0.630087	-1.16445	1.3974	-0.294747	-0.902017	-0.972803
16036752	dimethylsulfate	77-78-1	S(OC)(OC)(=O)=O	0.279888	-0.680716	-0.38871	-1.01184	1.11697	-0.10535	-0.667685	-0.727787
16127043	amoxicillin	26787-78-0	S1[C@H]2N([C@@H](C(O)=O)C1(C)C)C(=O)[C@@H]2NC(=O)[C@H](N)c1ccc(O)cc1.O.O.O	1.73606	2.80636	0.335419	-0.723122	0.0980419	1.14836	0.744955	0.708523
16246510	2-butoxyethanol	111-76-2	O(CCCC)CCO	-0.302581	-0.244831	0.335419	-0.526382	0.970754	-0.46636	-0.593366	-0.766745
16305582	pyrimidine	24903-66-0	n1cccnc1	-0.302581	-0.680716	-0.871463	-1.09598	1.08607	-0.523772	-0.871796	-0.953241
16481338	hexachlorobenzene	118-74-1	Clc1c(Cl)c(Cl)c(Cl)c(Cl)c1Cl	-0.885051	-0.680716	-0.871463	1.34409	-1.12427	-0.925969	-0.256568	0.0490815
16500013	bromate	15541-45-4	[Br+2]([O-])([O-])[O-]	-0.885051	-0.680716	-0.871463	-0.273962	0.472892	-0.127035	-0.940046	-0.719125
16573635	genistein	446-72-0	O1C=C(C(=O)c2c1cc(O)cc2O)c1ccc(O)cc1	0.279888	0.626938	-0.630087	-0.112281	-0.0730212	0.431173	-0.157795	-0.0221359
16714062	coenzyme A	92100-66-8	SCCNC(=O)CCNC(=O)C(O)C(COP(OP(OCC1OC(n2c3ncnc(N)c3nc2)C(O)C1OP(O)(O)=O)(O)=O)(O)=O)(C)C	4.35717	4.5499	3.95607	-3.01097	0.282272	5.08608	2.18816	2.41299
16729270	oxycodone	76-42-6	O1[C@@H]2[C@]34CCN([C@H](Cc5c3c1c(OC)cc5)[C@]4(O)CCC2=O)C	0.571122	-0.244831	-0.630087	-0.587425	0.31302	-0.00550243	0.0574521	0.198847
16734081	ramipril	87333-19-5	O(CC)C(=O)[C@@H](N[C@H](C(=O)N1[C@@H]2[C@H](C[C@H]1C(O)=O)CCC2)C)CCc1ccccc1	0.571122	0.626938	1.78368	0.472163	-0.282408	0.570803	0.765789	0.694141
16758333	methadone	1095-90-5	O=C(C(CC(N(C)C)C)(c1ccccc1)c1ccccc1)CC	-0.302581	-0.680716	0.818172	1.25953	-0.366581	-0.60911	0.538772	0.169878
16810558	Diazepam	439-14-5	Clc1cc2c(N(C)C(=O)CN=C2c2ccccc2)cc1	-0.302581	-0.680716	-0.630087	0.380186	-0.618593	-0.41628	0.0738333	0.0488954
16919695	ketamine	6740-88-1	Clc1ccccc1C1(NC)CCCCC1=O	-0.302581	-0.244831	-0.38871	0.368638	0.0660931	-0.471976	-0.147985	-0.181327
16944508	endosulfan	115-29-7	ClC12C3C(COS(OC3)=O)C(Cl)(C1(Cl)Cl)C(Cl)=C2Cl	-0.0113468	-0.680716	-0.871463	0.678538	-1.3064	-0.0719632	0.179896	0.647182
17030466	1,1,1,2-tetrafluoroethane	811-97-2	FC(F)(F)CF	-0.885051	-0.680716	-0.630087	-0.420481	0.801096	-0.925969	-0.944617	-0.845807
17324392	chloroprene	126-99-8	ClC(C=C)=C	-0.885051	-0.680716	-0.630087	0.0403263	0.633757	-0.925969	-0.783043	-0.911878
17382449	chlordecone	143-50-0	ClC12C3(Cl)C4(Cl)C5(Cl)C(Cl)(C1(Cl)C4=O)C2(Cl)C(Cl)(Cl)C35Cl	-0.593816	-0.680716	-0.871463	1.45642	-2.16227	-0.659658	0.365181	1.05709
17397901	dioxin	1746-01-6	Clc1cc2Oc3cc(Cl)c(Cl)cc3Oc2cc1Cl	-0.885051	-0.680716	-0.871463	1.10651	-1.63632	-0.637972	-0.0705828	0.231189
17455115	buprenorphine	52485-79-7	O1[C@@H]2[C@]34[C@@]5([C@H](N(CC3)CC3CC3)Cc3c4c1c(O)cc3)C[C@H]([C@](O)(C(C)(C)C)C)[C@]2(OC)CC5	0.571122	0.191053	0.335419	1.08795	-0.484327	0.0437971	0.866894	0.944519
17611050	1,1,1-trifluoroethane	27987-06-0	FC(F)(F)C	-0.885051	-0.680716	-0.871463	-0.327267	0.799683	-0.925969	-0.972735	-0.933899
17634557	temozolomide	85622-93-1	O=C1n2c(N=NN1C)c(nc2)C(=O)N	0.571122	-0.244831	-0.630087	-2.02399	0.779234	0.726814	-0.391096	-0.394705
17638682	1,2,3,5-tetramethylbenzene	527-53-7	c1c(C)c(C)c(cc1C)C	-0.885051	-0.680716	-0.871463	0.686473	-0.116052	-0.925969	-0.512029	-0.688173
17656487	bromodichloromethane	75-27-4	BrC(Cl)Cl	-0.885051	-0.680716	-0.871463	-0.100287	0.538445	-0.925969	-0.777902	-0.543197
17804862	carbofuran	1563-66-2	O1c2c(CC1(C)C)cccc2OC(=O)NC	-0.302581	-0.244831	-0.147334	0.0102172	0.213168	-0.183979	-0.180124	-0.261995
17897969	1,4-Dioxane	123-91-1	O1CCOCC1	-0.302581	-0.680716	-0.871463	-0.99534	1.19174	-0.637972	-0.868072	-0.913989
18226845	1,1,1-trichloroethane	71-55-6	ClC(Cl)(Cl)C	-0.885051	-0.680716	-0.871463	-0.0198587	0.267563	-0.925969	-0.73128	-0.692174
18242812	dichloroacetic acid	79-43-6	ClC(Cl)C(O)=O	-0.302581	0.191053	-0.630087	-0.532008	0.800916	-0.344047	-0.787929	-0.714028
18302046	acetaldehyde	75-07-0	O=CC	-0.593816	-0.680716	-0.871463	-0.831597	1.35009	-0.659658	-1.02295	-1.1297
18385209	chloroethane	68411-72-3	ClCC	-0.885051	-0.680716	-0.871463	-0.413371	0.927297	-0.925969	-0.956646	-1.02951
18389704	Sulfamethazine	1981-58-4	S(=O)(=O)(Nc1nc(cc(n1)C)C)c1ccc(N)cc1	0.279888	0.191053	-0.147334	-0.683939	0.0372171	0.602473	0.0318032	0.0175077
18430741	dimethylarsinic acid	75-60-5	[As](O)(=O)(C)C	-0.302581	-0.244831	-0.871463	-1.01844	1.55988	-0.344047	-0.787994	-0.669683
18572294	melamine	108-78-1	n1c(nc(nc1N)N)N	-0.0113468	0.626938	-0.871463	-1.90892	0.632058	0.89515	-0.735861	-0.727831
18579268	ethylene dichloride (1,2-dichloroethane)	107-06-2	ClCCCl	-0.885051	-0.680716	-0.630087	-0.325518	0.751338	-0.925969	-0.856201	-0.86084
18611115	hydrocortisone	50-23-7	O=C1CC[C@@]2([C@@H]3[C@H]([C@@H]4CC[C@](O)(C(=O)CO)[C@]4(C[C@@H]3O)C)CCC2=C1)C	0.571122	0.626938	-0.38871	-0.4839	0.0228413	0.553486	0.318744	0.429466
18645725	n-decane	124-18-5	C(CCCCC)CCCC	-0.885051	-0.680716	0.818172	1.80397	-0.804136	-0.925969	-0.36268	-0.648686
19079712	PCB-153	35065-27-1	Clc1cc(Cl)c(Cl)cc1-c1cc(Cl)c(Cl)cc1Cl	-0.885051	-0.680716	-0.630087	2.21518	-2.09887	-0.925969	0.11489	0.421709
19131523	matrine	519-02-8	O=C1N2[C@@H]([C@@H]3[C@H]4N(CCC[C@H]4C2)CCC3)CCC1	-0.302581	-0.680716	-0.871463	-0.226118	0.641091	-0.558562	-0.194629	-0.129226
19270017	butyl alcohol	71-36-3	OCCCC	-0.593816	-0.244831	-0.38871	-0.492561	1.02805	-0.610358	-0.849351	-0.982459
19350452	levofloxacin	100986-85-4	Fc1cc2c3N(C=C(C(O)=O)C2=O)[C@H](COc3c1N1CCN(CC1)C)C	0.571122	0.191053	-0.38871	-0.622896	0.0610722	0.217906	0.3932	0.424114
19385711	moxifloxacin	354812-41-2	Fc1cc2c(N(C=C(C(O)=O)C2=O)C2CC2)c(OC)c1N1C[C@H]2[C@H](NCCC2)C1	0.571122	0.626938	0.0940428	-0.121767	-0.169522	0.35504	0.436122	0.620299
19465123	celecoxib	169590-42-5	S(=O)(=O)(N)c1ccc(-n2nc(cc2-c2ccc(cc2)C)C(F)(F)F)cc1	-0.0113468	-0.244831	0.0940428	0.383387	-1.1457	0.290607	0.359636	0.522072
19519155	methyl iodide	21410-51-5	IC	-0.885051	-0.680716	-0.871463	-0.307371	0.63979	-0.925969	-0.955987	-0.650385
19519156	Iodomethane	74-88-4	IC	-0.885051	-0.680716	-0.871463	-0.307371	0.63979	-0.925969	-0.955987	-0.650385
19545510	molinate	2212-67-1	S(CC)C(=O)N1CCCCCC1	-0.593816	-0.680716	-0.147334	0.166536	0.403094	-0.60911	-0.28584	-0.428233
19589231	cimetidine	2984-61-4	S(Cc1nc[nH]c1C)CCN\C(=N\C#N)\NC	0.279888	1.06282	1.05955	-1.01679	0.413276	0.460815	0.0681801	-0.109757
19701883	1,1,1,2,2-pentafluoroethane	354-33-6	FC(F)(F)C(F)F	-0.885051	-0.680716	-0.630087	-0.296779	0.718987	-0.925969	-0.916498	-0.757716
19710640	codeine	6059-47-8	O1[C@@H]2[C@]34[C@H]([C@H](N(CC3)C)Cc3c4c1c(OC)cc3)C=C[C@@H]2O	0.279888	-0.244831	-0.630087	-0.406771	0.374371	-0.271814	-0.00491445	0.120505
19739673	fexofenadine	83799-24-0	OC(C1CCN(CC1)CCCC(O)c1ccc(cc1)C(C(O)=O)(C)C)(c1ccccc1)c1ccccc1	0.571122	1.06282	1.5423	2.10671	-1.14961	0.337722	1.32553	1.11109
19754911	monensin	17090-79-8	O1[C@@H]([C@H](C[C@@H](C)[C@]1(O)CO)C)[C@@H]1O[C@@H]([C@]2(O[C@H](CC2)[C@]2(O[C@]3(O[C@H]([C@H]([C@@H](OC)[C@@H](C(O)=O)C)C)[C@H](C)[C@@H](O)C3)CC2)C)CC)[C@H](C1)C	2.31853	1.49871	1.5423	2.03948	-0.831076	1.46678	1.86884	1.93968
19788408	diisopropylfluorophosphate	55-91-4	P(F)(OC(C)C)(OC(C)C)=O	-0.0113468	-0.680716	0.0940428	-0.253752	0.657054	-0.371661	-0.321199	-0.443706
19814607	technetium	7440-26-8	[Tc]	-0.885051	-0.680716	-0.871463	-0.927698	1.30633	-0.925969	-1.18063	-0.865996
19852561	Trichloroethylene	79-01-6	Cl\C(\Cl)=C\Cl	-0.885051	-0.680716	-0.871463	0.0417121	0.285658	-0.925969	-0.755757	-0.702046
19875680	N-methyl pyrrolidone	872-50-4	O=C1N(CCC1)C	-0.593816	-0.680716	-0.871463	-0.987916	1.24597	-0.60911	-0.763247	-0.859993
19884323	clarithromycin	81103-11-9	O1[C@H](CC)[C@](O)(C)[C@H](O)[C@@H](C)C(=O)[C@@H](C[C@](OC)(C)[C@H](O[C@@H]2O[C@@H](C[C@H](N(C)C)[C@H]2O)C)C(C)[C@H](O[C@@H]2O[C@@H](C)[C@H](O)[C@](OC)(C2)C)[C@@H](C)C1=O)C	2.901	1.06282	1.05955	0.386678	-0.367497	1.92763	2.63455	2.31713
19915083	1,1,1,3,3-pentafluoropropane	460-73-1	FC(F)(F)CC(F)F	-0.885051	-0.680716	-0.38871	-0.114475	0.637942	-0.925969	-0.829697	-0.68903
19920072	3,5,6-trichloro-2-pyridinol	6515-38-4	Clc1cc(Cl)c(Cl)nc1O	-0.302581	-0.244831	-0.871463	0.329042	0.161253	-0.40926	-0.530046	-0.373738
19937834	valsartan	137862-53-4	OC(=O)[C@H](N(Cc1ccc(cc1)-c1ccccc1-c1[nH]nnn1)C(=O)CCCC)C(C)C	1.15359	1.49871	1.78368	1.15395	-1.39065	0.822449	0.95284	0.787227
19966142	cyclohexane	110-82-7	C1CCCCC1	-0.885051	-0.680716	-0.871463	0.589052	0.0646431	-0.925969	-0.859234	-0.933301
20025966	diltiazem	42399-41-7	S1c2c(N(CCN(C)C)C(=O)[C@H](OC(=O)C)[C@@H]1c1ccc(OC)cc1)cccc2	0.279888	-0.680716	0.818172	0.444116	-0.719505	-0.00425431	0.891431	0.684387
20045428	dibromoacetic acid	631-64-1	BrC(Br)C(O)=O	-0.302581	0.191053	-0.630087	-0.362078	0.53722	-0.344047	-0.658617	-0.278703
20077212	zearalenone	17924-92-4	O1[C@H](CCCC(=O)CCC\C=C\c2c(C1=O)c(O)cc(O)c2)C	0.279888	0.191053	-0.871463	0.488661	0.0392133	0.381873	0.251959	0.213537
20097188	nicotine	54-11-5	n1cc(ccc1)[C@H]1N(CCC1)C	-0.302581	-0.680716	-0.630087	-0.335005	0.980502	-0.674323	-0.432205	-0.550998
20124397	estradiol	113-38-2	Oc1cc2CC[C@H]3[C@@H]4CC[C@H](O)[C@]4(CC[C@@H]3c2cc1)C	-0.302581	0.191053	-0.871463	0.686226	-0.49275	-0.294747	-0.134846	-0.0116178
20164113	pyridalyl	179101-81-6	Clc1cc(OCC=C(Cl)Cl)cc(Cl)c1OCCCOc1ncc(cc1)C(F)(F)F	-0.0113468	-0.680716	1.5423	2.0086	-1.71779	-0.292875	0.846832	1.05944
20171981	ethylbenzene	100-41-4	c1ccccc1CC	-0.885051	-0.680716	-0.630087	0.343808	0.248078	-0.925969	-0.685631	-0.825545
20186885	p-tert-octylphenol	27193-28-8	Oc1ccc(cc1)C(CC(C)(C)C)(C)C	-0.593816	-0.244831	-0.147334	1.05207	-0.848228	-0.610358	-0.00559174	-0.335088
20200215	deltamethrin	52918-63-5	Br\C(\Br)=C\[C@H]1[C@@H](C(O[C@H](C#N)c2cc(Oc3ccccc3)ccc2)=O)C1(C)C	-0.302581	-0.680716	1.05955	1.62058	-1.86513	-0.000510073	0.869943	1.12842
20310018	bunitrolol	23093-74-5	O(CC(O)CNC(C)(C)C)c1ccccc1C#N	-0.0113468	0.191053	0.818172	-0.173736	0.264867	0.0924726	0.117509	-0.129442
20337920	doxorubicin	23214-92-8	O1[C@@H](C)[C@@H](O)[C@@H](N)C[C@@H]1O[C@@H]1c2c(C[C@](O)(C1)C(=O)CO)c(O)c1c(C(=O)c3c(cccc3OC)C1=O)c2O	2.60976	1.93459	0.335419	-0.693013	-0.336585	2.28895	0.962067	1.31605
20400482	acetone	67-64-1	O=C(C)C	-0.593816	-0.680716	-0.871463	-0.862118	1.22711	-0.659658	-0.936153	-1.06102
20415622	anecortave	7753-60-8	O=C1CC[C@]2(C(=C1)CC[C@H]1[C@@H]3CC[C@](O)(C(=O)COC(=O)C)[C@]3(CC=C12)C)C	0.279888	-0.244831	0.0940428	0.0898204	-0.477997	0.332574	0.540593	0.547094
20438835	2,2,4-trimethylpentane	540-84-1	C(CC(C)C)(C)(C)C	-0.885051	-0.680716	-0.38871	1.21136	-0.39024	-0.925969	-0.473734	-0.786058
20554023	cilostazol	73963-72-1	O(CCCCc1nnnn1C1CCCCC1)c1cc2CCC(=O)Nc2cc1	0.571122	-0.244831	0.818172	0.163649	-0.0369392	0.352231	0.449869	0.463757
20561556	ether	2679-89-2	O(CC)CC	-0.593816	-0.680716	-0.38871	-0.535044	1.04596	-0.78197	-0.801105	-0.982459
20576487	aprepitant	170729-80-3	Fc1ccc(cc1)[C@H]1N(CCO[C@H]1O[C@H](C)c1cc(cc(c1)C(F)(F)F)C(F)(F)F)CC1=NC(=O)NN1	0.571122	0.191053	1.05955	1.35131	-1.54216	0.24708	0.946018	1.27153
20600458	acrylonitrile	107-13-1	N#CC=C	-0.593816	-0.680716	-0.630087	-0.720647	1.01522	-0.554818	-0.922883	-1.08558
20655322	dichloromethane	75-09-2	ClCCl	-0.885051	-0.680716	-0.871463	-0.36414	0.869629	-0.925969	-0.943003	-0.929526
20659130	Nitric oxide	14332-28-6	O=N	-0.302581	-0.244831	-0.871463	-0.780865	1.15186	-0.287571	-1.1609	-1.19355
20692312	Hydroquinone	123-31-9	Oc1ccc(O)cc1	-0.302581	0.191053	-0.871463	-0.370063	0.936154	-0.294747	-0.790962	-0.806232
20708061	carbaryl	63-25-2	O(C(=O)NC)c1c2c(ccc1)cccc2	-0.593816	-0.244831	-0.147334	0.212731	-0.184167	-0.327978	-0.290737	-0.360081
20821642	methylmercury	22967-92-6	[Hg+]C	-0.885051	-0.680716	-0.871463	-0.937184	1.3587	-0.925969	-1.03728	-0.289559
20919799	nonane	111-84-2	C(CCCC)CCCC	-0.885051	-0.680716	0.576796	1.55118	-0.597188	-0.925969	-0.449481	-0.717372
20950354	valnemulin	101312-92-9	S(C(CNC(=O)[C@H](N)C(C)C)(C)C)CC(O[C@@H]1C[C@](C=C)(C)[C@@H](O)[C@@H]([C@]23[C@H]([C@@]1(C)[C@@H](CC2)C)C(=O)CC3)C)=O	0.571122	0.626938	1.78368	1.05331	-1.21032	0.926197	1.7285	1.42039
21069337	apicidin	183506-66-3	O=C1N[C@@H]([C@H](CC)C)C(=O)N2[C@H](CCCC2)C(=O)N[C@@H](CCCCCC(=O)CC)C(=O)N[C@H]1Cc1c2c(n(OC)c1)cccc2	0.571122	0.626938	2.02505	0.665603	-1.2135	1.24009	1.87477	1.70911
21074520	ethylene glycol	107-21-1	OCCO	-0.302581	0.191053	-0.630087	-1.355	1.52883	-0.294747	-0.988818	-1.04149
21104004	topotecan	119413-54-6	O1CC2=C(C=C3N(Cc4c3nc3c(c4)c(CN(C)C)c(O)cc3)C2=O)[C@@](O)(CC)C1=O	0.862357	0.191053	-0.147334	-0.060312	-0.375724	0.684067	0.643973	0.718307
21177424	biphenyl	68409-73-4	c1ccccc1-c1ccccc1	-0.885051	-0.680716	-0.630087	0.692412	-0.329218	-0.925969	-0.487776	-0.590289
21266075	arsenic	7784-42-1	[AsH3]	-0.885051	-0.680716	-0.871463	-0.723534	0.726784	-0.925969	-1.10404	-0.963739
21386179	1,3-butadiene	106-99-0	C(C=C)=C	-0.885051	-0.680716	-0.630087	0.0455231	0.463863	-0.925969	-0.883487	-1.08054
21421739	1Alpha,25-dihydroxyvitamin D3	32222-06-3	O[C@H]1C[C@H](O)C\C(=C\C=C/2\[C@@H]3CC[C@H]([C@@H](CCCC(O)(C)C)C)[C@]3(CCC\2)C)\C1=C	-0.0113468	0.626938	0.576796	1.32388	-1.97204	0.0208634	0.858081	0.694768
21433037	soman	96-64-0	P(F)(OC(C(C)(C)C)C)(=O)C	-0.302581	-0.680716	-0.147334	-0.0780474	0.779029	-0.515659	-0.251145	-0.453362
21461673	Benzo-a-pyrene	192-97-2	c12c3c4ccc1c1c(cc2ccc3ccc4)cccc1	-0.885051	-0.680716	-0.871463	1.64229	-2.15145	-0.925969	-0.241413	-0.109904
21466818	perchloroethylene	127-18-4	ClC(Cl)=C(Cl)Cl	-0.885051	-0.680716	-0.871463	0.489783	-0.164228	-0.925969	-0.655313	-0.533379
21474682	mibefradil	116644-53-2	Fc1cc2c(cc1)[C@H](C(C)C)[C@](OC(=O)COC)(CC2)CCN(CCCc1[nH]c2c(n1)cccc2)C	0.571122	0.191053	2.02505	1.32006	-1.31516	0.126327	1.25409	1.08157
21512260	Theophylline	58-55-9	O=C1N(C)C(=O)N(c2nc[nH]c12)C	0.279888	0.191053	-0.871463	-1.38016	0.882595	0.155189	-0.395164	-0.463195
21527341	nelfinavir	159989-64-7	S(C[C@H](NC(=O)c1cccc(O)c1C)[C@H](O)CN1C[C@@H]2[C@H](C[C@H]1C(=O)NC(C)(C)C)CCCC2)c1ccccc1	0.571122	1.06282	2.02505	1.30944	-1.76844	0.663786	1.58647	1.4349
21543556	progesterone	57-83-0	O=C1CC[C@@]2([C@@H]3[C@H]([C@@H]4CC[C@H](C(=O)C)[C@]4(CC3)C)CCC2=C1)C	-0.302581	-0.680716	-0.630087	0.459377	-1.21463	-0.393346	0.188105	0.19444
21549800	Trichloroacetic acid	650-51-1	ClC(Cl)(Cl)C(O)=O	-0.302581	0.191053	-0.630087	-0.364668	0.400664	-0.344047	-0.663008	-0.545361
21618542	erythromycin	114-07-8	O1[C@H](CC)[C@](O)(C)[C@H](O)[C@@H](C)C(=O)[C@@H](C[C@](O)(C)[C@H](O[C@@H]2O[C@@H](C[C@H](N(C)C)[C@H]2O)C)[C@@H](C)[C@H](O[C@@H]2O[C@@H](C)[C@H](O)[C@](OC)(C2)C)[C@@H](C)C1=O)C	2.901	1.49871	0.818172	0.236653	-0.228849	2.09925	2.4995	2.24844
21622944	manganese	7439-96-5	[Mn]	-0.885051	-0.680716	-0.871463	-0.927698	1.30633	-0.925969	-1.18063	-1.0764
21641977	triadimefon	43121-43-3	Clc1ccc(OC(n2ncnc2)C(=O)C(C)(C)C)cc1	0.279888	-0.680716	0.335419	-0.0706233	-0.116289	-0.0365487	0.24624	0.0930048
21671946	tulathromycin	217500-96-4	O1[C@H](CC)[C@](O)(C)[C@H](O)[C@H](NC[C@@H](C[C@](O)(C)C(O[C@@H]2O[C@@H](C[C@H](N(C)C)[C@H]2O)C)[C@@H](C)[C@H](O[C@@H]2O[C@@H](C)[C@@](O)(CNCCC)[C@](OC)(C2)C)[C@@H](C)C1=O)C)C	3.19223	2.37048	1.78368	0.661478	-0.347293	2.2083	3.00184	2.60176
21705712	toluene	108-88-3	c1ccccc1C	-0.885051	-0.680716	-0.871463	0.0774057	0.455026	-0.925969	-0.772433	-0.894231
21705714	diacetyl	431-03-8	O=C(C(=O)C)C	-0.302581	-0.680716	-0.630087	-1.04566	1.09402	-0.393346	-0.815215	-0.92386
21762205	BAY 60-5521	86-50-0	S(P(=S)(OC)OC)CN1N=Nc2c(cccc2)C1=O	0.571122	-0.680716	0.335419	-0.290048	-0.340015	0.565187	0.217912	0.208449
21781871	pyrene	129-00-0	c12c3c4ccc1cccc2ccc3ccc4	-0.885051	-0.680716	-0.871463	1.12384	-1.39716	-0.925969	-0.439269	-0.355032
21781881	domoic acid	14277-97-5	OC(=O)[C@H]1NC[C@H](/C(=C/C=C/[C@@H](C(O)=O)C)/C)[C@@H]1CC(O)=O	1.15359	2.37048	0.818172	-0.781278	0.695064	1.00748	0.207314	0.179088
21782696	tetrachloride	56-23-5	ClC(Cl)(Cl)Cl	-0.885051	-0.680716	-0.871463	0.0964856	0.0691257	-0.925969	-0.730327	-0.592193
21784001	carbamate	302-11-4	O=C([O-])N	-0.885051	-0.244831	-0.871463	-1.17847	1.28438	0.106046	-1.02821	-1.05146
21789689	etoposide	33419-42-0	O1CC2[C@@H]([C@@H](c3c(cc4OCOc4c3)C2O[C@@H]2O[C@H]3[C@@H](O[C@@H](OC3)C)[C@H](O)[C@H]2O)c2cc(OC)c(O)c(OC)c2)C1=O	2.60976	0.626938	0.335419	-0.235604	-0.332861	1.58316	1.11909	1.53659
21827216	oseltamivir	196618-13-0	O(C(CC)CC)[C@@H]1C=C(C[C@H](N)[C@H]1NC(=O)C)C(OCC)=O	0.279888	0.191053	1.30093	-0.346553	0.420812	0.488273	0.369741	0.184357
21876043	Fluconazole	86386-73-4	Fc1cc(F)ccc1C(O)(Cn1ncnc1)Cn1ncnc1	0.571122	-0.244831	0.335419	-1.36572	0.269953	0.347863	0.130083	0.154321
21876043	voriconazole	137234-62-9	Fc1cc(F)ccc1[C@](O)([C@@H](C)c1ncncc1F)Cn1ncnc1	0.571122	-0.244831	0.335419	-0.747457	-0.169896	0.270949	0.298744	0.365074
21969518	methyl parathion	298-00-0	S=P(Oc1ccc([N+](=O)[O-])cc1)(OC)OC	-0.0113468	-0.680716	0.335419	0.081159	-0.248993	0.72151	-0.00588879	-0.0565596
22038087	1-hydroxypyrene	5315-79-7	Oc1c2c3c4c(cc2)cccc4ccc3cc1	-0.593816	-0.244831	-0.871463	0.995977	-1.25178	-0.610358	-0.405133	-0.27669
22059524	doxycycline	564-25-0	OC=1[C@@H](N(C)C)[C@H]2[C@@](O)(C(=O)C=1C(=O)N)C(O)=C1[C@@H]([C@H](c3c(C1=O)c(O)ccc3)C)[C@@H]2O	1.73606	2.80636	-0.38871	-1.2457	0.141595	1.90751	0.601502	0.830867
22109716	glucuronide	401-10-5	O1[C@H](C(O)=O)[C@@H](O)[C@H](O)[C@@H](O)[C@@H]1OC(=O)\C=C(\C=C\C=C(\C=C\C=1C(CCCC=1C)(C)C)/C)/C	1.15359	1.49871	1.05955	0.1554	-1.83907	1.15709	1.15957	0.988177
22143528	capreomycin	11003-38-6	O=C/1N[C@@H]([C@H]2N=C(NCC2)N)C(=O)NC[C@H](N)C(=O)N[C@@H](CO)C(=O)N[C@@H](CNC(=O)C[C@@H](N)CCCN)C(=O)N\C\1=C/NC(=O)N	2.60976	5.42167	2.02505	-4.52221	0.818111	4.97781	1.88325	1.92908
22155657	1,1-difluoroethane	75-37-6	FC(F)C	-0.885051	-0.680716	-0.871463	-0.470734	1.02256	-0.925969	-1.00085	-1.02199
22197625	RDX	121-82-4	O=[N+]([O-])N1CN([N+](=O)[O-])CN([N+](=O)[O-])C1	-0.885051	-0.680716	-0.147334	-1.47832	1.01824	1.3702	-0.284824	-0.257779
22296170	serotonin	50-67-9	Oc1cc2c([nH]cc2CCN)cc1	-0.302581	0.626938	-0.38871	-0.415433	0.784226	0.041925	-0.499317	-0.482527
22398966	telithromycin	191114-48-4	O1[C@H](CC)[C@]2(OC(=O)N([C@@H]2[C@@H](C)C(=O)[C@@H](C[C@](OC)(C)[C@H](O[C@@H]2O[C@@H](C[C@H](N(C)C)[C@H]2O)C)[C@@H](C)C(=O)[C@@H](C)C1=O)C)CCCCn1cc(nc1)-c1cccnc1)C	2.31853	-0.244831	1.78368	0.682819	-0.942218	1.75508	3.00498	2.63078
22419876	PLGA	98167-04-5	S(SCCC(=O)NC(CCC(O)=O)C(O)=O)c1ncccc1	0.862357	1.49871	1.78368	-0.283861	0.119929	0.892966	0.3405	0.341061
22451016	mitoxantrone	65271-80-9	Oc1c2c(C(=O)c3c(C2=O)c(NCCNCCO)ccc3NCCNCCO)c(O)cc1	1.44483	2.80636	2.02505	-1.1232	0.445378	1.61982	0.757786	0.831102
22526410	patupilone	152044-54-7	s1cc(nc1C)\C=C(/C)\[C@H]1OC(=O)C[C@H](O)C(C)(C)C(=O)[C@H](C)[C@@H](O)[C@H](CCC[C@]2(O[C@H]2C1)C)C	0.862357	0.191053	-0.38871	0.649517	-0.188011	0.778454	1.2677	1.14059
22638872	pravastatin	81093-37-0	O(C(=O)[C@H](CC)C)[C@@H]1[C@H]2C(=C[C@@H](O)C1)C=C[C@H](C)[C@@H]2CC[C@@H](O)C[C@@H](O)CC(O)=O	0.862357	1.49871	1.78368	0.0988944	0.0511229	1.01309	0.754237	0.733393
22661948	Tamoxifen	10540-29-1	O(CCN(C)C)c1ccc(cc1)\C(=C(\CC)/c1ccccc1)\c1ccccc1	-0.302581	-0.680716	1.05955	1.86048	-1.54193	-0.731423	0.809128	0.47382
22677344	styrene	100-42-5	c1ccccc1C=C	-0.885051	-0.680716	-0.630087	0.368968	0.204878	-0.925969	-0.685631	-0.835417
22712485	florfenicol	73231-34-2	ClC(Cl)C(=O)N[C@@H]([C@H](O)c1ccc(S(=O)(=O)C)cc1)CF	0.279888	0.191053	0.818172	-0.420234	-0.0853564	0.376257	0.27263	0.40866
22719758	Bromochloromethane	74-97-5	BrCCl	-0.885051	-0.680716	-0.871463	-0.279175	0.737781	-0.925969	-0.878346	-0.711863
22719759	m-Xylene	1330-20-7	c1c(cccc1C)C	-0.885051	-0.680716	-0.871463	0.286065	0.264667	-0.925969	-0.685631	-0.825545
22820029	quinidine	56-54-2	O(C)c1cc2c(nccc2[C@H](O)[C@@H]2N3C[C@@H]([C@H](C2)CC3)C=C)cc1	0.279888	-0.244831	0.0940428	0.240365	-0.0179884	-0.214713	0.257536	0.243186
22859315	trans-permethrin	61949-77-7	Cl\C(\Cl)=C\[C@H]1[C@H](C(OCc2cc(Oc3ccccc3)ccc2)=O)C1(C)C	-0.593816	-0.680716	0.818172	1.61192	-1.44986	-0.371661	0.606424	0.570627
22874420	chlorpyrifos	2921-88-2	Clc1cc(Cl)c(Cl)nc1OP(=S)(OCC)OCC	-0.0113468	-0.680716	0.576796	0.961331	-0.823959	0.207765	0.304355	0.371313
22917642	paclitaxel	33069-62-4	O1[C@@H]2C[C@H](O)[C@@]3([C@H]([C@H](OC(=O)c4ccccc4)[C@]4(O)C[C@H](OC(=O)[C@H](O)[C@@H](NC(=O)c5ccccc5)c5ccccc5)C(=C([C@@H](OC(=O)C)C3=O)C4(C)C)C)[C@]2(OC(=O)C)C1)C	2.0273	1.06282	2.74918	0.885852	-2.18518	2.5264	2.78474	2.83595
22954395	ethanol	64-17-5	OCC	-0.593816	-0.244831	-0.871463	-0.92811	1.31604	-0.610358	-1.02295	-1.11983
22955064	2-propanol	67-63-0	OC(C)C	-0.593816	-0.244831	-0.871463	-0.737558	1.18461	-0.610358	-0.936153	-1.05114
23018467	morphine	57-27-2	O1[C@@H]2[C@]34[C@H]([C@H](N(CC3)C)Cc3c4c1c(O)cc3)C=C[C@@H]2O	0.279888	0.191053	-0.871463	-0.515659	0.539991	-0.100201	-0.128668	0.0518187
23085739	bisoprolol	66722-44-9	O(CC(O)CNC(C)C)c1ccc(cc1)COCCOC(C)C	0.571122	0.191053	2.02505	0.0315575	0.170427	0.00931865	0.544185	0.248205
23099439	cotinine	486-56-6	O=C1N(C)[C@@H](CC1)c1cccnc1	-0.302581	-0.680716	-0.630087	-0.709099	1.04122	-0.408011	-0.398069	-0.482527
23140331	metformin	657-24-9	N(C(NC(N)=N)=N)(C)C	-0.302581	1.06282	-0.147334	-0.908313	1.10751	0.462375	-0.512099	-0.712926
23146766	aflatoxin	1402-68-2	O1CCC2=C(C1=O)C(Oc1c2c(OC)cc2OC3OC=CC3c12)=O	0.571122	-0.680716	-0.630087	-0.348616	-0.289067	0.326645	-0.0216329	0.262048
23151209	PFOA	2395-00-8	FC(F)(C(F)(F)C(F)(F)C(F)(F)C(F)(F)F)C(F)(F)C(F)(F)C(O)=O	-0.302581	0.191053	0.818172	1.84698	-0.762278	-0.344047	-0.0462355	0.682125
23179780	Cyclosporine	59865-13-3	O=C1N(C)[C@@H]([C@H](O)[C@@H](C\C=C\C)C)C(=O)N[C@@H](CC)C(=O)N(CC(=O)N(C)[C@@H](CC(C)C)C(=O)N[C@@H](C(C)C)C(=O)N(C)[C@@H](CC(C)C)C(=O)N[C@@H](C)C(=O)N[C@H](C)C(=O)N(C)[C@@H](CC(C)C)C(=O)N(C)[C@@H](CC(C)C)C(=O)N(C)[C@H]1C(C)C)C	2.60976	1.49871	2.74918	1.28057	-3.34314	3.42362	5.77392	4.54351
23201048	itraconazole	84625-61-6	Clc1cc(Cl)ccc1[C@@]1(O[C@H](CO1)COc1ccc(N2CCN(CC2)c2ccc(N3C=NN(C(CC)C)C3=O)cc2)cc1)Cn1ncnc1	1.15359	-0.680716	1.78368	1.63198	-2.24199	0.646468	2.17132	2.10991
23262163	dantrolene	7261-97-4	o1c(ccc1C=NN1CC(=O)NC1=O)-c1ccc([N+](=O)[O-])cc1	-0.0113468	-0.244831	0.0940428	-0.134966	-0.798107	0.957555	0.126444	0.193401
23278103	benzene	71-43-2	c1ccccc1	-0.885051	-0.680716	-0.871463	-0.115993	0.645385	-0.925969	-0.859234	-0.962916
23303442	propofol	2078-54-8	Oc1c(cccc1C(C)C)C(C)C	-0.593816	-0.244831	-0.38871	0.698187	-0.165935	-0.610358	-0.30429	-0.47246
23307233	rosiglitazone	122320-73-4	S1C(Cc2ccc(OCCN(C)c3ncccc3)cc2)C(=O)NC1=O	0.279888	-0.244831	0.818172	0.17891	-0.40572	0.18998	0.474232	0.404826
23314320	oxime	1794-86-1	Cl\C(\Cl)=N\O	-0.302581	-0.244831	-0.871463	-0.165751	0.64751	-0.417528	-0.840095	-0.787532
23315145	lapatinib	231277-92-2	Clc1cc(Nc2ncnc3c2cc(cc3)-c2oc(cc2)CNCCS(=O)(=O)C)ccc1OCc1cc(F)ccc1	0.862357	0.191053	1.78368	1.09497	-2.37802	0.733211	1.38846	1.49989
23340476	tyrosine	60-18-4	Oc1ccc(cc1)CC(N)C(O)=O	0.279888	1.06282	-0.147334	-1.65721	0.902341	0.377505	-0.449017	-0.458181
23344790	lorazepam	846-49-1	Clc1ccccc1C1=NC(O)C(=O)Nc2c1cc(Cl)cc2	-0.0113468	0.191053	-0.630087	0.337704	-0.826847	0.0364646	0.0534804	0.227218
23357766	rifampin	13292-46-1	O1c2c3c4c(c(O)c2C)c(O)c(NC(=O)/C(=C\C=C\[C@H](C)[C@H](O)[C@@H](C)[C@@H](O)[C@@H](C)[C@H](OC(=O)C)[C@H](C)[C@@H](OC)\C=C\O[C@]1(C)C3=O)/C)c(\C=N\N1CCN(CC1)C)c4O	2.901	1.93459	0.335419	0.977004	-1.31502	2.50862	2.78719	2.68433
23387833	Diphenyl Ether	101-84-8	O(c1ccccc1)c1ccccc1	-0.885051	-0.680716	-0.38871	0.548054	-0.0706754	-0.78197	-0.405393	-0.511946
23393219	repaglinide	135062-02-1	O(CC)c1cc(ccc1C(O)=O)CC(=O)N[C@@H](CC(C)C)c1ccccc1N1CCCCC1	0.279888	0.626938	1.78368	1.51195	-1.18762	0.304492	1.07886	0.870799
23404365	enalapril	75847-73-3	O(CC)C(=O)[C@@H](N[C@H](C(=O)N1CCC[C@H]1C(O)=O)C)CCc1ccccc1	0.571122	0.626938	1.78368	0.0844586	-0.0298738	0.570803	0.654734	0.497956
23404680	bisphenol A	80-05-7	Oc1ccc(cc1)C(C)(C)c1ccc(O)cc1	-0.302581	0.191053	-0.38871	1.04217	-0.327828	-0.294747	-0.0965517	-0.227547
23455451	everolimus	159351-69-6	O1[C@@H](CC(=O)[C@@H](\C=C(/C)\[C@@H](O)[C@@H](OC)C(=O)[C@@H](C[C@@H](\C=C\C=C\C=C(/C)\[C@@H](OC)C[C@H]2O[C@](O)([C@@H](CC2)C)C(=O)C(=O)N2[C@@H](CCCC2)C1=O)C)C)C)[C@@H](C[C@H]1C[C@@H](OC)[C@H](OCCO)CC1)C	2.901	0.626938	1.30093	1.79685	-1.90574	2.26696	3.71143	3.34678
23462847	permethrin	52645-53-1	ClC(Cl)=CC1C(C)(C)C1C(OCc1cc(Oc2ccccc2)ccc1)=O	-0.593816	-0.680716	0.818172	1.61192	-1.44986	-0.371661	0.606424	0.570627
23512668	midazolam	59467-70-8	Clc1cc2c(-n3c(CN=C2c2ccccc2F)cnc3C)cc1	-0.302581	-0.680716	-0.630087	0.806249	-0.875557	-0.455127	0.172589	0.249797
23560461	DDT	50-29-3	Clc1ccc(cc1)C(C(Cl)(Cl)Cl)c1ccc(Cl)cc1	-0.885051	-0.680716	-0.147334	1.78008	-1.58542	-0.925969	0.212525	0.390415
23583434	methyl methacrylate	80-62-6	O(C(=O)C(C)=C)C	-0.593816	-0.680716	-0.38871	-0.5866	0.996039	-0.515659	-0.680168	-0.855175
23583892	formaldehyde	50-00-0	O=C	-0.593816	-0.680716	-0.871463	-0.984616	1.47306	-0.659658	-1.10976	-1.19839
23584886	ketoconazole	65277-42-1	Clc1cc(Cl)ccc1[C@@]1(O[C@H](CO1)COc1ccc(N2CCN(CC2)C(=O)C)cc1)Cn1ccnc1	0.571122	-0.680716	1.05955	0.760055	-1.04954	0.151445	1.29195	1.25688
23605805	propranolol	525-66-6	O(CC(O)CNC(C)C)c1c2c(ccc1)cccc2	-0.0113468	0.191053	0.576796	0.302646	-0.217032	-0.278678	0.0564685	-0.0754657
23616082	docetaxel	114977-28-5	O1[C@@H]2C[C@H](O)[C@@]3([C@H]([C@H](OC(=O)c4ccccc4)[C@]4(O)C[C@H](OC(=O)[C@H](O)[C@@H](NC(OC(C)(C)C)=O)c5ccccc5)C(=C([C@@H](O)C3=O)C4(C)C)C)[C@]2(OC(=O)C)C1)C	2.0273	1.49871	2.50781	0.574451	-1.65196	2.5757	2.62641	2.61057
23619605	naphthalene	91-20-3	c12c(cccc1)cccc2	-0.885051	-0.680716	-0.871463	0.388023	-0.108902	-0.925969	-0.661378	-0.717788
23631588	olaquindox	23696-28-8	OCCNC(=O)c1[n+]([O-])c2c([n+]([O-])c1C)cccc2	0.279888	0.191053	0.0940428	-0.679183	0.494486	0.638044	-0.0540376	-0.0563491
23632663	glutathione	70-18-8	SC[C@H](NC(=O)CC[C@H](N)C(O)=O)C(=O)NCC(O)=O	1.15359	2.37048	1.78368	-2.77372	0.924148	2.15713	0.159084	0.159467
23686764	digoxin	20830-75-5	O1CC(=CC1=O)[C@H]1CC[C@]2(O)[C@H]3[C@H](C[C@@H](O)[C@]12C)[C@@]1([C@@H](C[C@@H](O[C@@H]2O[C@H](C)[C@@H](O[C@@H]4O[C@H](C)[C@@H](O[C@@H]5O[C@H](C)[C@@H](O)[C@@H](O)C5)[C@@H](O)C4)[C@@H](O)C2)CC1)CC3)C	2.901	1.93459	0.818172	0.468864	-1.07612	2.242	2.10232	2.47865
23696038	nifedipine	21829-25-4	O(C(=O)C=1C(C(C(OC)=O)=C(NC=1C)C)c1ccccc1[NH+]([O-])[O-])C	-0.302581	0.191053	0.576796	-0.00669328	-0.250419	0.684223	0.418198	0.355433
23707562	acrylamide	79-06-1	O=C(N)C=C	-0.593816	-0.244831	-0.630087	-1.01638	1.05491	-0.253716	-0.888747	-0.997365
23732079	Fentanyl	437-38-7	O=C(N(C1CCN(CC1)CCc1ccccc1)c1ccccc1)CC	-0.302581	-0.680716	0.818172	0.861105	-0.392879	-0.558562	0.562329	0.302216
23744095	dibenzo[def,p]chrysene	191-30-0	c12c3c4c(c5c1cccc5)cccc4ccc3cc1c2cccc1	-0.885051	-0.680716	-0.871463	2.14465	-2.90574	-0.925969	-0.0435572	0.135224
23790943	PFOS	1763-23-1	S(O)(=O)(=O)C(F)(F)C(F)(F)C(F)(F)C(F)(F)C(F)(F)C(F)(F)C(F)(F)C(F)(F)F	-0.0113468	0.626938	1.05955	1.8585	-1.07719	-0.0777356	0.204814	1.10354
23793994	Amphotericin B	1397-89-3	O1[C@@H](C)[C@H](C)[C@H](O)[C@H](\C=C\C=C\C=C\C=C\C=C\C=C\C=C\[C@H](O[C@@H]2O[C@H](C)[C@@H](O)[C@H](N)[C@@H]2O)C[C@@H]2O[C@@](O)(C[C@H](O)[C@H]2C(O)=O)C[C@@H](O)C[C@@H](O)[C@H](O)CC[C@@H](O)C[C@@H](O)CC1=O)C	4.06594	4.98579	-0.147334	0.20077	-0.487299	4.06031	3.22162	3.17957
23796561	gefitinib	184475-35-2	Clc1cc(Nc2ncnc3c2cc(OCCCN2CCOCC2)c(OC)c3)ccc1F	0.862357	-0.244831	1.05955	0.39699	-1.04255	0.146452	0.847462	0.842961
23806476	glibenclamide	10238-21-8	Clc1cc(C(=O)NCCc2ccc(S(=O)(=O)NC(=O)NC3CCCCC3)cc2)c(OC)cc1	0.571122	0.626938	1.78368	0.803774	-1.16121	0.846319	1.04096	1.07361
23839530	Milrinone	78415-72-2	O=C1NC(C)=C(C=C1C#N)c1ccncc1	0.279888	0.191053	-0.38871	-0.67899	0.437348	0.100273	-0.245194	-0.311119
23846872	Efavirenz	154598-52-4	Clc1cc2c(NC(O[C@]2(C#CC2CC2)C(F)(F)F)=O)cc1	-0.593816	-0.244831	-0.147334	0.790064	-1.12037	-0.327978	-0.0534536	0.20036
23867354	chloroform	67-66-3	ClC(Cl)Cl	-0.885051	-0.680716	-0.871463	-0.185252	0.670293	-0.925969	-0.842558	-0.76086
23881596	Rosuvastatin	287714-41-4	S(=O)(=O)(N(C)c1nc(-c2ccc(F)cc2)c(\C=C\C(O)CC(O)CC(O)=O)c(n1)C(C)C)C	1.44483	1.06282	1.5423	-0.274374	-0.551221	1.27254	1.07207	1.01256
23884207	Sirolimus	53123-88-9	O1[C@@H](CC(=O)[C@@H](\C=C(/C)\[C@@H](O)[C@@H](OC)C(=O)[C@@H](C[C@@H](\C=C\C=C\C=C(/C)\[C@@H](OC)C[C@H]2O[C@](O)([C@@H](CC2)C)C(=O)C(=O)N2[C@@H](CCCC2)C1=O)C)C)C)[C@@H](C[C@H]1C[C@@H](OC)[C@H](O)CC1)C	2.60976	0.626938	0.576796	1.93307	-1.84845	2.12296	3.43243	3.13107
23887590	Ritonavir	155213-67-5	s1cncc1COC(=O)N[C@H]([C@@H](O)C[C@@H](NC(=O)[C@@H](NC(=O)N(Cc1nc(sc1)C(C)C)C)C(C)C)Cc1ccccc1)Cc1ccccc1	0.862357	1.06282	4.43882	1.16178	-1.32315	1.34836	2.41414	2.1849
23901895	Perchlorate	14797-73-0	[Cl+3]([O-])([O-])([O-])[O-]	0.279888	-0.680716	-0.871463	-0.297059	0.470868	0.139276	-0.943433	-0.858446
23903405	Atorvastatin	134523-00-5	Fc1ccc(cc1)-c1n(CC[C@@H](O)C[C@@H](O)CC(O)=O)c(C(C)C)c(C(=O)Nc2ccccc2)c1-c1ccccc1	0.571122	1.49871	2.26643	1.83944	-1.77143	0.818081	1.46432	1.39012
23912214	squalene	111-02-4	C(=C\CC\C(=C\CC\C=C(\CC\C=C(\CCC=C(C)C)/C)/C)\C)(/CCC=C(C)C)\C	-0.885051	-0.680716	2.74918	3.50162	-3.20249	-0.925969	1.37335	0.665799
23912563	Rivaroxaban	366789-02-8	Clc1sc(cc1)C(=O)NC[C@@H]1OC(=O)N(C1)c1ccc(N2CCOCC2=O)cc1	0.279888	-0.244831	0.576796	-0.231479	-0.761274	0.449738	0.696779	0.78899
23929742	sulforaphane	4478-93-7	S(=O)(CCCCN=C=S)C	-0.0113468	-0.680716	0.335419	-0.496273	0.635777	0.33351	-0.339133	-0.477273
23943382	phenytoin	57-41-0	O=C1NC(=O)NC1(c1ccccc1)c1ccccc1	-0.302581	0.191053	-0.38871	0.107968	-0.275001	-0.0179833	-0.109519	-0.110115
23958493	atrazine	1912-24-9	Clc1nc(nc(n1)NCC)NC(C)C	-0.0113468	0.191053	0.0940428	-0.652593	-0.230006	0.0526898	-0.182585	-0.28926
24056057	diclofenac	15307-86-5	Clc1cccc(Cl)c1Nc1ccccc1CC(O)=O	-0.302581	0.626938	0.0940428	0.842957	-0.607732	-0.156365	0.0355079	0.104752
24061863	Busulfan	55-98-1	S(OCCCCOS(=O)(=O)C)(=O)(=O)C	0.862357	-0.680716	0.818172	-0.99369	0.910222	0.427273	-0.0872231	-0.139343
24075962	verapamil	52-53-9	O(C)c1cc(ccc1OC)C(C(C)C)(CCCN(CCc1cc(OC)c(OC)cc1)C)C#N	0.862357	-0.680716	2.50781	1.3051	-0.901642	0.0717231	1.40238	0.880671
24080004	PCB	52663-62-4	Clc1c(ccc(Cl)c1Cl)-c1cccc(Cl)c1Cl	-0.885051	-0.680716	-0.630087	1.90914	-1.80393	-0.925969	0.0144459	0.253043
24118734	Rhein	478-43-3	Oc1c2c(cc(c1)C(O)=O)C(=O)c1c(C2=O)c(O)ccc1	0.862357	1.06282	-0.630087	-0.0380396	-0.0557775	0.819797	-0.171905	0.0463344
24126579	Terbinafine	91161-71-6	N(Cc1c2c(ccc1)cccc2)(CC=CC#CC(C)(C)C)C	-0.593816	-0.680716	0.576796	1.52804	-1.38299	-0.875421	0.504636	0.081664
24132164	acetaminophen	103-90-2	Oc1ccc(NC(=O)C)cc1	-0.302581	0.191053	-0.38871	-0.535456	0.70664	-0.156365	-0.536839	-0.605209
24166060	benzo(a)pyrene	50-32-8	c12c3c4ccc1c1c(cc2ccc3ccc4)cccc1	-0.885051	-0.680716	-0.871463	1.64229	-2.15145	-0.925969	-0.241413	-0.109904
