# Supplementary material for: Developing a Physiologically-Based Pharmacokinetic Model Knowledgebase in Support of Provisional Model Construction
Source: PLoS Comput Biol. 2016 Feb 12;12(2):e1004495. doi: 10.1371/journal.pcbi.1004495 (PMC4752336; doi:10.1371/journal.pcbi.1004495)
Supplement: S5 Table — (XLSX) [file pcbi.1004495.s005.xlsx]

## Sheet:  5A, correlation matrix
	X1.1.1.2.2.pentafluoroethane	X1.1.1.2.tetrafluoroethane	X1.1.1.3.3.pentafluoropropane	X1.1.1.trichloroethane	X1.1.1.trifluoroethane	X1.1.dichloro.1.fluoroethane	X1.1.difluoroethane	X1.2.3.5.tetramethylbenzene	X1.2.4.trimethylbenzene	X1.2.dichlorobenzene	X1.2.epoxy.3.butene	X1.3.butadiene	X1.4.Dioxane	X1Alpha.25.dihydroxyvitamin.D3	X1.hydroxypyrene	X1.nitropyrene	X2.2.4.trimethylpentane	X2.2..5.5..tetrachlorobiphenyl	X2.2.dichloro.1.1.1.trifluoroethane	X2..3..dideoxyinosine	X2.4.4.trimethyl.2.pentanol	X2.4.toluenediamine	X2.5.hexanedione	X2.butoxyacetaldehyde	X2.butoxyethanol	X2.chloro.1.1.1.2.tetrafluoroethane	X2.propanol	X3.3..diindolylmethane	X3.5.6.trichloro.2.pyridinol	X4.4..methylenedianiline	X5.fluorouracil	acetaldehyde	acetaminophen	acetone	acrylamide	acrylic.acid	acrylonitrile	aflatoxin	aldehyde	amiodarone	amoxicillin	Amphotericin.B	anecortave	apicidin	aprepitant	arsenic	arsenic.compound	Atorvastatin	atrazine
1,1,1,2,2-pentafluoroethane	1	0.998502	0.999447	0.991711	0.991979	0.993763	0.974935	0.957415	0.9566	0.990974	0.957474	0.886157	0.961112	0.976538	0.993723	0.984789	0.918482	0.997022	0.999867	0.941559	0.926082	0.924172	0.934906	0.937147	0.937383	0.999957	0.90837	0.9872	0.988608	0.96165	0.926607	0.884224	0.948004	0.907619	0.863299	0.889613	0.864014	0.976921	0.884224	0.99816	0.956853	0.951677	0.976328	0.970723	0.990994	0.998956	0.998956	0.975753	0.954469
1,1,1,2-tetrafluoroethane	0.998502	1	0.999765	0.997239	0.9974	0.998356	0.985642	0.971738	0.971075	0.99679	0.970205	0.910134	0.972145	0.985107	0.996494	0.98728	0.938673	0.999665	0.999237	0.945467	0.944625	0.934494	0.94921	0.952922	0.952622	0.998946	0.92663	0.992364	0.989956	0.970351	0.930069	0.905076	0.95756	0.926903	0.878909	0.904251	0.886402	0.977088	0.905076	0.997741	0.963326	0.957541	0.982347	0.978288	0.992895	0.994988	0.994988	0.982554	0.963927
1,1,1,3,3-pentafluoropropane	0.999447	0.999765	1	0.995429	0.995629	0.996916	0.981779	0.966478	0.965753	0.994876	0.965472	0.901065	0.968045	0.982041	0.995753	0.986611	0.931113	0.999007	0.999847	0.944097	0.93763	0.930611	0.943795	0.946979	0.946874	0.999704	0.919657	0.990651	0.989721	0.967186	0.928837	0.89706	0.954015	0.919535	0.872871	0.898634	0.877782	0.977262	0.89706	0.99824	0.960985	0.955429	0.980242	0.975569	0.992445	0.996896	0.996896	0.980157	0.960437
1,1,1-trichloroethane	0.991711	0.997239	0.995429	1	0.999989	0.999852	0.995392	0.986571	0.986108	0.999976	0.98284	0.938337	0.982432	0.992125	0.995698	0.986221	0.961663	0.998579	0.993645	0.94646	0.965296	0.944239	0.964074	0.96979	0.968759	0.99283	0.947004	0.994752	0.987222	0.977684	0.930537	0.929024	0.966084	0.948599	0.896074	0.919965	0.912613	0.972812	0.929024	0.992492	0.967631	0.961073	0.985914	0.983964	0.990838	0.984876	0.984876	0.987209	0.972289
1,1,1-trifluoroethane	0.991979	0.9974	0.995629	0.999989	1	0.999878	0.995225	0.986214	0.985749	0.999946	0.982472	0.937598	0.982124	0.991886	0.99567	0.986123	0.961058	0.99865	0.993869	0.946221	0.964708	0.943765	0.963585	0.969277	0.968254	0.993073	0.946353	0.994657	0.987236	0.977363	0.930276	0.928282	0.965707	0.94795	0.895323	0.919304	0.91174	0.972811	0.928282	0.992652	0.967372	0.96082	0.985743	0.983733	0.990858	0.985219	0.985219	0.987007	0.971918
1,1-dichloro-1-fluoroethane	0.993763	0.998356	0.996916	0.999852	0.999878	1	0.993611	0.983636	0.983125	0.99974	0.980334	0.932286	0.980442	0.990949	0.996371	0.986929	0.956844	0.999338	0.995426	0.946574	0.960948	0.942338	0.960999	0.966293	0.965418	0.994731	0.942658	0.994662	0.988303	0.976402	0.930741	0.923828	0.96449	0.943947	0.892385	0.916649	0.906889	0.974202	0.923828	0.994176	0.967006	0.960622	0.985504	0.983061	0.991758	0.987687	0.987687	0.986561	0.970742
1,1-difluoroethane	0.974935	0.985642	0.981779	0.995392	0.995225	0.993611	1	0.99755	0.997367	0.995858	0.990966	0.966911	0.987583	0.992768	0.986111	0.976144	0.983245	0.988885	0.978341	0.939308	0.983862	0.948376	0.975128	0.98339	0.981415	0.976878	0.965221	0.989418	0.975251	0.978642	0.922771	0.952063	0.968672	0.968658	0.91005	0.931979	0.938454	0.958879	0.952063	0.97748	0.964797	0.957238	0.982134	0.982921	0.979827	0.963836	0.963836	0.984777	0.974614
1,2,3,5-tetramethylbenzene	0.957415	0.971738	0.966478	0.986571	0.986214	0.983636	0.99755	1	0.999995	0.987462	0.991249	0.982196	0.985627	0.987911	0.974179	0.964075	0.993534	0.976635	0.96193	0.929297	0.991798	0.946432	0.977579	0.987714	0.985051	0.959986	0.972937	0.980301	0.961503	0.974201	0.912411	0.963198	0.965371	0.977542	0.915378	0.935731	0.951952	0.94381	0.963198	0.961382	0.957583	0.949382	0.974101	0.976829	0.966637	0.943355	0.943355	0.977769	0.971136
1,2,4-trimethylbenzene	0.9566	0.971075	0.965753	0.986108	0.985749	0.983125	0.997367	0.999995	1	0.98701	0.99118	0.982723	0.985479	0.987609	0.973562	0.963447	0.993843	0.976016	0.961155	0.928794	0.992034	0.946259	0.977612	0.98781	0.985122	0.959193	0.973183	0.97982	0.96083	0.973916	0.9119	0.963597	0.965145	0.977844	0.915519	0.935803	0.952431	0.943092	0.963597	0.960617	0.9572	0.948971	0.973678	0.976488	0.965994	0.942417	0.942417	0.977381	0.970898
1,2-dichlorobenzene	0.990974	0.99679	0.994876	0.999976	0.999946	0.99974	0.995858	0.987462	0.98701	1	0.983426	0.940231	0.982795	0.992343	0.995409	0.985872	0.963191	0.998303	0.993007	0.946083	0.966526	0.944525	0.964749	0.970682	0.969575	0.992151	0.948101	0.994648	0.986718	0.977874	0.930081	0.930361	0.966307	0.949797	0.896833	0.920655	0.914134	0.972126	0.930361	0.991844	0.967529	0.960907	0.985822	0.984019	0.990379	0.983888	0.983888	0.98722	0.972517
1,2-epoxy-3-butene	0.957474	0.970205	0.965472	0.98284	0.982472	0.980334	0.990966	0.991249	0.99118	0.983426	1	0.968047	0.999063	0.996804	0.981541	0.981613	0.981292	0.974288	0.961499	0.967737	0.993431	0.980547	0.996019	0.997961	0.997874	0.959745	0.989964	0.989765	0.977936	0.994461	0.956646	0.981097	0.991082	0.99013	0.957374	0.972074	0.97207	0.97001	0.981097	0.96809	0.98566	0.980921	0.991544	0.994363	0.979983	0.945099	0.945099	0.993515	0.993673
1,3-butadiene	0.886157	0.910134	0.901065	0.938337	0.937598	0.932286	0.966911	0.982196	0.982723	0.940231	0.968047	1	0.956645	0.950253	0.917004	0.906519	0.997138	0.918901	0.893478	0.878732	0.989361	0.917547	0.960739	0.975578	0.971138	0.890302	0.970515	0.931096	0.899954	0.937842	0.86132	0.970601	0.932528	0.978451	0.907266	0.922844	0.965658	0.879116	0.970601	0.893647	0.914269	0.904441	0.928186	0.93621	0.906691	0.864259	0.864259	0.934441	0.937599
1,4-Dioxane	0.961112	0.972145	0.968045	0.982432	0.982124	0.980442	0.987583	0.985627	0.985479	0.982795	0.999063	0.956645	1	0.997777	0.984774	0.987181	0.972084	0.975455	0.964622	0.977298	0.988162	0.986188	0.996491	0.995907	0.996653	0.963085	0.988252	0.992411	0.983859	0.997842	0.967678	0.978361	0.995291	0.986991	0.962238	0.976189	0.969014	0.978631	0.978361	0.972693	0.991826	0.988106	0.995594	0.997724	0.985002	0.950235	0.950235	0.996808	0.997234
1Alpha,25-dihydroxyvitamin D3	0.976538	0.985107	0.982041	0.992125	0.991886	0.990949	0.992768	0.987911	0.987609	0.992343	0.996804	0.950253	0.997777	1	0.993639	0.992791	0.969305	0.987714	0.979394	0.973549	0.982228	0.977344	0.989008	0.989876	0.990256	0.978159	0.976996	0.997973	0.990842	0.995879	0.96216	0.963828	0.990356	0.976159	0.944582	0.961784	0.952081	0.983254	0.963828	0.984826	0.989229	0.984869	0.997359	0.997837	0.992477	0.967528	0.967528	0.998418	0.993604
1-hydroxypyrene	0.993723	0.996494	0.995753	0.995698	0.99567	0.996371	0.986111	0.974179	0.973562	0.995409	0.981541	0.917004	0.984774	0.993639	1	0.996848	0.943855	0.996998	0.994929	0.968277	0.956457	0.959728	0.967507	0.967622	0.968405	0.994429	0.947329	0.998656	0.997553	0.985938	0.956015	0.928186	0.97694	0.945548	0.912994	0.934122	0.912423	0.98957	0.928186	0.997964	0.981667	0.977554	0.99392	0.991084	0.9989	0.989366	0.989366	0.993831	0.981364
1-nitropyrene	0.984789	0.98728	0.986611	0.986221	0.986123	0.986929	0.976144	0.964075	0.963447	0.985872	0.981613	0.906519	0.987181	0.992791	0.996848	1	0.933437	0.987752	0.985942	0.984707	0.953908	0.975211	0.974021	0.969539	0.971746	0.985455	0.954192	0.997291	0.999549	0.99225	0.975985	0.936336	0.986829	0.949871	0.935017	0.952236	0.92261	0.997316	0.936336	0.993443	0.992165	0.990094	0.997646	0.995268	0.999054	0.980884	0.980884	0.996762	0.989248
2,2,4-trimethylpentane	0.918482	0.938673	0.931113	0.961663	0.961058	0.956844	0.983245	0.993534	0.993843	0.963191	0.981292	0.997138	0.972084	0.969305	0.943855	0.933437	1	0.946013	0.924727	0.902461	0.994435	0.932763	0.971295	0.984408	0.980632	0.922027	0.975346	0.954726	0.928376	0.956258	0.885129	0.971444	0.949428	0.981974	0.913994	0.931605	0.963995	0.90862	0.971444	0.924572	0.935273	0.926046	0.950378	0.956299	0.934487	0.899629	0.899629	0.955658	0.954828
2,2',5,5'-tetrachlorobiphenyl	0.997022	0.999665	0.999007	0.998579	0.99865	0.999338	0.988885	0.976635	0.976016	0.998303	0.974288	0.918901	0.975455	0.987714	0.996998	0.987752	0.946013	1	0.998147	0.94627	0.95112	0.937856	0.953864	0.958253	0.957714	0.997691	0.932921	0.993654	0.98977	0.973064	0.930681	0.912321	0.960532	0.933513	0.884333	0.909278	0.894432	0.976392	0.912321	0.996776	0.965044	0.959046	0.983885	0.980421	0.992847	0.992551	0.992551	0.98446	0.966883
2,2-dichloro-1,1,1-trifluoroethane	0.999867	0.999237	0.999847	0.993645	0.993869	0.995426	0.978341	0.96193	0.961155	0.993007	0.961499	0.893478	0.964622	0.979394	0.994929	0.985942	0.924727	0.998147	1	0.943077	0.931818	0.927565	0.939383	0.942069	0.942145	0.999975	0.914012	0.989066	0.989371	0.964565	0.927992	0.890597	0.951151	0.913534	0.86822	0.89425	0.870878	0.977335	0.890597	0.998375	0.959093	0.953747	0.97843	0.973272	0.991897	0.998106	0.998106	0.978097	0.957594
2',3'-dideoxyinosine	0.941559	0.945467	0.944097	0.94646	0.946221	0.946574	0.939308	0.929297	0.928794	0.946083	0.967737	0.878732	0.977298	0.973549	0.968277	0.984707	0.902461	0.94627	0.943077	1	0.938754	0.992973	0.975469	0.961937	0.96687	0.942396	0.959473	0.974467	0.981362	0.988571	0.99892	0.94672	0.991774	0.950569	0.971584	0.979264	0.938458	0.990938	0.94672	0.960173	0.996283	0.998243	0.986606	0.986355	0.977369	0.937047	0.937047	0.984445	0.989667
2,4,4-trimethyl-2-pentanol	0.926082	0.944625	0.93763	0.965296	0.964708	0.960948	0.983862	0.991798	0.992034	0.966526	0.993431	0.989361	0.988162	0.982228	0.956457	0.953908	0.994435	0.95112	0.931818	0.938754	1	0.96469	0.990613	0.997138	0.995455	0.92932	0.992833	0.968621	0.948218	0.977887	0.925899	0.989089	0.975107	0.995874	0.950907	0.96444	0.98297	0.93615	0.989089	0.937169	0.963285	0.956787	0.970312	0.976057	0.951886	0.908877	0.908877	0.974145	0.978096
2,4-toluenediamine	0.924172	0.934494	0.930611	0.944239	0.943765	0.942338	0.948376	0.946432	0.946259	0.944525	0.980547	0.917547	0.986188	0.977344	0.959728	0.975211	0.932763	0.937856	0.927565	0.992973	0.96469	1	0.991405	0.981407	0.985063	0.926065	0.984263	0.970929	0.9694	0.992326	0.990854	0.97726	0.997214	0.977712	0.990195	0.995753	0.972454	0.976112	0.97726	0.944787	0.99495	0.995547	0.984571	0.987661	0.966651	0.91435	0.91435	0.984186	0.994949
2,5-hexanedione	0.934906	0.94921	0.943795	0.964074	0.963585	0.960999	0.975128	0.977579	0.977612	0.964749	0.996019	0.960739	0.996491	0.989008	0.967507	0.974021	0.971295	0.953864	0.939383	0.975469	0.990613	0.991405	1	0.997982	0.999062	0.937415	0.997024	0.979202	0.968507	0.994335	0.967988	0.991411	0.995411	0.995229	0.979041	0.988757	0.985598	0.966006	0.991411	0.95074	0.988651	0.985707	0.986977	0.991294	0.968991	0.921513	0.921513	0.988573	0.995772
2-butoxyacetaldehyde	0.937147	0.952922	0.946979	0.96979	0.969277	0.966293	0.98339	0.987714	0.98781	0.970682	0.997961	0.975578	0.995907	0.989876	0.967622	0.969539	0.984408	0.958253	0.942069	0.961937	0.997138	0.981407	0.997982	1	0.999792	0.939918	0.996586	0.978974	0.964209	0.990165	0.951721	0.99119	0.988996	0.997016	0.966741	0.978786	0.984755	0.957031	0.99119	0.950315	0.980408	0.975765	0.983388	0.988047	0.9662	0.922356	0.922356	0.985946	0.990754
2-butoxyethanol	0.937383	0.952622	0.946874	0.968759	0.968254	0.965418	0.981415	0.985051	0.985122	0.969575	0.997874	0.971138	0.996653	0.990256	0.968405	0.971746	0.980632	0.957714	0.942145	0.96687	0.995455	0.985063	0.999062	0.999792	1	0.94006	0.997053	0.979791	0.966388	0.992089	0.957504	0.991492	0.99158	0.996761	0.970916	0.982287	0.985195	0.96068	0.991492	0.951348	0.983648	0.979541	0.985214	0.989722	0.9679	0.923094	0.923094	0.987453	0.992917
2-chloro-1,1,1,2-tetrafluoroethane	0.999957	0.998946	0.999704	0.99283	0.993073	0.994731	0.976878	0.959986	0.959193	0.992151	0.959745	0.890302	0.963085	0.978159	0.994429	0.985455	0.922027	0.997691	0.999975	0.942396	0.92932	0.926065	0.937415	0.939918	0.94006	1	0.911535	0.988269	0.989053	0.963293	0.927361	0.887794	0.949766	0.910938	0.866032	0.892196	0.867859	0.977156	0.887794	0.998307	0.958104	0.952831	0.977516	0.97216	0.991517	0.998508	0.998508	0.97708	0.956222
2-propanol	0.90837	0.92663	0.919657	0.947004	0.946353	0.942658	0.965221	0.972937	0.973183	0.948101	0.989964	0.970515	0.988252	0.976996	0.947329	0.954192	0.975346	0.932921	0.914012	0.959473	0.992833	0.984263	0.997024	0.996586	0.997053	0.911535	1	0.962428	0.946934	0.983436	0.952024	0.998454	0.986204	0.999332	0.980786	0.988312	0.995341	0.943549	0.998454	0.92605	0.975191	0.971745	0.971931	0.978457	0.947899	0.891765	0.891765	0.974543	0.986115
3,3'-diindolylmethane	0.9872	0.992364	0.990651	0.994752	0.994657	0.994662	0.989418	0.980301	0.97982	0.994648	0.989765	0.931096	0.992411	0.997973	0.998656	0.997291	0.954726	0.993654	0.989066	0.974467	0.968621	0.970929	0.979202	0.978974	0.979791	0.988269	0.962428	1	0.99683	0.992724	0.96303	0.945957	0.985671	0.960719	0.930827	0.949837	0.932034	0.989785	0.945957	0.993696	0.98806	0.984119	0.99769	0.996302	0.998068	0.98093	0.98093	0.997954	0.989309
3,5,6-trichloro-2-pyridinol	0.988608	0.989956	0.989721	0.987222	0.987236	0.988303	0.975251	0.961503	0.96083	0.986718	0.977936	0.899954	0.983859	0.990842	0.997553	0.999549	0.928376	0.98977	0.989371	0.981362	0.948218	0.9694	0.968507	0.964209	0.966388	0.989053	0.946934	0.99683	1	0.98885	0.972155	0.927831	0.982465	0.942745	0.925768	0.944172	0.912885	0.99718	0.927831	0.995908	0.988985	0.986763	0.99594	0.992856	0.999682	0.985597	0.985597	0.994838	0.985265
4,4'-methylenedianiline	0.96165	0.970351	0.967186	0.977684	0.977363	0.976402	0.978642	0.974201	0.973916	0.977874	0.994461	0.937842	0.997842	0.995879	0.985938	0.99225	0.956258	0.973064	0.964565	0.988571	0.977887	0.992326	0.994335	0.990165	0.992089	0.963293	0.983436	0.992724	0.98885	1	0.981216	0.972239	0.998745	0.979866	0.968051	0.980555	0.96308	0.987678	0.972239	0.975113	0.997822	0.995726	0.998084	0.999342	0.988458	0.952782	0.952782	0.998353	0.999646
5-fluorouracil	0.926607	0.930069	0.928837	0.930537	0.930276	0.930741	0.922771	0.912411	0.9119	0.930081	0.956646	0.86132	0.967678	0.96216	0.956015	0.975985	0.885129	0.930681	0.927992	0.99892	0.925899	0.990854	0.967988	0.951721	0.957504	0.927361	0.952024	0.96303	0.972155	0.981216	1	0.939957	0.986457	0.941649	0.973126	0.978496	0.932799	0.985144	0.939957	0.947515	0.991554	0.994733	0.978013	0.977909	0.967096	0.922634	0.922634	0.975317	0.9832
acetaldehyde	0.884224	0.905076	0.89706	0.929024	0.928282	0.923828	0.952063	0.963198	0.963597	0.930361	0.981097	0.970601	0.978361	0.963828	0.928186	0.936336	0.971444	0.912321	0.890597	0.94672	0.989089	0.97726	0.991411	0.99119	0.991492	0.887794	0.998454	0.945957	0.927831	0.972239	0.939957	1	0.976841	0.998177	0.981098	0.986389	0.999022	0.924911	1	0.903811	0.963093	0.959669	0.95756	0.965659	0.928843	0.865561	0.865561	0.960679	0.976072
acetaminophen	0.948004	0.95756	0.954015	0.966084	0.965707	0.96449	0.968672	0.965371	0.965145	0.966307	0.991082	0.932528	0.995291	0.990356	0.97694	0.986829	0.949428	0.960532	0.951151	0.991774	0.975107	0.997214	0.995411	0.988996	0.99158	0.949766	0.986204	0.985671	0.982465	0.998745	0.986457	0.976841	1	0.981556	0.978987	0.988697	0.969435	0.984349	0.976841	0.964343	0.998362	0.99727	0.994399	0.996484	0.981211	0.938597	0.938597	0.994436	0.99965
acetone	0.907619	0.926903	0.919535	0.948599	0.94795	0.943947	0.968658	0.977542	0.977844	0.949797	0.99013	0.978451	0.986991	0.976159	0.945548	0.949871	0.981974	0.933513	0.913534	0.950569	0.995874	0.977712	0.995229	0.997016	0.996761	0.910938	0.999332	0.960719	0.942745	0.979866	0.941649	0.998177	0.981556	1	0.973508	0.982174	0.994778	0.936802	0.998177	0.923877	0.969347	0.964928	0.968541	0.975376	0.94461	0.890092	0.890092	0.97169	0.9822
acrylamide	0.863299	0.878909	0.872871	0.896074	0.895323	0.892385	0.91005	0.915378	0.915519	0.896833	0.957374	0.907266	0.962238	0.944582	0.912994	0.935017	0.913994	0.884333	0.86822	0.971584	0.950907	0.990195	0.979041	0.966741	0.970916	0.866032	0.980786	0.930827	0.925768	0.968051	0.973126	0.981098	0.978987	0.973508	1	0.998354	0.982194	0.93698	0.981098	0.89061	0.971293	0.973156	0.951985	0.958673	0.922011	0.84949	0.84949	0.952196	0.974122
acrylic acid	0.889613	0.904251	0.898634	0.919965	0.919304	0.916649	0.931979	0.935731	0.935803	0.920655	0.972074	0.922844	0.976189	0.961784	0.934122	0.952236	0.931605	0.909278	0.89425	0.979264	0.96444	0.995753	0.988757	0.978786	0.982287	0.892196	0.988312	0.949837	0.944172	0.980555	0.978496	0.986389	0.988697	0.982174	0.998354	1	0.985277	0.952053	0.986389	0.913811	0.981941	0.982694	0.967328	0.973051	0.941358	0.876402	0.876402	0.967739	0.985209
acrylonitrile	0.864014	0.886402	0.877782	0.912613	0.91174	0.906889	0.938454	0.951952	0.952431	0.914134	0.97207	0.965658	0.969014	0.952081	0.912423	0.92261	0.963995	0.894432	0.870878	0.938458	0.98297	0.972454	0.985598	0.984755	0.985195	0.867859	0.995341	0.932034	0.912885	0.96308	0.932799	0.999022	0.969435	0.994778	0.982194	0.985277	1	0.911312	0.999022	0.885666	0.954044	0.95102	0.945824	0.954981	0.913542	0.844201	0.844201	0.949162	0.96792
aflatoxin	0.976921	0.977088	0.977262	0.972812	0.972811	0.974202	0.958879	0.94381	0.943092	0.972126	0.97001	0.879116	0.978631	0.983254	0.98957	0.997316	0.90862	0.976392	0.977335	0.990938	0.93615	0.976112	0.966006	0.957031	0.96068	0.977156	0.943549	0.989785	0.99718	0.987678	0.985144	0.924911	0.984349	0.936802	0.93698	0.952053	0.911312	1	0.924911	0.987806	0.992389	0.992193	0.993313	0.990176	0.995072	0.975129	0.975129	0.991208	0.985357
aldehyde	0.884224	0.905076	0.89706	0.929024	0.928282	0.923828	0.952063	0.963198	0.963597	0.930361	0.981097	0.970601	0.978361	0.963828	0.928186	0.936336	0.971444	0.912321	0.890597	0.94672	0.989089	0.97726	0.991411	0.99119	0.991492	0.887794	0.998454	0.945957	0.927831	0.972239	0.939957	1	0.976841	0.998177	0.981098	0.986389	0.999022	0.924911	1	0.903811	0.963093	0.959669	0.95756	0.965659	0.928843	0.865561	0.865561	0.960679	0.976072
amiodarone	0.99816	0.997741	0.99824	0.992492	0.992652	0.994176	0.97748	0.961382	0.960617	0.991844	0.96809	0.893647	0.972693	0.984826	0.997964	0.993443	0.924572	0.996776	0.998375	0.960173	0.937169	0.944787	0.95074	0.950315	0.951348	0.998307	0.92605	0.993696	0.995908	0.975113	0.947515	0.903811	0.964343	0.923877	0.89061	0.913811	0.885666	0.987806	0.903811	1	0.972339	0.968356	0.986813	0.982175	0.997192	0.99638	0.99638	0.986008	0.969355
amoxicillin	0.956853	0.963326	0.960985	0.967631	0.967372	0.967006	0.964797	0.957583	0.9572	0.967529	0.98566	0.914269	0.991826	0.989229	0.981667	0.992165	0.935273	0.965044	0.959093	0.996283	0.963285	0.99495	0.988651	0.980408	0.983648	0.958104	0.975191	0.98806	0.988985	0.997822	0.991554	0.963093	0.998362	0.969347	0.971293	0.981941	0.954044	0.992389	0.963093	0.972339	1	0.999615	0.996202	0.996695	0.98709	0.949999	0.949999	0.99536	0.998028
Amphotericin B	0.951677	0.957541	0.955429	0.961073	0.96082	0.960622	0.957238	0.949382	0.948971	0.960907	0.980921	0.904441	0.988106	0.984869	0.977554	0.990094	0.926046	0.959046	0.953747	0.998243	0.956787	0.995547	0.985707	0.975765	0.979541	0.952831	0.971745	0.984119	0.986763	0.995726	0.994733	0.959669	0.99727	0.964928	0.973156	0.982694	0.95102	0.992193	0.959669	0.968356	0.999615	1	0.993726	0.994109	0.98418	0.945387	0.945387	0.992503	0.996293
anecortave	0.976328	0.982347	0.980242	0.985914	0.985743	0.985504	0.982134	0.974101	0.973678	0.985822	0.991544	0.928186	0.995594	0.997359	0.99392	0.997646	0.950378	0.983885	0.97843	0.986606	0.970312	0.984571	0.986977	0.983388	0.985214	0.977516	0.971931	0.99769	0.99594	0.998084	0.978013	0.95756	0.994399	0.968541	0.951985	0.967328	0.945824	0.993313	0.95756	0.986813	0.996202	0.993726	1	0.999563	0.995894	0.969577	0.969577	0.999841	0.996321
apicidin	0.970723	0.978288	0.975569	0.983964	0.983733	0.983061	0.982921	0.976829	0.976488	0.984019	0.994363	0.93621	0.997724	0.997837	0.991084	0.995268	0.956299	0.980421	0.973272	0.986355	0.976057	0.987661	0.991294	0.988047	0.989722	0.97216	0.978457	0.996302	0.992856	0.999342	0.977909	0.965659	0.996484	0.975376	0.958673	0.973051	0.954981	0.990176	0.965659	0.982175	0.996695	0.994109	0.999563	1	0.992921	0.96272	0.96272	0.999743	0.998141
aprepitant	0.990994	0.992895	0.992445	0.990838	0.990858	0.991758	0.979827	0.966637	0.965994	0.990379	0.979983	0.906691	0.985002	0.992477	0.9989	0.999054	0.934487	0.992847	0.991897	0.977369	0.951886	0.966651	0.968991	0.9662	0.9679	0.991517	0.947899	0.998068	0.999682	0.988458	0.967096	0.928843	0.981211	0.94461	0.922011	0.941358	0.913542	0.995072	0.928843	0.997192	0.98709	0.98418	0.995894	0.992921	1	0.987479	0.987479	0.995121	0.984574
arsenic	0.998956	0.994988	0.996896	0.984876	0.985219	0.987687	0.963836	0.943355	0.942417	0.983888	0.945099	0.864259	0.950235	0.967528	0.989366	0.980884	0.899629	0.992551	0.998106	0.937047	0.908877	0.91435	0.921513	0.922356	0.923094	0.998508	0.891765	0.98093	0.985597	0.952782	0.922634	0.865561	0.938597	0.890092	0.84949	0.876402	0.844201	0.975129	0.865561	0.99638	0.949999	0.945387	0.969577	0.96272	0.987479	1	1	0.968317	0.945087
arsenic compound	0.998956	0.994988	0.996896	0.984876	0.985219	0.987687	0.963836	0.943355	0.942417	0.983888	0.945099	0.864259	0.950235	0.967528	0.989366	0.980884	0.899629	0.992551	0.998106	0.937047	0.908877	0.91435	0.921513	0.922356	0.923094	0.998508	0.891765	0.98093	0.985597	0.952782	0.922634	0.865561	0.938597	0.890092	0.84949	0.876402	0.844201	0.975129	0.865561	0.99638	0.949999	0.945387	0.969577	0.96272	0.987479	1	1	0.968317	0.945087
Atorvastatin	0.975753	0.982554	0.980157	0.987209	0.987007	0.986561	0.984777	0.977769	0.977381	0.98722	0.993515	0.934441	0.996808	0.998418	0.993831	0.996762	0.955658	0.98446	0.978097	0.984445	0.974145	0.984186	0.988573	0.985946	0.987453	0.97708	0.974543	0.997954	0.994838	0.998353	0.975317	0.960679	0.994436	0.97169	0.952196	0.967739	0.949162	0.991208	0.960679	0.986008	0.99536	0.992503	0.999841	0.999743	0.995121	0.968317	0.968317	1	0.996568
atrazine	0.954469	0.963927	0.960437	0.972289	0.971918	0.970742	0.974614	0.971136	0.970898	0.972517	0.993673	0.937599	0.997234	0.993604	0.981364	0.989248	0.954828	0.966883	0.957594	0.989667	0.978096	0.994949	0.995772	0.990754	0.992917	0.956222	0.986115	0.989309	0.985265	0.999646	0.9832	0.976072	0.99965	0.9822	0.974122	0.985209	0.96792	0.985357	0.976072	0.969355	0.998028	0.996293	0.996321	0.998141	0.984574	0.945087	0.945087	0.996568	1
barbiturate	0.910998	0.915412	0.913778	0.917231	0.916914	0.917099	0.911296	0.902282	0.901833	0.916845	0.950318	0.855202	0.961732	0.953727	0.94434	0.966965	0.87733	0.916372	0.912652	0.996578	0.92082	0.990544	0.96521	0.947459	0.953662	0.911896	0.951063	0.953064	0.962259	0.976023	0.999177	0.940744	0.983255	0.939999	0.978137	0.981214	0.935168	0.977415	0.940744	0.93415	0.987441	0.991329	0.970649	0.971347	0.956603	0.906359	0.906359	0.967881	0.97903
BAY 60-5521	0.96026	0.966562	0.964307	0.970653	0.970394	0.970093	0.96746	0.960073	0.959674	0.970561	0.986678	0.916047	0.992573	0.990758	0.984025	0.993615	0.937387	0.968285	0.962468	0.995477	0.964278	0.993826	0.988538	0.980924	0.983975	0.961498	0.974719	0.989922	0.990609	0.998259	0.990204	0.962184	0.998151	0.96916	0.968707	0.980052	0.952758	0.993196	0.962184	0.975047	0.999907	0.999256	0.997194	0.997498	0.988932	0.953504	0.953504	0.996439	0.998149
benzene	0.952327	0.967572	0.961936	0.983618	0.983248	0.980389	0.996294	0.99983	0.999882	0.984578	0.990666	0.985258	0.984556	0.985917	0.970287	0.960111	0.995272	0.972737	0.957085	0.92606	0.993075	0.945203	0.977598	0.98813	0.985313	0.955032	0.974253	0.977225	0.957262	0.972301	0.909119	0.965441	0.963825	0.979202	0.916044	0.935983	0.954683	0.939283	0.965441	0.956592	0.95508	0.946712	0.971366	0.974593	0.962578	0.93752	0.93752	0.97525	0.969516
benzo(a)pyrene	0.996035	0.999234	0.99837	0.998972	0.998988	0.999553	0.99019	0.978766	0.978167	0.99878	0.976132	0.922935	0.976946	0.988838	0.997072	0.987887	0.949345	0.99991	0.997354	0.946711	0.954124	0.939532	0.956066	0.960733	0.960096	0.996815	0.935928	0.994116	0.989547	0.974318	0.931077	0.915802	0.961954	0.936644	0.887113	0.911805	0.898344	0.975995	0.915802	0.996098	0.96586	0.959774	0.984531	0.981362	0.992675	0.991114	0.991114	0.985276	0.968289
Benzo-a-pyrene	0.996035	0.999234	0.99837	0.998972	0.998988	0.999553	0.99019	0.978766	0.978167	0.99878	0.976132	0.922935	0.976946	0.988838	0.997072	0.987887	0.949345	0.99991	0.997354	0.946711	0.954124	0.939532	0.956066	0.960733	0.960096	0.996815	0.935928	0.994116	0.989547	0.974318	0.931077	0.915802	0.961954	0.936644	0.887113	0.911805	0.898344	0.975995	0.915802	0.996098	0.96586	0.959774	0.984531	0.981362	0.992675	0.991114	0.991114	0.985276	0.968289
benzoic acid	0.952698	0.962032	0.958595	0.97027	0.969903	0.968763	0.972408	0.968851	0.968605	0.970503	0.992592	0.935048	0.996449	0.992528	0.980199	0.988854	0.952392	0.964989	0.955798	0.990801	0.976585	0.995838	0.995404	0.989827	0.992162	0.95444	0.985737	0.988292	0.98476	0.999453	0.984759	0.975795	0.999844	0.981472	0.975638	0.986299	0.967847	0.985538	0.975795	0.968088	0.998364	0.996916	0.995855	0.997692	0.983799	0.94341	0.94341	0.996006	0.999924
benzylate	0.966218	0.973885	0.971126	0.979788	0.979515	0.978838	0.978917	0.973131	0.972792	0.979871	0.993282	0.933158	0.997129	0.99627	0.988561	0.994501	0.952999	0.976169	0.968827	0.989302	0.974722	0.9908	0.992094	0.987715	0.989734	0.967689	0.979683	0.994374	0.991617	0.999795	0.981816	0.967416	0.997963	0.975936	0.964025	0.977226	0.95749	0.990438	0.967416	0.978986	0.998116	0.996074	0.999066	0.999731	0.991174	0.958187	0.958187	0.999103	0.999057
bilignost	0.976884	0.965422	0.970219	0.945414	0.945939	0.950476	0.911649	0.882525	0.881225	0.943657	0.902127	0.780843	0.914507	0.932883	0.965074	0.966035	0.824873	0.960167	0.973877	0.937777	0.848836	0.89874	0.883979	0.87493	0.878908	0.975214	0.845651	0.953546	0.971915	0.927882	0.929506	0.815401	0.916792	0.838069	0.831102	0.854613	0.793377	0.972336	0.815401	0.977811	0.936269	0.935998	0.947335	0.937508	0.969918	0.984429	0.984429	0.943114	0.920636
biperiden	0.982731	0.990879	0.987998	0.997206	0.997062	0.9962	0.997173	0.991581	0.991261	0.997388	0.993789	0.952192	0.993518	0.99842	0.994802	0.989607	0.971949	0.993191	0.985423	0.960934	0.979796	0.964052	0.981209	0.984938	0.984444	0.984265	0.968115	0.997461	0.988779	0.989287	0.947182	0.953556	0.981127	0.968862	0.925668	0.945789	0.940014	0.977452	0.953556	0.987688	0.980228	0.974575	0.993155	0.993	0.991601	0.973904	0.973904	0.994587	0.985768
biphenyl	0.97386	0.984789	0.980867	0.994968	0.994733	0.993113	0.999863	0.997962	0.997776	0.995514	0.991086	0.968226	0.987454	0.992705	0.985727	0.975836	0.984296	0.988352	0.977391	0.938914	0.984595	0.948545	0.975356	0.983828	0.981784	0.975878	0.965845	0.989072	0.974607	0.978652	0.922335	0.952835	0.968686	0.969282	0.910687	0.932491	0.939573	0.958121	0.952835	0.9766	0.964511	0.956921	0.981793	0.982697	0.979161	0.962581	0.962581	0.984557	0.974658
bisoprolol	0.961817	0.973411	0.969122	0.984506	0.984168	0.982355	0.990594	0.989452	0.989322	0.984975	0.999747	0.962326	0.999676	0.998095	0.984831	0.985556	0.97712	0.977063	0.965517	0.972207	0.990648	0.982482	0.995691	0.996664	0.996916	0.963904	0.98809	0.992306	0.982203	0.996305	0.961551	0.978266	0.992885	0.987632	0.957699	0.972505	0.968778	0.975204	0.978266	0.972442	0.988698	0.984347	0.994201	0.996468	0.983889	0.950399	0.950399	0.995805	0.995361
bisphenol A	0.968798	0.978786	0.975159	0.987797	0.987488	0.986163	0.990965	0.987997	0.987768	0.988166	0.9986	0.955391	0.999266	0.999424	0.989557	0.990207	0.972445	0.982008	0.972081	0.975154	0.986433	0.982016	0.993287	0.993754	0.994212	0.970659	0.983491	0.995547	0.987359	0.997259	0.964486	0.972048	0.993099	0.982509	0.95378	0.969413	0.961682	0.980648	0.972048	0.978754	0.990536	0.986429	0.996652	0.998042	0.988765	0.958654	0.958654	0.997924	0.995746
bromate	0.929988	0.924401	0.926773	0.912812	0.912854	0.915854	0.889378	0.868351	0.867365	0.911564	0.916362	0.788318	0.932186	0.934619	0.946308	0.966694	0.82358	0.921769	0.928799	0.984073	0.868444	0.956813	0.92239	0.902174	0.909416	0.929309	0.894567	0.945842	0.966216	0.952773	0.986181	0.874557	0.955062	0.881234	0.922609	0.931215	0.862777	0.982244	0.874557	0.947352	0.969355	0.974259	0.95773	0.952918	0.959554	0.933401	0.933401	0.95281	0.952249
Bromochloromethane	0.999994	0.998618	0.999513	0.991986	0.992256	0.994001	0.975431	0.958038	0.95723	0.991258	0.958091	0.887154	0.961684	0.976969	0.993899	0.984974	0.919325	0.99717	0.999893	0.941886	0.926912	0.924757	0.935617	0.937889	0.938112	0.999969	0.90925	0.987493	0.988767	0.96212	0.926935	0.88522	0.948531	0.908531	0.86412	0.890386	0.865056	0.977056	0.88522	0.998214	0.957261	0.952073	0.976685	0.971145	0.991165	0.99885	0.99885	0.976135	0.954974
bromodichloromethane	0.999652	0.996715	0.998225	0.987993	0.988316	0.990493	0.968751	0.949502	0.948615	0.987118	0.9504	0.873669	0.954874	0.971432	0.991365	0.982611	0.907779	0.994681	0.9991	0.938848	0.916226	0.918394	0.927143	0.928639	0.929144	0.999374	0.898745	0.983714	0.986981	0.956544	0.924154	0.873389	0.942528	0.897485	0.855084	0.881816	0.852461	0.975911	0.873389	0.997324	0.952855	0.947993	0.972481	0.966142	0.989084	0.9998	0.9998	0.971524	0.949016
bunitrolol	0.949786	0.961924	0.957393	0.973871	0.973451	0.971503	0.980964	0.980725	0.980629	0.974376	0.997879	0.956082	0.999035	0.994457	0.978041	0.98325	0.969826	0.965861	0.953667	0.979945	0.988517	0.991222	0.998926	0.996973	0.998107	0.951968	0.992702	0.987405	0.978757	0.997895	0.971787	0.984556	0.997307	0.990677	0.972728	0.984367	0.977015	0.975629	0.984556	0.963847	0.992747	0.989733	0.993197	0.996201	0.979243	0.93809	0.93809	0.994434	0.998293
buprenorphine	0.987091	0.992123	0.990442	0.994266	0.994196	0.994213	0.988742	0.979328	0.978849	0.99411	0.989571	0.92963	0.992498	0.99782	0.998529	0.997501	0.953394	0.993237	0.988888	0.975531	0.967941	0.971621	0.979346	0.978723	0.979664	0.988117	0.962372	0.99995	0.997142	0.992951	0.964337	0.9459	0.986121	0.960518	0.931689	0.950516	0.931928	0.990519	0.9459	0.993751	0.988708	0.984897	0.997958	0.996534	0.99829	0.980959	0.980959	0.998104	0.989637
Busulfan	0.947356	0.954911	0.952126	0.960707	0.960397	0.95972	0.959853	0.954051	0.953731	0.960692	0.98453	0.914774	0.990723	0.986073	0.975469	0.987745	0.934126	0.957023	0.949903	0.996612	0.963791	0.997561	0.99016	0.981107	0.984557	0.948775	0.978469	0.983377	0.98381	0.996894	0.992839	0.967919	0.998911	0.972303	0.97824	0.987208	0.960146	0.988525	0.967919	0.964539	0.999496	0.999506	0.993421	0.99468	0.981587	0.939686	0.939686	0.99264	0.997904
butyl alcohol	0.922321	0.939736	0.933131	0.958909	0.958309	0.954867	0.9755	0.982052	0.98224	0.959959	0.99456	0.976105	0.992226	0.983607	0.957137	0.96097	0.982437	0.94574	0.927728	0.958813	0.9966	0.981859	0.997747	0.999144	0.999075	0.925361	0.999038	0.970485	0.954579	0.98639	0.949622	0.995787	0.986977	0.999253	0.972932	0.982908	0.991091	0.948648	0.995787	0.937515	0.976718	0.972428	0.977095	0.982846	0.956273	0.906273	0.906273	0.979863	0.987975
caffeine	0.946953	0.958185	0.953975	0.968883	0.968491	0.966776	0.974451	0.973034	0.972903	0.969247	0.994945	0.945568	0.997607	0.992171	0.976267	0.984104	0.960325	0.961667	0.950549	0.986059	0.982847	0.99518	0.998261	0.993942	0.995829	0.948967	0.991073	0.985807	0.97958	0.998497	0.979504	0.982798	0.999213	0.987771	0.977976	0.98827	0.975563	0.979179	0.982798	0.962497	0.995766	0.993744	0.993536	0.996318	0.979197	0.936117	0.936117	0.994193	0.999384
capecitabine	0.953795	0.959719	0.95759	0.963328	0.963067	0.962861	0.959553	0.951767	0.951356	0.963174	0.982233	0.9069	0.989152	0.986277	0.979171	0.991065	0.9285	0.961268	0.955888	0.997787	0.958409	0.995231	0.986351	0.976906	0.98053	0.954963	0.97236	0.985543	0.9878	0.996384	0.993893	0.960136	0.997549	0.965807	0.972171	0.982116	0.951313	0.992622	0.960136	0.970048	0.999803	0.999959	0.994625	0.994968	0.985416	0.947443	0.947443	0.993495	0.996803
capreomycin	0.888603	0.893345	0.89155	0.895732	0.895359	0.895439	0.890612	0.882339	0.881924	0.895358	0.936167	0.837726	0.948651	0.938041	0.926079	0.952526	0.85875	0.894454	0.890354	0.990971	0.906534	0.98566	0.955497	0.935207	0.942167	0.889548	0.942608	0.936365	0.946928	0.964834	0.995848	0.93387	0.974554	0.930226	0.978968	0.979141	0.930051	0.965503	0.93387	0.914547	0.97848	0.983565	0.957285	0.958591	0.94024	0.883864	0.883864	0.95417	0.969014
carbamate	0.697384	0.705908	0.702453	0.714558	0.713771	0.712673	0.718261	0.717762	0.717667	0.714565	0.801482	0.697681	0.818268	0.79122	0.760628	0.808126	0.708144	0.708902	0.700284	0.897764	0.777215	0.901802	0.847205	0.814163	0.824806	0.698941	0.845636	0.781181	0.796556	0.843385	0.915617	0.848701	0.867904	0.826783	0.933443	0.91557	0.856848	0.833469	0.848701	0.739261	0.86776	0.879292	0.821244	0.827205	0.7844	0.690559	0.690559	0.816883	0.85477
carbaryl	0.971359	0.980132	0.976969	0.987475	0.987199	0.986211	0.988495	0.983975	0.983687	0.987697	0.997089	0.947273	0.998885	0.999406	0.991399	0.993243	0.965905	0.982839	0.974283	0.97994	0.98204	0.984041	0.992265	0.991304	0.99224	0.973014	0.980862	0.99678	0.990685	0.998403	0.970045	0.968563	0.994532	0.979044	0.954734	0.970121	0.957867	0.985459	0.968563	0.981661	0.993327	0.989789	0.998466	0.999316	0.991583	0.962274	0.962274	0.999267	0.996891
carbofuran	0.968303	0.977113	0.973915	0.984492	0.984216	0.983204	0.985627	0.981117	0.980838	0.984688	0.99668	0.944671	0.999021	0.998565	0.989747	0.993068	0.963144	0.979768	0.971221	0.983119	0.981173	0.9872	0.993485	0.991433	0.992701	0.96995	0.982296	0.995695	0.990281	0.999277	0.974079	0.97044	0.996332	0.979934	0.95969	0.974093	0.960224	0.986417	0.97044	0.97966	0.995182	0.992114	0.998668	0.999686	0.990776	0.959243	0.959243	0.999281	0.998187
cefazolin	0.955164	0.957421	0.956719	0.956087	0.955941	0.956751	0.94595	0.933705	0.93311	0.955553	0.968676	0.876996	0.978258	0.977501	0.976783	0.990557	0.903202	0.957536	0.956191	0.998873	0.937126	0.988317	0.97249	0.960102	0.964737	0.955729	0.953762	0.980734	0.98842	0.989194	0.996388	0.938708	0.990224	0.945359	0.960449	0.970623	0.928484	0.996102	0.938708	0.971203	0.996365	0.997742	0.990071	0.98866	0.984937	0.951908	0.951908	0.987784	0.989113
celecoxib	0.9815	0.984788	0.983766	0.984694	0.984604	0.98514	0.976106	0.96478	0.964211	0.984348	0.98398	0.909834	0.989638	0.993648	0.995483	0.999663	0.935604	0.985335	0.982827	0.987567	0.957294	0.979628	0.978111	0.97306	0.975417	0.982254	0.959398	0.997082	0.998911	0.994449	0.979436	0.942605	0.99004	0.954972	0.942232	0.958421	0.929515	0.997499	0.942605	0.991178	0.994681	0.992807	0.998736	0.996889	0.998297	0.977003	0.977003	0.997852	0.992021
chloral hydrate	0.976641	0.978254	0.977857	0.975909	0.975863	0.976849	0.964483	0.951126	0.950483	0.975356	0.976053	0.891055	0.983755	0.987348	0.991001	0.998279	0.918741	0.978087	0.977468	0.991914	0.945097	0.980199	0.972473	0.964427	0.967753	0.977107	0.951885	0.99228	0.997677	0.991462	0.985731	0.934419	0.988363	0.945762	0.943255	0.958065	0.921432	0.99964	0.934419	0.987804	0.994905	0.994309	0.995959	0.993539	0.995935	0.973649	0.973649	0.994263	0.989426
chlordecone	0.998454	0.994509	0.996407	0.984505	0.984808	0.987298	0.963443	0.943109	0.942165	0.983532	0.948525	0.864134	0.954426	0.970516	0.991325	0.985195	0.899475	0.992189	0.997642	0.946194	0.911545	0.923421	0.927338	0.926575	0.927808	0.998027	0.897868	0.98361	0.989368	0.958443	0.933028	0.872181	0.945567	0.895258	0.861059	0.886547	0.851644	0.980937	0.872181	0.997612	0.957061	0.953187	0.974136	0.967505	0.990557	0.999536	0.999536	0.972639	0.951316
chlorfenvinphos	0.985361	0.991467	0.989373	0.995083	0.994966	0.994695	0.991419	0.983378	0.98295	0.995048	0.991967	0.93726	0.994023	0.998856	0.997781	0.99604	0.959642	0.993041	0.987481	0.973214	0.972733	0.971683	0.981659	0.982047	0.982644	0.986569	0.966093	0.999827	0.995334	0.993328	0.961521	0.950427	0.986435	0.964847	0.933047	0.951878	0.936874	0.987718	0.950427	0.991967	0.987853	0.983628	0.99761	0.996687	0.996849	0.978326	0.978326	0.998125	0.990125
chlorobenzene	0.979716	0.989186	0.985831	0.99734	0.997179	0.99595	0.999679	0.99585	0.995591	0.997725	0.989823	0.961032	0.987078	0.993506	0.989379	0.979561	0.979087	0.992112	0.982806	0.941837	0.980302	0.94825	0.973239	0.980966	0.979196	0.981486	0.961656	0.991582	0.978986	0.979313	0.925414	0.947292	0.968895	0.964612	0.907525	0.929939	0.933113	0.963035	0.947292	0.981897	0.96628	0.958961	0.983867	0.983996	0.983298	0.969628	0.969628	0.986228	0.974927
chloroethane	0.955031	0.969815	0.964348	0.985172	0.984841	0.98209	0.997057	0.99988	0.999914	0.986057	0.991081	0.983603	0.985303	0.986952	0.972185	0.962015	0.994253	0.974697	0.95963	0.927794	0.992445	0.945871	0.977758	0.988004	0.98529	0.957643	0.973702	0.978807	0.959449	0.97328	0.91091	0.964464	0.964687	0.978518	0.915778	0.935922	0.953343	0.941667	0.964464	0.959094	0.956466	0.948178	0.972846	0.975825	0.964711	0.940607	0.940607	0.976576	0.97039
chloroform	0.996403	0.999541	0.998665	0.999024	0.999122	0.99963	0.990274	0.978419	0.977838	0.998749	0.975964	0.922208	0.976947	0.988585	0.996807	0.98746	0.948647	0.999883	0.997625	0.946428	0.95364	0.939018	0.955841	0.960384	0.959781	0.997122	0.935497	0.993974	0.989476	0.973934	0.930796	0.915386	0.96161	0.936314	0.886386	0.911174	0.897597	0.975949	0.915386	0.996255	0.965662	0.95956	0.984413	0.981209	0.99269	0.991528	0.991528	0.985065	0.967909
chloropentafluorobenzene	0.999871	0.997608	0.998867	0.98986	0.990129	0.992149	0.971721	0.953418	0.952556	0.989081	0.953871	0.879786	0.957904	0.974046	0.992744	0.983972	0.913085	0.995956	0.999546	0.940396	0.921071	0.92142	0.930945	0.932825	0.933195	0.999724	0.903472	0.985557	0.987959	0.959213	0.925583	0.878655	0.945349	0.902399	0.859282	0.885796	0.858172	0.976597	0.878655	0.997849	0.954951	0.949957	0.974477	0.968484	0.990152	0.99946	0.99946	0.97373	0.951835
chloroprene	0.950332	0.965918	0.960148	0.982425	0.982044	0.979087	0.99572	0.999692	0.999762	0.983418	0.990241	0.986344	0.983903	0.984996	0.968706	0.958449	0.995871	0.971208	0.955186	0.924494	0.993387	0.944396	0.977322	0.988066	0.985172	0.953091	0.974457	0.975911	0.955478	0.971346	0.907488	0.965971	0.962951	0.979554	0.915874	0.935696	0.955404	0.937327	0.965971	0.954669	0.953837	0.94539	0.970111	0.973517	0.960874	0.93524	0.93524	0.974093	0.968639
chlorpyrifos	0.978736	0.983665	0.982004	0.985808	0.985661	0.985744	0.980089	0.970814	0.970328	0.985638	0.988824	0.921316	0.993455	0.99622	0.994944	0.998829	0.944963	0.984877	0.980545	0.987188	0.965473	0.982834	0.983668	0.979569	0.981583	0.979763	0.967182	0.997803	0.997452	0.996942	0.978732	0.95182	0.992911	0.963374	0.948255	0.963976	0.939572	0.99524	0.95182	0.988896	0.995822	0.993583	0.999779	0.998776	0.997166	0.972862	0.972862	0.999361	0.99487
chlortetracycline	0.94612	0.947677	0.947235	0.94548	0.945333	0.946336	0.934228	0.921308	0.920683	0.944874	0.96059	0.862937	0.971407	0.969765	0.969197	0.985555	0.889739	0.947562	0.946953	0.999065	0.927037	0.986975	0.96675	0.952251	0.95755	0.946573	0.947543	0.97342	0.983183	0.984341	0.998147	0.932624	0.986684	0.937938	0.960966	0.969655	0.922996	0.993417	0.932624	0.963689	0.993626	0.995965	0.984645	0.983141	0.978842	0.94353	0.94353	0.981897	0.984753
chlorzoxazone	0.979025	0.981539	0.980816	0.980461	0.980372	0.981135	0.970532	0.958373	0.957764	0.980045	0.980435	0.90112	0.987055	0.990865	0.993505	0.999329	0.927787	0.98185	0.980144	0.990184	0.95178	0.980534	0.975799	0.969279	0.972111	0.979661	0.95629	0.994967	0.998527	0.99343	0.983043	0.93921	0.989703	0.950975	0.943546	0.958983	0.926296	0.99881	0.93921	0.989563	0.995204	0.993989	0.997673	0.99558	0.997307	0.975219	0.975219	0.996421	0.991206
cilostazol	0.974845	0.980737	0.978676	0.984141	0.983971	0.983764	0.980158	0.971983	0.971555	0.984029	0.990818	0.925742	0.99523	0.996617	0.993036	0.997593	0.948044	0.982219	0.976909	0.988283	0.969066	0.985934	0.987055	0.982814	0.984843	0.97601	0.971942	0.996985	0.995792	0.998281	0.980171	0.957678	0.995047	0.968194	0.954061	0.968917	0.946149	0.993957	0.957678	0.985866	0.997023	0.994838	0.999942	0.999521	0.995489	0.968222	0.968222	0.999653	0.996699
cimetidine	0.940127	0.950553	0.946646	0.960263	0.959841	0.958373	0.964439	0.962253	0.962081	0.960545	0.989667	0.932654	0.993862	0.987342	0.971537	0.982694	0.948213	0.953819	0.943517	0.991159	0.975056	0.998427	0.995971	0.988995	0.991725	0.942021	0.988162	0.981437	0.977762	0.997335	0.986546	0.980004	0.999703	0.983319	0.983545	0.991982	0.973574	0.980582	0.980004	0.957709	0.997218	0.996384	0.991585	0.994269	0.976303	0.930083	0.930083	0.991676	0.998873
clarithromycin	0.965143	0.973592	0.97051	0.980464	0.980201	0.979272	0.981023	0.976025	0.975736	0.980587	0.995002	0.938547	0.998288	0.996912	0.987843	0.993126	0.957352	0.976025	0.967939	0.987333	0.978083	0.990498	0.993705	0.990027	0.991806	0.966715	0.982239	0.994195	0.990192	0.999835	0.979465	0.970586	0.997973	0.979021	0.964573	0.977839	0.960779	0.988264	0.970586	0.977734	0.997325	0.994948	0.998722	0.999745	0.990088	0.95646	0.95646	0.998985	0.99919
cocaine	0.976929	0.984046	0.981521	0.989064	0.988881	0.988327	0.987212	0.980471	0.980104	0.989091	0.994445	0.93805	0.997233	0.999079	0.99431	0.996145	0.958894	0.985984	0.97934	0.981827	0.975985	0.98227	0.988589	0.986824	0.988054	0.978293	0.974823	0.998394	0.99438	0.997817	0.972079	0.961004	0.99341	0.972513	0.949682	0.965785	0.949231	0.98971	0.961004	0.986511	0.993975	0.990718	0.999541	0.999506	0.995044	0.969199	0.969199	0.999879	0.995859
codeine	0.988891	0.992498	0.991361	0.99268	0.992663	0.993066	0.984682	0.973444	0.972896	0.992355	0.985659	0.919018	0.989703	0.995738	0.998871	0.99864	0.944597	0.99299	0.99026	0.977519	0.960904	0.970439	0.975408	0.973535	0.974903	0.989672	0.956539	0.999405	0.998764	0.991563	0.966923	0.938971	0.984747	0.953947	0.928678	0.947563	0.924413	0.99335	0.938971	0.995513	0.988882	0.985561	0.997612	0.995507	0.999481	0.983978	0.983978	0.997273	0.988096
coenzyme A	0.909586	0.912936	0.911724	0.913351	0.913064	0.913547	0.905589	0.895355	0.894851	0.912871	0.94493	0.844986	0.957136	0.949676	0.942061	0.965432	0.868406	0.913522	0.910939	0.995891	0.913209	0.987578	0.959933	0.941233	0.947754	0.910317	0.944489	0.950138	0.960982	0.972666	0.998999	0.933427	0.979959	0.932811	0.974045	0.977047	0.92756	0.977118	0.933427	0.932814	0.985254	0.989569	0.967927	0.968143	0.954938	0.905833	0.905833	0.964821	0.975554
cotinine	0.968495	0.978213	0.974649	0.986711	0.986457	0.985152	0.989501	0.985901	0.985678	0.986967	0.998304	0.952284	0.999594	0.999179	0.989297	0.990751	0.969604	0.981053	0.971632	0.977716	0.985091	0.983806	0.993812	0.993377	0.994118	0.970263	0.983608	0.995501	0.988106	0.997926	0.967612	0.972193	0.994293	0.982287	0.956046	0.971229	0.961751	0.982369	0.972193	0.978858	0.992148	0.988342	0.997359	0.998687	0.989304	0.958637	0.958637	0.998369	0.99665
cyclohexane	0.964095	0.977066	0.972368	0.990158	0.989818	0.98766	0.998655	0.999592	0.999501	0.990974	0.991196	0.977142	0.986203	0.989958	0.97908	0.968994	0.990413	0.981633	0.968267	0.932872	0.989133	0.947129	0.976523	0.986198	0.983718	0.966481	0.97003	0.983955	0.966802	0.976014	0.915997	0.958921	0.966582	0.974155	0.913201	0.934223	0.946973	0.9494	0.958921	0.967566	0.960161	0.952188	0.977131	0.979124	0.971671	0.951103	0.951103	0.980521	0.972476
Cyclosporine	0.955512	0.96725	0.962884	0.978599	0.978221	0.976375	0.984966	0.984113	0.983995	0.979066	0.998897	0.957819	0.999739	0.996412	0.981542	0.985122	0.972235	0.970987	0.959265	0.97804	0.989189	0.988495	0.997959	0.996964	0.997817	0.957624	0.990933	0.990061	0.981145	0.997919	0.96899	0.981976	0.996235	0.989412	0.967284	0.980174	0.973582	0.97668	0.981976	0.968242	0.992034	0.988567	0.994373	0.996999	0.982037	0.944085	0.944085	0.995685	0.997774
dantrolene	0.943788	0.948348	0.946746	0.950269	0.949987	0.95019	0.94417	0.935053	0.934572	0.949996	0.97163	0.886507	0.980441	0.976818	0.970775	0.986304	0.90952	0.949526	0.945526	0.999829	0.94426	0.994282	0.97873	0.966214	0.970818	0.944754	0.963514	0.97712	0.98275	0.990879	0.998121	0.951047	0.993691	0.95513	0.972985	0.981038	0.942909	0.991231	0.951047	0.962066	0.997454	0.999006	0.988658	0.988653	0.979092	0.938693	0.938693	0.986809	0.99187
DDT	0.996463	0.999529	0.998696	0.998977	0.999046	0.999603	0.990044	0.978238	0.977644	0.998724	0.975734	0.921857	0.976696	0.988529	0.996952	0.987656	0.94841	0.999961	0.997694	0.946471	0.953348	0.93894	0.95556	0.960118	0.959515	0.997189	0.935155	0.993986	0.989571	0.973897	0.930838	0.914946	0.961516	0.935909	0.886194	0.910989	0.897233	0.976056	0.914946	0.996346	0.965611	0.959525	0.984371	0.981128	0.992744	0.991649	0.991649	0.985036	0.967843
deltamethrin	0.992259	0.994913	0.994183	0.993866	0.993871	0.994564	0.984154	0.971881	0.971273	0.993501	0.982174	0.914303	0.986167	0.993971	0.99969	0.998157	0.941208	0.995177	0.993383	0.973311	0.956132	0.964325	0.969864	0.968629	0.969828	0.99291	0.949611	0.998916	0.998781	0.988134	0.962014	0.930817	0.980141	0.947207	0.91922	0.939347	0.915385	0.992399	0.930817	0.997568	0.985141	0.981567	0.995598	0.992861	0.999692	0.988059	0.988059	0.995224	0.984004
deuterium	0.574307	0.618174	0.601178	0.674712	0.673114	0.661957	0.741815	0.786118	0.787864	0.678736	0.761976	0.888187	0.738491	0.71152	0.635443	0.626237	0.851031	0.635047	0.587365	0.621168	0.830516	0.706868	0.772007	0.795567	0.787634	0.581659	0.815566	0.666971	0.610792	0.704855	0.605554	0.83975	0.709344	0.830172	0.749666	0.750744	0.851199	0.586087	0.83975	0.589708	0.668375	0.656241	0.673106	0.692882	0.620255	0.53675	0.53675	0.684619	0.711795
dextromethorphan	0.985692	0.993223	0.990599	0.998704	0.998598	0.997905	0.997594	0.99123	0.990875	0.998842	0.990951	0.949715	0.99041	0.996818	0.995202	0.988322	0.97034	0.995305	0.988204	0.955587	0.976354	0.957488	0.976203	0.980885	0.980115	0.987129	0.9621	0.99679	0.988055	0.985661	0.940947	0.946575	0.976297	0.963312	0.916052	0.937489	0.932128	0.975393	0.946575	0.989181	0.975935	0.969855	0.990859	0.990216	0.991256	0.977311	0.977311	0.992337	0.981525
di(n-butyl) phthalate	0.963242	0.974358	0.970276	0.984886	0.984536	0.982887	0.990077	0.988501	0.988337	0.985348	0.999436	0.959833	0.999667	0.99848	0.986093	0.987216	0.975298	0.977971	0.966841	0.974103	0.989358	0.98338	0.995398	0.995991	0.996373	0.965277	0.987224	0.993208	0.983852	0.997045	0.963642	0.977001	0.993601	0.986434	0.958006	0.972808	0.967457	0.977264	0.977001	0.973985	0.98989	0.985744	0.995155	0.997199	0.985317	0.952202	0.952202	0.996643	0.996008
diacetyl	0.916372	0.930941	0.925384	0.94632	0.945746	0.943099	0.957973	0.961092	0.961148	0.946999	0.987781	0.946255	0.989904	0.979131	0.954589	0.966423	0.955909	0.93578	0.92095	0.979675	0.981464	0.996039	0.997648	0.991996	0.99418	0.918928	0.995903	0.96822	0.959714	0.990625	0.975252	0.992039	0.994983	0.992152	0.990661	0.996665	0.988397	0.961959	0.992039	0.9361	0.98814	0.986859	0.980515	0.985524	0.958716	0.902981	0.902981	0.981578	0.993587
Diazepam	0.983768	0.990751	0.988316	0.995559	0.995412	0.994898	0.993429	0.986484	0.986101	0.995617	0.99353	0.943288	0.994845	0.999319	0.996831	0.994368	0.964531	0.992678	0.986144	0.970606	0.976294	0.971025	0.983029	0.984321	0.984615	0.985121	0.968607	0.999358	0.993431	0.993105	0.958445	0.953577	0.986098	0.967912	0.933319	0.952231	0.940304	0.984896	0.953577	0.990226	0.986558	0.981955	0.996861	0.996337	0.995286	0.975996	0.975996	0.997688	0.989965
diazinon	0.954288	0.964405	0.960666	0.973646	0.973276	0.971906	0.977155	0.974459	0.974255	0.973952	0.99529	0.94306	0.998166	0.99444	0.981286	0.988279	0.959467	0.967605	0.957598	0.987257	0.981308	0.994041	0.996866	0.992783	0.994633	0.956148	0.988027	0.989519	0.98423	0.999583	0.980221	0.978398	0.999291	0.984666	0.973477	0.984879	0.970289	0.983295	0.978398	0.968803	0.996931	0.994819	0.996019	0.998109	0.983882	0.944299	0.944299	0.996545	0.999853
dibenzo[def,p]chrysene	0.996954	0.999516	0.998904	0.998397	0.998434	0.999177	0.988499	0.976305	0.975672	0.998145	0.974019	0.918383	0.975196	0.987625	0.997103	0.987984	0.945618	0.999955	0.998091	0.946492	0.950758	0.937939	0.953615	0.957965	0.957444	0.997632	0.932622	0.99363	0.989877	0.973079	0.930948	0.911928	0.960529	0.933113	0.884371	0.909278	0.894143	0.976577	0.911928	0.996798	0.965094	0.959137	0.983863	0.980363	0.992885	0.99256	0.99256	0.984442	0.966888
dibenzofuran	0.989024	0.994765	0.992861	0.997966	0.997849	0.997716	0.993592	0.985283	0.98482	0.997973	0.989237	0.937915	0.990369	0.997359	0.998417	0.993889	0.960916	0.996393	0.991083	0.964482	0.970436	0.962431	0.975665	0.978044	0.978041	0.990209	0.959398	0.999115	0.993679	0.988557	0.951206	0.942665	0.979801	0.959082	0.919936	0.940708	0.928118	0.98355	0.942665	0.993515	0.981374	0.976325	0.994327	0.99294	0.995886	0.982177	0.982177	0.995149	0.984457
dibromoacetic acid	0.983674	0.977367	0.980112	0.96429	0.964586	0.967733	0.939228	0.916199	0.915154	0.962994	0.938914	0.830447	0.949701	0.961989	0.982745	0.986748	0.868237	0.974102	0.98218	0.968153	0.893987	0.939737	0.927003	0.917917	0.921778	0.982845	0.895546	0.976435	0.989988	0.96118	0.960942	0.870315	0.953511	0.888297	0.884452	0.904333	0.851905	0.991491	0.870315	0.989071	0.967982	0.967738	0.974567	0.967683	0.987938	0.987072	0.987072	0.971262	0.956106
dichloroacetic acid	0.967046	0.9704	0.969304	0.970484	0.970343	0.970855	0.96214	0.951073	0.950521	0.9701	0.979069	0.897174	0.986626	0.987341	0.986425	0.99611	0.922397	0.97096	0.968393	0.996138	0.950825	0.988107	0.979146	0.97017	0.973729	0.967801	0.961297	0.989921	0.994307	0.994496	0.991167	0.946067	0.993416	0.954778	0.957342	0.96986	0.934953	0.997888	0.946067	0.980663	0.998247	0.99813	0.996207	0.994954	0.992138	0.962705	0.962705	0.994689	0.993572
dichloromethane	0.987048	0.994341	0.991828	0.999455	0.999405	0.998754	0.997999	0.99128	0.990915	0.999587	0.986559	0.948951	0.98515	0.993288	0.993378	0.983678	0.969918	0.996284	0.989472	0.94485	0.972527	0.946454	0.968742	0.975333	0.973978	0.988441	0.954072	0.993898	0.984093	0.978898	0.928688	0.93772	0.967835	0.956321	0.901543	0.924819	0.92219	0.968979	0.93772	0.988385	0.96755	0.960637	0.985565	0.984541	0.988058	0.978752	0.978752	0.987311	0.973954
diclofenac	0.984113	0.98893	0.987332	0.990879	0.990764	0.990874	0.984938	0.975444	0.974948	0.990716	0.989229	0.925279	0.992991	0.997379	0.997562	0.998782	0.949237	0.990087	0.985884	0.9813	0.966521	0.976844	0.981179	0.978935	0.980384	0.985123	0.964212	0.999455	0.997964	0.99503	0.971351	0.948059	0.989385	0.961396	0.938991	0.956484	0.93482	0.993376	0.948059	0.992321	0.992279	0.98921	0.999178	0.997854	0.998419	0.978235	0.978235	0.999043	0.992219
diethanolamine	0.900856	0.913116	0.908398	0.925428	0.924892	0.922858	0.933258	0.933681	0.933643	0.925797	0.972168	0.912306	0.977955	0.965145	0.941912	0.960466	0.924316	0.916951	0.90474	0.987052	0.959283	0.998133	0.987852	0.976313	0.980372	0.903007	0.983904	0.955933	0.953504	0.984036	0.98675	0.979825	0.99169	0.976887	0.996393	0.998817	0.977234	0.962651	0.979825	0.924349	0.987568	0.988836	0.973081	0.977557	0.950267	0.889644	0.889644	0.972732	0.988217
difluoromethane	0.977543	0.987599	0.983981	0.996404	0.996287	0.994831	0.999901	0.99651	0.9963	0.996779	0.990334	0.963566	0.987376	0.993019	0.987604	0.977628	0.980771	0.990485	0.980734	0.940469	0.981835	0.948076	0.974108	0.982018	0.98017	0.979363	0.963245	0.990439	0.977103	0.978796	0.924	0.949498	0.968636	0.966498	0.90845	0.930666	0.935415	0.96097	0.949498	0.979792	0.965477	0.958029	0.982969	0.983409	0.981596	0.966976	0.966976	0.985415	0.9746
digoxin	0.973226	0.975707	0.974963	0.974547	0.974468	0.97521	0.964662	0.952395	0.951798	0.974076	0.978259	0.895306	0.985765	0.988122	0.989669	0.997752	0.921803	0.975873	0.974304	0.993747	0.948743	0.983875	0.976086	0.967843	0.971202	0.973832	0.956791	0.991947	0.996657	0.993304	0.987941	0.94034	0.990984	0.950628	0.949532	0.963469	0.928116	0.999075	0.94034	0.985325	0.996663	0.996185	0.996606	0.994728	0.994817	0.969538	0.969538	0.995038	0.991712
dihydropyridine	0.954745	0.968556	0.963392	0.982582	0.982222	0.979747	0.992692	0.994179	0.994175	0.983257	0.999488	0.97457	0.997345	0.995044	0.978401	0.976533	0.986364	0.972932	0.959047	0.959546	0.995705	0.974817	0.994263	0.99798	0.997319	0.957171	0.989523	0.986988	0.972906	0.990698	0.947362	0.981264	0.986649	0.990797	0.951757	0.967164	0.972154	0.962976	0.981264	0.964382	0.980014	0.974493	0.987636	0.990863	0.975693	0.941432	0.941432	0.990074	0.989747
dihydrotestosterone	0.987411	0.992424	0.990761	0.994588	0.994499	0.994541	0.988992	0.979645	0.979158	0.994452	0.98943	0.92991	0.992242	0.99781	0.998715	0.997467	0.953725	0.993616	0.989225	0.97487	0.967906	0.970962	0.97892	0.978503	0.979383	0.988448	0.96193	0.999986	0.997078	0.99267	0.963535	0.945357	0.985664	0.960138	0.930724	0.949709	0.931361	0.990221	0.945357	0.993926	0.988235	0.984351	0.997757	0.996299	0.99827	0.98129	0.98129	0.99795	0.989276
diisopropylfluorophosphate	0.964471	0.975176	0.971236	0.985074	0.984762	0.983201	0.989582	0.987343	0.987165	0.985455	0.999172	0.9572	0.999841	0.998666	0.986867	0.988317	0.973185	0.978498	0.967919	0.975835	0.988038	0.984127	0.995279	0.995355	0.995907	0.966416	0.986503	0.993829	0.985178	0.997555	0.96563	0.976006	0.994227	0.985482	0.958337	0.973091	0.966232	0.979087	0.976006	0.975255	0.99101	0.987037	0.995985	0.997842	0.986514	0.953797	0.953797	0.997282	0.996534
diltiazem	0.974722	0.983935	0.980603	0.991761	0.991529	0.990384	0.993593	0.989409	0.989148	0.992014	0.997639	0.953872	0.998209	0.999895	0.992318	0.991131	0.972042	0.986674	0.977734	0.971834	0.984374	0.977006	0.989969	0.99128	0.991501	0.976427	0.978776	0.99716	0.989095	0.995511	0.960244	0.966179	0.990082	0.978299	0.945198	0.962316	0.954613	0.981068	0.966179	0.983006	0.988297	0.983728	0.996574	0.997369	0.990949	0.965177	0.965177	0.9978	0.993363
dimethylarsinic acid	0.972004	0.973247	0.972959	0.970334	0.970338	0.971377	0.95841	0.944452	0.943808	0.969687	0.972607	0.883374	0.981246	0.983865	0.987275	0.996323	0.911336	0.972748	0.972675	0.993935	0.94026	0.9813	0.970792	0.96119	0.964998	0.972375	0.949913	0.988984	0.99573	0.990009	0.98886	0.932685	0.987947	0.943034	0.945822	0.959582	0.919968	0.999509	0.932685	0.984224	0.995002	0.99506	0.994121	0.991697	0.993451	0.969376	0.969376	0.992067	0.988382
dimethylsulfate	0.927615	0.937398	0.93371	0.946314	0.945884	0.944583	0.949514	0.946713	0.94652	0.946503	0.980846	0.915806	0.986793	0.978415	0.961926	0.977136	0.931769	0.940405	0.930816	0.994123	0.96383	0.999874	0.991124	0.980974	0.984687	0.929395	0.983075	0.972659	0.971712	0.992992	0.99192	0.975519	0.997598	0.976501	0.988697	0.994654	0.970199	0.978434	0.975519	0.947788	0.995943	0.996532	0.985978	0.988746	0.968998	0.918249	0.918249	0.985431	0.995455
dioxin	0.998303	0.998253	0.998621	0.993552	0.993679	0.995123	0.979137	0.963594	0.962841	0.992969	0.96914	0.897087	0.973289	0.985536	0.998261	0.993192	0.927577	0.99753	0.99865	0.958832	0.939204	0.94431	0.9514	0.951592	0.952428	0.998527	0.927189	0.994047	0.995517	0.975236	0.945811	0.905112	0.964223	0.92532	0.890199	0.913609	0.887066	0.986758	0.905112	0.99993	0.97178	0.967553	0.986786	0.982287	0.996996	0.996203	0.996203	0.98617	0.969416
Diphenyl Ether	0.974426	0.985047	0.981218	0.994796	0.994554	0.993019	0.999122	0.996773	0.996574	0.99527	0.995211	0.965926	0.992919	0.996628	0.988829	0.982073	0.982375	0.988437	0.977861	0.951681	0.986865	0.960373	0.982564	0.988596	0.987317	0.976383	0.972854	0.992973	0.980428	0.986105	0.936857	0.960261	0.977867	0.974974	0.925242	0.945255	0.947771	0.96688	0.960261	0.979296	0.974235	0.967682	0.988204	0.989231	0.984055	0.963506	0.963506	0.990497	0.982847
docetaxel	0.965567	0.971417	0.969345	0.974842	0.974629	0.974441	0.970846	0.962779	0.962356	0.974704	0.987467	0.916959	0.99317	0.99249	0.987274	0.995502	0.939021	0.972912	0.967629	0.994141	0.964533	0.991552	0.987594	0.980723	0.983561	0.966724	0.972941	0.992384	0.992993	0.998365	0.988132	0.95962	0.997301	0.967765	0.963917	0.976365	0.949393	0.994498	0.95962	0.979188	0.999484	0.998477	0.998378	0.998305	0.991637	0.959123	0.959123	0.997654	0.997759
domoic acid	0.938402	0.944923	0.942527	0.949425	0.949107	0.948727	0.946843	0.939994	0.939626	0.949304	0.975933	0.897979	0.983762	0.978202	0.968143	0.983652	0.91835	0.946706	0.940669	0.998818	0.952328	0.997471	0.984364	0.972604	0.976916	0.93966	0.97181	0.976228	0.979458	0.992587	0.996999	0.961218	0.996165	0.964073	0.980068	0.987278	0.954095	0.987405	0.961218	0.95745	0.99793	0.999157	0.988561	0.989608	0.976139	0.931707	0.931707	0.987164	0.994169
doxorubicin	0.946099	0.947291	0.946993	0.944607	0.944471	0.945576	0.932724	0.919372	0.918729	0.943967	0.958988	0.859843	0.970038	0.968651	0.96875	0.985234	0.8871	0.947042	0.946827	0.998761	0.924702	0.985888	0.965051	0.950312	0.955695	0.946494	0.945375	0.972708	0.982978	0.983316	0.997945	0.930164	0.985606	0.935609	0.959339	0.968087	0.920386	0.993436	0.930164	0.963602	0.992925	0.995369	0.983902	0.982218	0.978543	0.94381	0.94381	0.98105	0.983658
doxycycline	0.938005	0.940219	0.939501	0.938947	0.938758	0.939574	0.928913	0.916893	0.916309	0.93839	0.958541	0.861117	0.969573	0.96635	0.963659	0.981677	0.886843	0.940353	0.939027	0.999351	0.925838	0.988636	0.966935	0.951532	0.957087	0.938561	0.94891	0.968986	0.978725	0.98295	0.99936	0.935096	0.986542	0.938882	0.965985	0.97325	0.926471	0.990286	0.935096	0.957017	0.992864	0.995629	0.981852	0.980874	0.974018	0.934951	0.934951	0.979074	0.984014
Efavirenz	0.993626	0.994465	0.994451	0.991	0.991052	0.99226	0.978111	0.963687	0.962983	0.990464	0.975632	0.900239	0.980797	0.989904	0.99897	0.998057	0.929458	0.994077	0.994237	0.973225	0.945913	0.960321	0.962813	0.960384	0.962004	0.993989	0.940199	0.996856	0.999245	0.984488	0.962432	0.919901	0.976212	0.936985	0.912456	0.932907	0.90371	0.993965	0.919901	0.998621	0.983103	0.980033	0.993369	0.989731	0.999688	0.990944	0.990944	0.992478	0.98001
enalapril	0.963029	0.971685	0.968524	0.978878	0.978588	0.977614	0.979791	0.975135	0.974855	0.979031	0.994845	0.938479	0.998175	0.996359	0.986646	0.992488	0.956968	0.974253	0.965899	0.987971	0.978214	0.991583	0.994255	0.990306	0.992162	0.964643	0.983171	0.993317	0.989309	0.999947	0.980392	0.971845	0.998466	0.979795	0.966717	0.979527	0.962405	0.9878	0.971845	0.976114	0.99761	0.995372	0.998356	0.999544	0.989072	0.954197	0.954197	0.998622	0.999503
endosulfan	0.992803	0.990832	0.991907	0.983571	0.983723	0.985697	0.965856	0.948002	0.947162	0.982739	0.963483	0.875583	0.970715	0.981353	0.995255	0.99582	0.90827	0.989313	0.992587	0.972402	0.927858	0.953385	0.950509	0.94578	0.948185	0.992699	0.92431	0.991331	0.997905	0.977216	0.962738	0.901909	0.968892	0.919677	0.901972	0.92254	0.884651	0.994871	0.901909	0.997646	0.978759	0.97665	0.988097	0.983128	0.997495	0.992493	0.992493	0.986307	0.972374
enflurane	0.999017	0.998263	0.998895	0.992511	0.992715	0.99431	0.976966	0.960374	0.959597	0.991825	0.965422	0.891503	0.969825	0.982812	0.997086	0.991407	0.922863	0.997096	0.999113	0.955556	0.934229	0.939514	0.946686	0.946908	0.947747	0.999097	0.921417	0.992219	0.994295	0.97174	0.942306	0.898645	0.960216	0.919611	0.883478	0.90752	0.879887	0.985286	0.898645	0.999858	0.968505	0.964222	0.984293	0.979375	0.995866	0.997466	0.997466	0.983523	0.965598
erythromycin	0.963448	0.971376	0.96849	0.977569	0.97731	0.976528	0.977234	0.971641	0.971327	0.977633	0.993043	0.932594	0.997095	0.99539	0.986713	0.993382	0.951992	0.973618	0.966096	0.990219	0.974667	0.992195	0.992883	0.987992	0.990159	0.964935	0.980884	0.993085	0.990387	0.99982	0.983178	0.969109	0.998595	0.976968	0.966856	0.979437	0.959493	0.989871	0.969109	0.976811	0.998553	0.996705	0.998573	0.999456	0.989807	0.955241	0.955241	0.998543	0.999397
estradiol	0.988325	0.991753	0.990708	0.991806	0.991755	0.992246	0.983435	0.972197	0.971628	0.991513	0.985171	0.917328	0.989395	0.995488	0.99883	0.999188	0.943151	0.992365	0.989689	0.978893	0.960026	0.971485	0.975327	0.973094	0.97458	0.989109	0.956368	0.999291	0.999109	0.991937	0.968581	0.938728	0.985305	0.953453	0.929968	0.948587	0.924392	0.994171	0.938728	0.995333	0.989596	0.986492	0.997799	0.995653	0.999587	0.983556	0.983556	0.997411	0.988507
ethanol	0.884024	0.903524	0.896014	0.925679	0.924941	0.920878	0.946315	0.955831	0.956162	0.926853	0.979503	0.958863	0.978668	0.963527	0.929118	0.940498	0.961376	0.910261	0.890016	0.956846	0.983705	0.984242	0.992344	0.989205	0.990455	0.887374	0.997863	0.946796	0.931904	0.975409	0.952007	0.998902	0.981424	0.995895	0.989014	0.992822	0.998241	0.932321	0.998902	0.905376	0.969271	0.967085	0.960589	0.968272	0.931792	0.86661	0.86661	0.962979	0.979727
ethanolon	0.864244	0.877999	0.872671	0.892654	0.891977	0.889538	0.903443	0.906444	0.906497	0.893207	0.952323	0.892277	0.958915	0.941718	0.912907	0.936818	0.901333	0.882651	0.868615	0.976298	0.941542	0.990798	0.974831	0.960327	0.965234	0.866665	0.974274	0.929875	0.928045	0.967091	0.979081	0.973386	0.978527	0.965688	0.999147	0.997064	0.973988	0.941551	0.973386	0.892124	0.972874	0.975671	0.951962	0.957855	0.923449	0.852012	0.852012	0.951466	0.973134
ether	0.917997	0.937931	0.930379	0.960407	0.959819	0.955623	0.981573	0.991132	0.991455	0.961748	0.989301	0.993622	0.982666	0.976288	0.948419	0.944002	0.996687	0.944804	0.92409	0.926252	0.999342	0.955342	0.985581	0.993963	0.991656	0.921433	0.989605	0.961253	0.938239	0.970083	0.91236	0.986898	0.966838	0.993872	0.9426	0.956564	0.980959	0.92418	0.986898	0.92825	0.95346	0.946159	0.962025	0.968363	0.942691	0.899612	0.899612	0.966386	0.970277
ethyl	0.848798	0.876403	0.865897	0.90967	0.908809	0.90244	0.945051	0.965279	0.966017	0.911948	0.949052	0.997146	0.935451	0.925616	0.884881	0.874286	0.988625	0.886601	0.857161	0.849533	0.97847	0.896668	0.944315	0.960914	0.955798	0.853529	0.959792	0.902051	0.866262	0.913808	0.832058	0.963828	0.909938	0.969003	0.894736	0.908301	0.961376	0.844315	0.963828	0.857578	0.88767	0.877289	0.900449	0.910517	0.873575	0.823955	0.823955	0.907681	0.914659
Ethyl acrylate	0.927612	0.944309	0.93799	0.962484	0.961913	0.958674	0.977767	0.983368	0.983516	0.963461	0.995892	0.974782	0.993898	0.986058	0.961145	0.964769	0.98217	0.950024	0.932809	0.961582	0.996476	0.983027	0.998359	0.99958	0.999587	0.930535	0.998547	0.97382	0.958714	0.988468	0.952296	0.994517	0.988657	0.998614	0.97231	0.982783	0.989286	0.952808	0.994517	0.94237	0.97916	0.974914	0.979991	0.985325	0.960361	0.912139	0.912139	0.982593	0.989787
ethylbenzene	0.955536	0.970205	0.964807	0.985496	0.98513	0.982451	0.997104	0.999976	0.999992	0.986416	0.990989	0.983394	0.985156	0.987139	0.972721	0.962554	0.994239	0.975214	0.960145	0.927936	0.99226	0.945829	0.977497	0.987821	0.985087	0.958159	0.973333	0.979128	0.959868	0.973416	0.911	0.963929	0.964687	0.978083	0.91544	0.935661	0.95287	0.942027	0.963929	0.959588	0.956533	0.948256	0.973014	0.975925	0.965082	0.941192	0.941192	0.976773	0.970443
ethylene	0.832294	0.861343	0.850251	0.896585	0.89568	0.888875	0.934706	0.95684	0.957668	0.898985	0.940033	0.994364	0.92564	0.914273	0.870449	0.859903	0.983519	0.872029	0.841052	0.836724	0.972621	0.887128	0.936484	0.953656	0.94831	0.837243	0.954221	0.888915	0.851334	0.902817	0.819326	0.959895	0.899635	0.96393	0.888743	0.901386	0.958456	0.829098	0.959895	0.841629	0.875794	0.865216	0.887977	0.898871	0.85888	0.806314	0.806314	0.895556	0.904185
ethylene dichloride (1,2-dichloroethane)	0.984301	0.992481	0.989618	0.998795	0.998706	0.997812	0.99889	0.993287	0.992968	0.999013	0.988093	0.953972	0.986169	0.993563	0.991909	0.982151	0.973748	0.994768	0.986983	0.943823	0.975847	0.947346	0.970791	0.977813	0.976299	0.985838	0.957332	0.993139	0.982201	0.979238	0.927561	0.941792	0.968455	0.959887	0.90414	0.927059	0.926782	0.966773	0.941792	0.985961	0.967243	0.960154	0.985082	0.984525	0.986331	0.975287	0.975287	0.98706	0.974545
ethylene glycol	0.85687	0.86949	0.864567	0.882567	0.881926	0.87977	0.891501	0.893072	0.893084	0.882941	0.943259	0.87564	0.951355	0.933607	0.905828	0.93204	0.885842	0.873548	0.860873	0.97609	0.929539	0.987993	0.967638	0.950889	0.956516	0.859074	0.965837	0.922704	0.923394	0.961466	0.980382	0.96464	0.973997	0.95607	0.997117	0.993854	0.965401	0.939468	0.96464	0.885852	0.969653	0.973374	0.946422	0.951957	0.918022	0.845706	0.845706	0.945311	0.96791
ethylene glycol ethyl ether	0.923316	0.939137	0.933114	0.956103	0.955545	0.952531	0.969913	0.97437	0.974487	0.956923	0.993513	0.96312	0.993432	0.984041	0.959041	0.966437	0.971427	0.944387	0.928233	0.971021	0.991009	0.990288	0.999487	0.997514	0.998532	0.926069	0.998859	0.9723	0.960129	0.990649	0.963987	0.994999	0.992833	0.997215	0.982206	0.990585	0.990471	0.957992	0.994999	0.940384	0.984493	0.981589	0.981384	0.98662	0.9606	0.908731	0.908731	0.983268	0.992783
ethylene glycol monomethyl ether	0.910905	0.927136	0.92092	0.944712	0.944113	0.940973	0.959365	0.964459	0.96461	0.94554	0.988307	0.955262	0.989069	0.977459	0.95014	0.960584	0.962659	0.932518	0.915935	0.972268	0.985766	0.992328	0.99787	0.993879	0.995501	0.913715	0.998303	0.964779	0.953555	0.987661	0.966999	0.995733	0.991863	0.995638	0.988833	0.994943	0.992561	0.9541	0.995733	0.930289	0.98322	0.981232	0.976593	0.982371	0.953231	0.896115	0.896115	0.978216	0.990765
ethylene oxide	0.950895	0.961841	0.957743	0.972096	0.971743	0.970091	0.977165	0.975269	0.975124	0.972422	0.995867	0.94661	0.998403	0.993688	0.97877	0.985644	0.961834	0.965143	0.95439	0.985402	0.983415	0.993906	0.997994	0.994188	0.995924	0.952852	0.990241	0.9878	0.981492	0.998871	0.978331	0.981457	0.998943	0.987232	0.974995	0.986056	0.973642	0.980334	0.981457	0.965626	0.995776	0.993499	0.994664	0.997195	0.981346	0.940255	0.940255	0.995337	0.999431
ethylenedibromide	0.998768	0.994566	0.996567	0.984127	0.984498	0.987017	0.962723	0.941929	0.940981	0.983117	0.943627	0.862094	0.948859	0.966366	0.988683	0.980103	0.897748	0.992012	0.99784	0.935961	0.90699	0.912789	0.919806	0.920612	0.921364	0.998278	0.889754	0.980061	0.984971	0.951493	0.921519	0.863352	0.937183	0.888053	0.847399	0.874465	0.841799	0.974486	0.863352	0.99601	0.948819	0.944232	0.968547	0.961565	0.986837	0.999979	0.999979	0.967239	0.94369
ethyleneglycol	0.85687	0.86949	0.864567	0.882567	0.881926	0.87977	0.891501	0.893072	0.893084	0.882941	0.943259	0.87564	0.951355	0.933607	0.905828	0.93204	0.885842	0.873548	0.860873	0.97609	0.929539	0.987993	0.967638	0.950889	0.956516	0.859074	0.965837	0.922704	0.923394	0.961466	0.980382	0.96464	0.973997	0.95607	0.997117	0.993854	0.965401	0.939468	0.96464	0.885852	0.969653	0.973374	0.946422	0.951957	0.918022	0.845706	0.845706	0.945311	0.96791
etoposide	0.971379	0.972296	0.972157	0.969044	0.96901	0.970182	0.956475	0.942341	0.941668	0.968408	0.971017	0.880355	0.979849	0.982768	0.986759	0.996209	0.90874	0.971852	0.972003	0.994144	0.938065	0.980853	0.969331	0.959433	0.963344	0.971727	0.948118	0.988196	0.995488	0.989281	0.989271	0.930638	0.98725	0.940955	0.945173	0.958815	0.918032	0.999642	0.930638	0.983783	0.994605	0.994831	0.99344	0.990875	0.993019	0.969032	0.969032	0.991313	0.987632
everolimus	0.970344	0.978504	0.975555	0.984969	0.984731	0.983887	0.98498	0.979591	0.979282	0.985087	0.995706	0.940901	0.998488	0.998471	0.990863	0.994306	0.960237	0.980851	0.97306	0.984248	0.978811	0.986885	0.992244	0.989778	0.991194	0.971876	0.980143	0.996349	0.991816	0.99923	0.975341	0.967722	0.996153	0.977536	0.958227	0.972831	0.957117	0.988288	0.967722	0.981511	0.995709	0.992792	0.999218	0.999902	0.992182	0.961822	0.961822	0.999634	0.997998
Fentanyl	0.972869	0.983753	0.979797	0.993805	0.993564	0.991935	0.998629	0.996487	0.996311	0.994263	0.996421	0.966498	0.994387	0.997207	0.988401	0.982532	0.982543	0.987129	0.976353	0.954442	0.98818	0.963585	0.984942	0.990359	0.98926	0.974848	0.975635	0.993124	0.980717	0.987756	0.940134	0.963531	0.980197	0.977514	0.929998	0.949317	0.951408	0.967962	0.963531	0.978466	0.976382	0.970065	0.98927	0.990523	0.984158	0.961784	0.961784	0.991481	0.984853
fexofenadine	0.974859	0.983544	0.980423	0.990708	0.990476	0.989493	0.991596	0.986849	0.986557	0.990924	0.997123	0.949637	0.998355	0.999924	0.992903	0.99291	0.968483	0.986152	0.977737	0.975676	0.982457	0.979676	0.990322	0.990603	0.991157	0.976491	0.978567	0.997661	0.990807	0.99682	0.964764	0.965749	0.99186	0.977442	0.948109	0.964721	0.95431	0.983965	0.965749	0.983795	0.990667	0.986571	0.997816	0.998444	0.992216	0.965767	0.965767	0.998795	0.994793
florfenicol	0.976779	0.980388	0.979213	0.980708	0.980606	0.981035	0.972743	0.961771	0.961229	0.980356	0.983822	0.90808	0.989989	0.992569	0.992867	0.998832	0.93328	0.980972	0.978179	0.991002	0.957131	0.983633	0.980108	0.973853	0.97657	0.977568	0.962034	0.995382	0.99769	0.995485	0.98389	0.946035	0.992299	0.957037	0.948969	0.963841	0.933693	0.99785	0.946035	0.987844	0.996721	0.995365	0.998698	0.997201	0.996639	0.972094	0.972094	0.997655	0.993655
Fluconazole	0.967691	0.973385	0.971365	0.976531	0.976338	0.97618	0.972259	0.963873	0.963447	0.97635	0.987768	0.917369	0.993411	0.993122	0.988456	0.99606	0.939671	0.974725	0.969686	0.993377	0.964628	0.990407	0.987181	0.98061	0.983362	0.968807	0.972164	0.993271	0.9938	0.998253	0.987061	0.958543	0.996814	0.9672	0.961775	0.974673	0.947955	0.994855	0.958543	0.980787	0.999167	0.997976	0.998758	0.998536	0.992628	0.961384	0.961384	0.998029	0.997491
formaldehyde	0.836433	0.859773	0.850705	0.887293	0.886402	0.881207	0.915213	0.929988	0.930554	0.888821	0.957125	0.948337	0.95522	0.934327	0.890311	0.905039	0.944581	0.867945	0.843511	0.932265	0.968747	0.968247	0.976423	0.972612	0.973916	0.840383	0.988369	0.912435	0.8943	0.950824	0.929352	0.994544	0.960476	0.986453	0.985945	0.985325	0.997701	0.896744	0.994544	0.861595	0.94427	0.942601	0.930559	0.94075	0.893843	0.816043	0.816043	0.933545	0.957272
furan	0.951647	0.965255	0.960181	0.979161	0.978732	0.976368	0.988829	0.990369	0.990342	0.979856	0.999785	0.970391	0.998555	0.995197	0.97788	0.978697	0.982381	0.969783	0.955953	0.966947	0.994862	0.981702	0.997138	0.999003	0.998918	0.954077	0.992489	0.987019	0.974429	0.993848	0.956206	0.984633	0.991186	0.992621	0.961173	0.974992	0.976476	0.966864	0.984633	0.963175	0.98484	0.980193	0.989682	0.99305	0.97638	0.93858	0.93858	0.991824	0.993485
gallamine	0.953092	0.967891	0.962372	0.983269	0.982888	0.980143	0.995124	0.99792	0.997961	0.984089	0.997038	0.981688	0.993037	0.991906	0.974906	0.969548	0.992225	0.97272	0.957692	0.945694	0.996577	0.963387	0.988778	0.995503	0.993878	0.955692	0.985111	0.983124	0.966102	0.983714	0.931485	0.976978	0.977956	0.988064	0.938529	0.955669	0.967391	0.952699	0.976978	0.960629	0.970047	0.963255	0.981204	0.984632	0.970028	0.93885	0.93885	0.984333	0.98213
gefitinib	0.982471	0.988653	0.986509	0.99238	0.992241	0.99195	0.988855	0.980916	0.980496	0.992327	0.992587	0.935173	0.995302	0.99895	0.996832	0.996995	0.95736	0.990233	0.984611	0.978378	0.972829	0.976875	0.984355	0.983381	0.984398	0.983686	0.96909	0.999574	0.995914	0.995615	0.967763	0.953963	0.989887	0.967132	0.940542	0.958115	0.941086	0.990021	0.953963	0.990472	0.991342	0.987703	0.99899	0.99829	0.99691	0.975459	0.975459	0.999287	0.992957
genistein	0.960244	0.963059	0.962165	0.962502	0.962341	0.963015	0.953262	0.941722	0.941145	0.962067	0.973669	0.886548	0.982305	0.982165	0.98121	0.993304	0.912239	0.963485	0.961454	0.998137	0.943749	0.988894	0.975966	0.965089	0.969245	0.960919	0.957781	0.985013	0.991191	0.992001	0.994588	0.942724	0.992153	0.950166	0.959988	0.97111	0.93224	0.997099	0.942724	0.975353	0.997617	0.998365	0.993077	0.991786	0.988242	0.956436	0.956436	0.991164	0.991566
gentamicin	0.93484	0.939318	0.937698	0.941048	0.940802	0.940967	0.935	0.925639	0.925178	0.940687	0.965947	0.877249	0.97569	0.970545	0.963451	0.981115	0.900034	0.940224	0.936493	0.999764	0.937682	0.993903	0.975454	0.961209	0.966341	0.935747	0.96042	0.970614	0.977412	0.987109	0.999404	0.94861	0.991329	0.951249	0.975225	0.981789	0.941064	0.988008	0.94861	0.954531	0.995323	0.997593	0.984069	0.984259	0.973182	0.929919	0.929919	0.981872	0.988739
glibenclamide	0.974265	0.979803	0.977883	0.982767	0.98259	0.982495	0.978149	0.969616	0.969168	0.98263	0.989572	0.922301	0.994372	0.995768	0.992622	0.997834	0.945035	0.981203	0.976241	0.989601	0.966962	0.986476	0.986251	0.981425	0.983646	0.975381	0.970756	0.996454	0.995998	0.998116	0.981875	0.956316	0.995119	0.966634	0.954653	0.969237	0.944854	0.994837	0.956316	0.985617	0.997479	0.995558	0.999794	0.999248	0.995444	0.967956	0.967956	0.999355	0.996597
glucuronide	0.959966	0.968124	0.965153	0.974717	0.974399	0.973588	0.974736	0.969619	0.969311	0.974825	0.992342	0.93158	0.996536	0.994219	0.984703	0.992366	0.950606	0.970587	0.962717	0.991317	0.974227	0.993784	0.993336	0.987919	0.990244	0.961511	0.981831	0.991488	0.988951	0.999797	0.9848	0.97049	0.999186	0.977584	0.970054	0.981879	0.961479	0.989216	0.97049	0.974162	0.998914	0.997329	0.997821	0.998921	0.98811	0.951625	0.951625	0.99777	0.999696
glutathione	0.861904	0.867259	0.865191	0.870642	0.87019	0.870091	0.866867	0.859791	0.859424	0.870319	0.919333	0.818856	0.932722	0.91922	0.904066	0.934419	0.838295	0.868671	0.863845	0.9821	0.890238	0.978184	0.943402	0.920668	0.928347	0.862949	0.932269	0.916152	0.927752	0.950657	0.98931	0.925452	0.963028	0.91863	0.978027	0.975051	0.923673	0.949735	0.925452	0.890812	0.966364	0.972628	0.940577	0.942661	0.920046	0.856849	0.856849	0.937191	0.956131
glycolicAcid	0.82377	0.832237	0.828905	0.840016	0.839416	0.838418	0.842097	0.839345	0.839165	0.839989	0.903165	0.810802	0.916006	0.897396	0.874082	0.9081	0.825185	0.834882	0.826611	0.966514	0.879764	0.969513	0.933422	0.909492	0.917424	0.825313	0.927613	0.890035	0.899463	0.933656	0.975793	0.925123	0.949489	0.913612	0.980786	0.973664	0.926767	0.923903	0.925123	0.856479	0.949587	0.956567	0.918716	0.922918	0.891186	0.816335	0.816335	0.915721	0.941078
glycyrrhizic acid	0.958591	0.962607	0.961231	0.963628	0.963439	0.963765	0.956504	0.946351	0.94584	0.963289	0.977581	0.895079	0.98554	0.984371	0.981079	0.992963	0.919207	0.963421	0.960131	0.998298	0.950002	0.991616	0.980455	0.970193	0.974125	0.959449	0.96384	0.985858	0.990471	0.994162	0.994549	0.949844	0.994645	0.956693	0.964801	0.975559	0.939915	0.995862	0.949844	0.97404	0.998882	0.999357	0.994231	0.993556	0.987788	0.9538	0.9538	0.99262	0.994033
grepafloxacin	0.979852	0.984479	0.982919	0.986139	0.986027	0.986168	0.979928	0.970129	0.969636	0.985902	0.988122	0.919522	0.992941	0.995927	0.995262	0.998945	0.943552	0.985446	0.981542	0.986881	0.964135	0.981821	0.982631	0.978444	0.980496	0.980807	0.965653	0.997881	0.997841	0.996387	0.978387	0.949989	0.992202	0.961849	0.946473	0.962423	0.937413	0.995618	0.949989	0.989717	0.995461	0.993207	0.999668	0.998486	0.997595	0.974243	0.974243	0.99915	0.994229
halothane	0.997867	0.992802	0.995151	0.981236	0.981626	0.984394	0.958338	0.936587	0.935592	0.98016	0.938618	0.854093	0.944283	0.962573	0.986591	0.978076	0.890809	0.989974	0.996702	0.933417	0.900402	0.908442	0.914312	0.914755	0.915641	0.997246	0.883167	0.977241	0.98322	0.947638	0.919086	0.856025	0.933051	0.881174	0.841555	0.868893	0.834091	0.973034	0.856025	0.994788	0.945545	0.941129	0.965434	0.958008	0.984923	0.999784	0.999784	0.963924	0.9396
hexachlorobenzene	0.999866	0.998994	0.999714	0.993146	0.993355	0.995004	0.977382	0.960812	0.960017	0.992517	0.96043	0.89165	0.963634	0.978721	0.99478	0.985864	0.923225	0.997932	0.999959	0.942797	0.930361	0.926819	0.938179	0.940794	0.9409	0.999955	0.912551	0.988661	0.989273	0.963922	0.927742	0.888903	0.950409	0.911945	0.867063	0.89316	0.869156	0.977311	0.888903	0.998351	0.958565	0.953282	0.977925	0.972644	0.991712	0.998297	0.998297	0.977562	0.956867
hexamethyldisiloxane	0.947069	0.963086	0.957078	0.980022	0.979656	0.97652	0.994164	0.998327	0.998445	0.980934	0.994062	0.986324	0.988802	0.987389	0.96865	0.961412	0.995132	0.968214	0.951972	0.934801	0.996684	0.955265	0.984761	0.993264	0.99105	0.949838	0.982635	0.977406	0.957987	0.977299	0.91955	0.975341	0.970996	0.98675	0.931006	0.948696	0.965785	0.942624	0.975341	0.953696	0.961726	0.954158	0.974487	0.978412	0.96267	0.931777	0.931777	0.9781	0.975626
hexobarbital	0.955576	0.964401	0.961158	0.971903	0.971569	0.970559	0.97315	0.968864	0.968595	0.972068	0.992429	0.933217	0.996509	0.993142	0.981937	0.990284	0.951269	0.967094	0.958512	0.99129	0.97543	0.995191	0.99461	0.988979	0.991346	0.957224	0.984147	0.989541	0.986511	0.999633	0.985127	0.973652	0.999691	0.979853	0.973622	0.9847	0.965246	0.987203	0.973652	0.970525	0.998754	0.997289	0.996705	0.998237	0.985575	0.946703	0.946703	0.996738	0.999903
hydrocortisone	0.971275	0.975341	0.973972	0.976318	0.976181	0.976484	0.969187	0.958852	0.958337	0.976	0.98352	0.90695	0.99005	0.991208	0.98977	0.997497	0.931408	0.976114	0.972812	0.993826	0.957195	0.987375	0.981979	0.974667	0.977695	0.972138	0.964785	0.993244	0.99583	0.996224	0.987685	0.949681	0.994248	0.95925	0.95567	0.969192	0.938227	0.997445	0.949681	0.983789	0.998275	0.997408	0.99819	0.997115	0.994345	0.966284	0.966284	0.99706	0.994993
Hydroquinone	0.943165	0.951292	0.948297	0.957976	0.957619	0.956808	0.958124	0.953236	0.952939	0.958062	0.984219	0.916129	0.990208	0.984861	0.972914	0.985796	0.934672	0.953783	0.945917	0.996188	0.964595	0.998469	0.990801	0.981677	0.985134	0.944704	0.980116	0.981421	0.981401	0.996476	0.992686	0.970246	0.998989	0.973856	0.98097	0.989315	0.963113	0.986395	0.970246	0.961049	0.998945	0.999067	0.99208	0.993712	0.979043	0.935022	0.935022	0.991432	0.997744
Iodomethane	0.991563	0.982988	0.986709	0.96671	0.967237	0.970951	0.937881	0.911958	0.910794	0.965287	0.915962	0.818657	0.923638	0.944618	0.975271	0.96717	0.859551	0.978771	0.989365	0.921325	0.871114	0.888926	0.890032	0.888675	0.890206	0.990361	0.854436	0.963199	0.973677	0.929674	0.907667	0.824461	0.91423	0.851248	0.816348	0.8446	0.800846	0.965018	0.824461	0.98723	0.930296	0.926646	0.950524	0.941329	0.974716	0.996399	0.996399	0.948079	0.920824
iodopyracet	0.980556	0.977259	0.978795	0.968244	0.968403	0.970726	0.948357	0.928961	0.928072	0.967206	0.954788	0.852947	0.964921	0.973096	0.986717	0.993324	0.88687	0.97513	0.979937	0.982339	0.914623	0.960141	0.94748	0.937776	0.941747	0.980211	0.920245	0.983755	0.994879	0.97571	0.976279	0.898278	0.970587	0.9129	0.913297	0.930403	0.882342	0.997807	0.898278	0.989118	0.982146	0.982192	0.985148	0.980085	0.992573	0.981581	0.981581	0.982276	0.972161
isoprene	0.902036	0.92426	0.915881	0.950011	0.949343	0.94453	0.975348	0.98824	0.988669	0.951716	0.975128	0.99937	0.964804	0.96	0.930318	0.919898	0.999173	0.932306	0.908845	0.890789	0.992563	0.925611	0.966632	0.980597	0.976489	0.905894	0.973709	0.94296	0.914074	0.947333	0.873447	0.97195	0.941364	0.981034	0.911417	0.927919	0.965805	0.893803	0.97195	0.908897	0.925036	0.915492	0.939452	0.946502	0.920527	0.881563	0.881563	0.945227	0.946574
isosorbide dinitrate	0.891814	0.891999	0.89202	0.888341	0.888099	0.889474	0.87527	0.861662	0.861003	0.887575	0.918565	0.802386	0.933709	0.926769	0.923507	0.950914	0.829233	0.891528	0.892286	0.98802	0.879987	0.972973	0.93595	0.913161	0.921014	0.892048	0.917124	0.930223	0.946812	0.95394	0.993791	0.904501	0.962567	0.902945	0.958686	0.96007	0.898607	0.967557	0.904501	0.916537	0.971169	0.977349	0.950169	0.949162	0.939094	0.890817	0.890817	0.945859	0.957035
itraconazole	0.982753	0.989254	0.986991	0.993407	0.993268	0.992885	0.990447	0.982892	0.982489	0.993395	0.99318	0.93817	0.99544	0.999246	0.996846	0.996238	0.95997	0.990959	0.984983	0.976181	0.97432	0.975426	0.984337	0.984062	0.984853	0.98402	0.969434	0.999606	0.995178	0.995083	0.965103	0.954418	0.98901	0.967874	0.938847	0.956784	0.941459	0.988482	0.954418	0.990333	0.990088	0.986156	0.998491	0.997889	0.996438	0.975441	0.975441	0.998964	0.992301
ketamine	0.982007	0.989457	0.986835	0.994893	0.994734	0.994086	0.993601	0.987224	0.986867	0.994994	0.994576	0.945621	0.995747	0.999613	0.996042	0.99388	0.966225	0.991548	0.984515	0.97113	0.978153	0.972549	0.9847	0.985972	0.986258	0.983434	0.97096	0.999077	0.992719	0.993827	0.959103	0.95645	0.987168	0.970296	0.936098	0.954624	0.943531	0.984314	0.95645	0.98887	0.987161	0.982581	0.997003	0.99676	0.99456	0.973855	0.973855	0.997911	0.990891
ketoconazole	0.983941	0.990426	0.988172	0.994528	0.994405	0.994017	0.991549	0.98392	0.983517	0.99451	0.992927	0.939065	0.994925	0.999173	0.997163	0.995727	0.960917	0.992089	0.986157	0.973935	0.974289	0.973179	0.983219	0.983506	0.984124	0.985201	0.968187	0.999661	0.994862	0.994065	0.962405	0.952963	0.987518	0.96695	0.935653	0.954117	0.939692	0.987443	0.952963	0.990913	0.988578	0.984387	0.997875	0.997185	0.996362	0.976616	0.976616	0.99843	0.991071
lapatinib	0.982227	0.986931	0.985361	0.98872	0.988599	0.988736	0.982594	0.972946	0.972449	0.988521	0.988759	0.922497	0.993036	0.996789	0.996618	0.999031	0.946523	0.988005	0.983957	0.984121	0.965398	0.979322	0.981926	0.978741	0.980483	0.98321	0.964919	0.998825	0.998059	0.995787	0.974874	0.948971	0.990834	0.961617	0.942637	0.95939	0.93606	0.99462	0.948971	0.991234	0.993924	0.991247	0.999534	0.998264	0.998173	0.976503	0.976503	0.999211	0.993291
levofloxacin	0.977897	0.983524	0.981566	0.986517	0.986376	0.986232	0.982068	0.973461	0.973022	0.986367	0.990743	0.926156	0.994966	0.997141	0.99456	0.99802	0.94887	0.984839	0.979868	0.986253	0.968763	0.983347	0.985682	0.982057	0.983906	0.979009	0.970033	0.997959	0.996587	0.997509	0.977568	0.955247	0.993568	0.966635	0.949716	0.965382	0.943144	0.993883	0.955247	0.988016	0.995789	0.993294	0.999955	0.999284	0.99657	0.97147	0.97147	0.999702	0.995593
lidocaine	0.956416	0.970054	0.964982	0.983913	0.983528	0.981136	0.993642	0.995066	0.995042	0.984613	0.99939	0.97489	0.997053	0.99541	0.979466	0.977064	0.986982	0.974509	0.960705	0.958515	0.995549	0.973481	0.993405	0.997538	0.996752	0.958839	0.988387	0.987623	0.97346	0.990385	0.945987	0.979782	0.985878	0.989797	0.949416	0.965263	0.970504	0.963023	0.979782	0.965629	0.979352	0.973677	0.987672	0.990745	0.976352	0.943218	0.943218	0.990176	0.98921
lindane	0.999988	0.998504	0.99945	0.991771	0.992023	0.993818	0.974989	0.957559	0.95674	0.991052	0.957654	0.886372	0.961278	0.976727	0.993897	0.985039	0.918694	0.997097	0.999877	0.941878	0.92631	0.92454	0.935142	0.937375	0.937615	0.999959	0.908663	0.98736	0.98878	0.961919	0.926953	0.884522	0.948291	0.90787	0.863753	0.890024	0.864387	0.977125	0.884522	0.998229	0.957113	0.951957	0.976521	0.970928	0.99113	0.998938	0.998938	0.975961	0.954747
lorazepam	0.984037	0.986654	0.985902	0.985648	0.985589	0.986311	0.97588	0.963717	0.963113	0.985245	0.982093	0.906479	0.987876	0.992874	0.996362	0.999867	0.933168	0.986948	0.98517	0.985831	0.954326	0.976488	0.975078	0.970226	0.972542	0.984684	0.955378	0.997177	0.99951	0.992796	0.977375	0.937795	0.987751	0.951	0.93702	0.953924	0.924093	0.997687	0.937795	0.992952	0.993049	0.991076	0.998021	0.995752	0.998978	0.980064	0.980064	0.99705	0.989996
M79175	0.968505	0.970354	0.969848	0.968412	0.968319	0.96925	0.957446	0.94455	0.943922	0.967878	0.973682	0.885747	0.982175	0.984022	0.985939	0.995958	0.912891	0.970338	0.969418	0.995675	0.942417	0.984387	0.973166	0.963301	0.967177	0.969015	0.953323	0.988286	0.994689	0.991323	0.991034	0.936814	0.989926	0.946212	0.951145	0.964042	0.924983	0.999045	0.936814	0.981727	0.996326	0.99657	0.99431	0.992293	0.992192	0.965421	0.965421	0.992371	0.99008
manganese	0.999277	0.995997	0.997605	0.986657	0.987052	0.989262	0.966938	0.946962	0.946078	0.98567	0.948389	0.869903	0.953236	0.969719	0.990129	0.981382	0.904371	0.993546	0.998553	0.937914	0.91334	0.916611	0.925085	0.926222	0.926845	0.998895	0.896131	0.982389	0.986149	0.954835	0.923357	0.870572	0.940863	0.89482	0.852798	0.879598	0.849266	0.975355	0.870572	0.996744	0.951629	0.946839	0.971221	0.964713	0.988254	0.999734	0.999734	0.970082	0.947306
matrine	0.99025	0.995121	0.993509	0.996968	0.996948	0.996984	0.991198	0.981442	0.980958	0.99679	0.987983	0.931012	0.990204	0.996913	0.998986	0.995545	0.955065	0.996077	0.991973	0.968442	0.966799	0.964294	0.975166	0.97614	0.976592	0.991236	0.957683	0.999545	0.995798	0.989276	0.955946	0.940512	0.981026	0.956735	0.921405	0.941811	0.925572	0.987098	0.940512	0.995091	0.983673	0.97913	0.995554	0.993816	0.997622	0.984174	0.984174	0.995913	0.98531
melamine	0.752725	0.75784	0.755761	0.761613	0.760969	0.760884	0.758671	0.753215	0.752906	0.76127	0.832768	0.718623	0.850346	0.828892	0.8073	0.850954	0.73503	0.759466	0.754646	0.928932	0.801739	0.925127	0.87175	0.839807	0.850254	0.753737	0.864021	0.823607	0.841524	0.875892	0.944508	0.862085	0.896638	0.845447	0.943812	0.930624	0.86632	0.875885	0.862085	0.790651	0.900176	0.910922	0.859155	0.86275	0.829957	0.748539	0.748539	0.854308	0.885187
melphalan	0.971131	0.978735	0.975989	0.984409	0.984185	0.98349	0.983439	0.977298	0.976964	0.98444	0.994531	0.936727	0.997845	0.997973	0.991212	0.995142	0.956762	0.980799	0.973672	0.985843	0.976308	0.987185	0.991266	0.988148	0.989784	0.97256	0.978399	0.996414	0.992821	0.999193	0.977287	0.96558	0.996245	0.975444	0.958024	0.972521	0.954798	0.989963	0.96558	0.982403	0.996436	0.993752	0.999542	0.999972	0.992993	0.963119	0.963119	0.999727	0.997987
mercaptopurine	0.890136	0.893699	0.892388	0.894611	0.894227	0.894683	0.887343	0.877859	0.877369	0.894171	0.932312	0.829477	0.945413	0.935946	0.926345	0.953051	0.852058	0.89456	0.891599	0.990903	0.900461	0.983107	0.951073	0.930221	0.937393	0.890924	0.936692	0.935581	0.947685	0.962812	0.995982	0.926871	0.972181	0.923803	0.974395	0.974898	0.92263	0.966762	0.926871	0.915821	0.97728	0.982633	0.956179	0.956876	0.9407	0.886383	0.886383	0.952796	0.966696
metformin	0.842969	0.857425	0.851811	0.873188	0.872426	0.869802	0.885385	0.889682	0.889778	0.873826	0.939401	0.879179	0.946419	0.92703	0.895452	0.922159	0.886725	0.862472	0.84757	0.968304	0.929637	0.984421	0.96544	0.949375	0.954728	0.845517	0.966544	0.913877	0.912427	0.955755	0.972713	0.967278	0.96914	0.957138	0.998	0.993533	0.969589	0.928253	0.967278	0.873079	0.962754	0.966348	0.938513	0.945105	0.907139	0.830288	0.830288	0.937919	0.962776
methadone	0.962918	0.976018	0.971195	0.989115	0.988793	0.986545	0.997896	0.998615	0.998556	0.989809	0.996592	0.97639	0.993084	0.994254	0.981257	0.974819	0.989377	0.980291	0.96705	0.94714	0.993111	0.961217	0.985984	0.992819	0.991213	0.965263	0.97981	0.987634	0.972181	0.984526	0.932376	0.969724	0.977437	0.982615	0.931568	0.950222	0.958791	0.958232	0.969724	0.969011	0.971231	0.964377	0.984106	0.986506	0.97612	0.949997	0.949997	0.986967	0.982105
methanol	0.834448	0.855856	0.847516	0.880823	0.879945	0.875304	0.905349	0.917842	0.918312	0.882126	0.952425	0.930076	0.953049	0.931536	0.889474	0.908343	0.928655	0.863306	0.84098	0.943124	0.958875	0.974685	0.974863	0.967236	0.969783	0.838083	0.984641	0.911319	0.897564	0.952463	0.942715	0.990029	0.963874	0.980502	0.9933	0.990818	0.993516	0.904353	0.990029	0.861779	0.949899	0.949857	0.932182	0.941743	0.895634	0.815822	0.815822	0.934187	0.959483
methotrexate	0.921493	0.926984	0.924964	0.930238	0.929895	0.929806	0.926023	0.918255	0.917845	0.930003	0.961603	0.874023	0.971475	0.964224	0.954058	0.97406	0.895158	0.928445	0.92348	0.998381	0.934903	0.994749	0.974243	0.958894	0.964332	0.922587	0.961101	0.962744	0.969349	0.983634	0.999282	0.950915	0.989568	0.951339	0.980996	0.985512	0.94498	0.981698	0.950915	0.943278	0.99253	0.995383	0.978439	0.97942	0.964584	0.915832	0.915832	0.976282	0.986161
methoxyacetic acid	0.895663	0.908293	0.903446	0.921223	0.92064	0.918531	0.929706	0.93083	0.930804	0.921673	0.970031	0.911056	0.975738	0.962361	0.938137	0.957393	0.922479	0.912436	0.899694	0.985566	0.957874	0.997538	0.986649	0.974897	0.979007	0.897901	0.983444	0.952607	0.95001	0.982113	0.985607	0.979912	0.990254	0.976251	0.997408	0.999197	0.977924	0.959595	0.979912	0.919832	0.985706	0.987147	0.970379	0.975132	0.94659	0.884153	0.884153	0.970102	0.986537
methyl iodide	0.991563	0.982988	0.986709	0.96671	0.967237	0.970951	0.937881	0.911958	0.910794	0.965287	0.915962	0.818657	0.923638	0.944618	0.975271	0.96717	0.859551	0.978771	0.989365	0.921325	0.871114	0.888926	0.890032	0.888675	0.890206	0.990361	0.854436	0.963199	0.973677	0.929674	0.907667	0.824461	0.91423	0.851248	0.816348	0.8446	0.800846	0.965018	0.824461	0.98723	0.930296	0.926646	0.950524	0.941329	0.974716	0.996399	0.996399	0.948079	0.920824
methyl methacrylate	0.927579	0.944278	0.937951	0.962432	0.961871	0.958621	0.977738	0.983289	0.98344	0.963396	0.995889	0.974685	0.993931	0.986021	0.961068	0.964699	0.982059	0.949947	0.932765	0.961616	0.996437	0.983046	0.998391	0.999573	0.999592	0.930494	0.99857	0.973779	0.958688	0.988449	0.952351	0.994559	0.988669	0.998642	0.97236	0.98282	0.989295	0.952813	0.994559	0.942334	0.979185	0.974944	0.979988	0.985325	0.96034	0.912109	0.912109	0.982574	0.989784
methyl parathion	0.936413	0.943679	0.941013	0.949281	0.948904	0.948351	0.947954	0.942215	0.941875	0.94928	0.977469	0.902806	0.984741	0.978775	0.967377	0.982795	0.92222	0.945913	0.938936	0.99801	0.955506	0.998358	0.986197	0.974951	0.97908	0.93782	0.974724	0.975948	0.978169	0.993148	0.996022	0.964764	0.99685	0.967231	0.982264	0.989244	0.958158	0.985712	0.964764	0.955737	0.997778	0.998848	0.988372	0.989803	0.974959	0.929083	0.929083	0.987231	0.994863
methyl tert-butyl ether	0.917356	0.937488	0.92987	0.960254	0.959664	0.955415	0.98178	0.991633	0.991964	0.961636	0.988052	0.994838	0.980924	0.974961	0.94716	0.941755	0.99765	0.944478	0.923513	0.921996	0.998905	0.951625	0.983416	0.992628	0.990059	0.920832	0.98767	0.959819	0.936071	0.967665	0.907539	0.984927	0.963902	0.992376	0.93822	0.952711	0.978811	0.921038	0.984927	0.926985	0.950238	0.942598	0.959821	0.966177	0.94082	0.898767	0.898767	0.964367	0.967641
methylmercury	0.932847	0.911778	0.92036	0.878835	0.879853	0.886869	0.829431	0.789117	0.787387	0.876166	0.800209	0.659707	0.814978	0.844946	0.898657	0.892304	0.714352	0.902549	0.926935	0.843801	0.732725	0.785435	0.769283	0.761381	0.765215	0.929553	0.718654	0.877135	0.903627	0.830442	0.833086	0.679434	0.812442	0.711272	0.694692	0.725269	0.650476	0.900863	0.679434	0.924028	0.840989	0.840238	0.861762	0.846434	0.902259	0.948171	0.948171	0.855966	0.818977
mibefradil	0.978492	0.986734	0.983793	0.993254	0.993055	0.992188	0.993357	0.987982	0.987668	0.993424	0.996203	0.949121	0.997204	0.999938	0.994439	0.993019	0.968626	0.98913	0.98123	0.972446	0.9811	0.975535	0.987629	0.988709	0.989031	0.980046	0.975067	0.998375	0.991393	0.995126	0.96078	0.961481	0.989189	0.974365	0.941497	0.959201	0.94928	0.983426	0.961481	0.986215	0.988398	0.983918	0.997213	0.997464	0.993153	0.969726	0.969726	0.998232	0.992621
midazolam	0.990447	0.995267	0.993695	0.997127	0.997073	0.997159	0.9912	0.981555	0.981057	0.996985	0.987767	0.931035	0.989882	0.99689	0.999208	0.995683	0.955188	0.996358	0.992195	0.968086	0.966639	0.963892	0.974748	0.975872	0.976281	0.991451	0.957236	0.999588	0.995822	0.989116	0.955498	0.939945	0.980716	0.956278	0.920758	0.941259	0.925067	0.986981	0.939945	0.995237	0.983365	0.978793	0.995411	0.993632	0.997637	0.984404	0.984404	0.995818	0.985074
Milrinone	0.953856	0.962232	0.959152	0.969123	0.968795	0.967906	0.969606	0.964765	0.964477	0.969222	0.990356	0.927756	0.995098	0.991439	0.980579	0.990044	0.946303	0.964717	0.956655	0.993231	0.972097	0.996083	0.993465	0.986809	0.989505	0.955423	0.982513	0.988194	0.986262	0.999143	0.98776	0.971907	0.999731	0.977658	0.974973	0.985487	0.963626	0.988137	0.971907	0.969406	0.999327	0.99829	0.996156	0.99756	0.984953	0.945409	0.945409	0.995928	0.999611
mitoxantrone	0.948045	0.952754	0.951078	0.954744	0.954511	0.954632	0.948937	0.939721	0.939257	0.954442	0.97462	0.891286	0.983071	0.979776	0.973884	0.988224	0.914209	0.953794	0.949777	0.999557	0.9477	0.994284	0.980626	0.968881	0.973245	0.949004	0.965343	0.980089	0.985019	0.992521	0.997202	0.95272	0.994762	0.957489	0.971864	0.980644	0.944077	0.99247	0.95272	0.965507	0.998388	0.999539	0.990803	0.990757	0.981759	0.942792	0.942792	0.989067	0.993279
molinate	0.969462	0.980711	0.976598	0.991296	0.991017	0.989295	0.996755	0.995125	0.994969	0.991779	0.998386	0.966499	0.996908	0.998199	0.987684	0.983988	0.981982	0.984254	0.973061	0.960786	0.990126	0.970596	0.989412	0.993444	0.992761	0.971502	0.980848	0.993411	0.981595	0.991289	0.947651	0.969603	0.985119	0.981992	0.940124	0.957922	0.958427	0.970673	0.969603	0.976776	0.981039	0.975349	0.991475	0.993131	0.984471	0.958147	0.958147	0.99353	0.989048
monensin	0.975324	0.980478	0.978709	0.98291	0.982762	0.982765	0.977644	0.968605	0.968139	0.982735	0.988672	0.919989	0.993676	0.995402	0.993025	0.998192	0.943232	0.981707	0.977181	0.989632	0.965305	0.985688	0.985064	0.980094	0.982368	0.976373	0.969041	0.996552	0.996555	0.997653	0.981911	0.954252	0.994502	0.964819	0.953057	0.96784	0.942521	0.995469	0.954252	0.986476	0.997261	0.995402	0.99972	0.998969	0.995948	0.969311	0.969311	0.999187	0.995999
morphine	0.985518	0.987596	0.987039	0.985768	0.985771	0.986605	0.975128	0.962111	0.961489	0.985273	0.980349	0.902973	0.986406	0.991869	0.996484	0.999629	0.930348	0.98752	0.986453	0.984734	0.95152	0.974188	0.972696	0.967752	0.97011	0.98605	0.952169	0.996848	0.999715	0.991328	0.976175	0.934062	0.98597	0.947793	0.933333	0.950663	0.919809	0.99782	0.934062	0.993915	0.991857	0.989872	0.997299	0.994715	0.999228	0.981983	0.981983	0.996181	0.988324
moxalactam	0.941319	0.944617	0.943483	0.94478	0.944563	0.945082	0.936581	0.92582	0.925288	0.944338	0.965101	0.873309	0.975125	0.971684	0.967441	0.984234	0.897788	0.945168	0.942656	0.999929	0.934817	0.99157	0.972846	0.958782	0.963896	0.942053	0.956071	0.973256	0.981077	0.987034	0.999118	0.942869	0.990251	0.946842	0.969458	0.977134	0.934391	0.991182	0.942869	0.959927	0.99541	0.997592	0.985485	0.984949	0.97689	0.937324	0.937324	0.983123	0.988061
moxifloxacin	0.981894	0.984923	0.98399	0.984425	0.984368	0.984952	0.975429	0.963671	0.963096	0.984028	0.983149	0.907819	0.989022	0.993116	0.995386	0.999589	0.933903	0.985269	0.98312	0.987541	0.95587	0.979006	0.977192	0.971941	0.974366	0.982589	0.958098	0.99685	0.999033	0.993922	0.979477	0.941108	0.98949	0.9536	0.941171	0.957437	0.927803	0.997774	0.941108	0.991458	0.994431	0.992615	0.99849	0.996512	0.99839	0.977615	0.977615	0.997505	0.991454
m-Xylene	0.95556	0.970227	0.964826	0.985511	0.985149	0.982467	0.997122	0.999976	0.999993	0.986428	0.991071	0.983375	0.985267	0.987208	0.972769	0.962638	0.99422	0.975223	0.960165	0.928129	0.992312	0.946011	0.977624	0.987908	0.985187	0.958181	0.973464	0.979195	0.959963	0.973532	0.911221	0.96407	0.964833	0.978198	0.915661	0.935861	0.953005	0.942162	0.96407	0.959638	0.956688	0.948425	0.973121	0.976035	0.965164	0.941221	0.941221	0.97687	0.970571
naphthalene	0.977805	0.987759	0.984221	0.996613	0.996413	0.995068	0.999772	0.996642	0.996403	0.997064	0.990343	0.963531	0.987291	0.993371	0.988314	0.97852	0.980939	0.99095	0.981055	0.941074	0.981849	0.948565	0.974066	0.98204	0.980181	0.979666	0.963192	0.99087	0.977667	0.979267	0.924612	0.949266	0.969001	0.966278	0.908826	0.931014	0.935447	0.961558	0.949266	0.98022	0.965858	0.958459	0.98331	0.983698	0.982037	0.967327	0.967327	0.985815	0.975015
n-decane	0.939305	0.956578	0.95018	0.975562	0.97506	0.971685	0.99181	0.998308	0.998452	0.976807	0.987505	0.99124	0.979967	0.979928	0.96044	0.950087	0.998387	0.962815	0.944718	0.916773	0.99447	0.940565	0.975501	0.987288	0.984017	0.942386	0.975223	0.968843	0.946174	0.966419	0.89955	0.968335	0.958462	0.980858	0.91547	0.934552	0.959031	0.927285	0.968335	0.944298	0.94744	0.938688	0.963412	0.967727	0.951805	0.922811	0.922811	0.967941	0.964103
nelfinavir	0.97595	0.983605	0.980876	0.989378	0.989165	0.988472	0.988448	0.982426	0.982083	0.989472	0.995475	0.941817	0.997801	0.999454	0.993823	0.995264	0.96197	0.9858	0.978529	0.980404	0.978257	0.982059	0.989531	0.988314	0.989362	0.97741	0.976487	0.998191	0.993309	0.997819	0.970385	0.963052	0.993348	0.974486	0.950077	0.966205	0.951497	0.988097	0.963052	0.985486	0.993317	0.989841	0.99918	0.999393	0.994161	0.967769	0.967769	0.999717	0.995901
n-hexane	0.922583	0.942231	0.934891	0.964478	0.963893	0.959837	0.985063	0.994657	0.994934	0.965958	0.982576	0.996272	0.973646	0.971428	0.947122	0.936662	0.999941	0.949377	0.928676	0.905101	0.994593	0.9342	0.972136	0.985055	0.981355	0.926044	0.975373	0.957512	0.931814	0.95823	0.887747	0.970898	0.951147	0.981836	0.914177	0.932103	0.963091	0.912159	0.970898	0.928429	0.937568	0.928412	0.952904	0.95852	0.93785	0.90416	0.90416	0.958055	0.956611
nicotine	0.969933	0.981196	0.977067	0.991736	0.991487	0.989735	0.99727	0.995523	0.995376	0.992195	0.998039	0.966859	0.996435	0.997873	0.987504	0.983252	0.982317	0.984632	0.973507	0.959078	0.989911	0.968909	0.988554	0.992907	0.992123	0.971957	0.979917	0.993139	0.981068	0.990351	0.945673	0.968593	0.983926	0.981303	0.937898	0.956021	0.957155	0.969704	0.968593	0.976832	0.979834	0.973972	0.990823	0.992437	0.984123	0.958597	0.958597	0.992909	0.988004
nifedipine	0.959334	0.966534	0.963929	0.971832	0.971551	0.970996	0.970219	0.963919	0.963566	0.971833	0.989198	0.922831	0.994393	0.992117	0.983865	0.992857	0.943023	0.968597	0.961799	0.99407	0.968758	0.994404	0.991002	0.984205	0.986979	0.960717	0.978351	0.990326	0.989613	0.999083	0.988387	0.966493	0.998936	0.973299	0.970344	0.981707	0.957364	0.991381	0.966493	0.974066	0.999728	0.998739	0.997426	0.998151	0.988244	0.951811	0.951811	0.99697	0.999057
Nitric oxide	0.640963	0.653932	0.648722	0.66899	0.667959	0.66562	0.681021	0.687018	0.687172	0.669508	0.771817	0.68495	0.786615	0.754156	0.713336	0.763201	0.688191	0.658937	0.645206	0.861701	0.757039	0.875949	0.823301	0.790803	0.801107	0.643275	0.829234	0.738301	0.749117	0.809895	0.880888	0.837824	0.837601	0.810966	0.920924	0.898863	0.850179	0.786853	0.837824	0.686241	0.832555	0.844199	0.781941	0.79066	0.736915	0.630648	0.630648	0.778559	0.823285
N-methyl pyrrolidone	0.952452	0.965636	0.960693	0.978849	0.978474	0.976182	0.987849	0.988608	0.988575	0.979431	0.999725	0.967083	0.999154	0.995455	0.978496	0.980053	0.979575	0.969772	0.956579	0.969983	0.993497	0.983659	0.9977	0.998675	0.998874	0.954772	0.992439	0.987673	0.976028	0.994916	0.95976	0.984431	0.99266	0.992196	0.963181	0.976682	0.976102	0.96939	0.984431	0.964291	0.986875	0.982538	0.990945	0.994161	0.977748	0.939782	0.939782	0.992812	0.994704
nonane	0.936506	0.954199	0.947635	0.973761	0.973244	0.969749	0.990775	0.997819	0.997986	0.975048	0.986787	0.992279	0.979002	0.978581	0.958242	0.947867	0.998814	0.960598	0.942039	0.914854	0.994644	0.939584	0.975056	0.987044	0.983697	0.939654	0.975395	0.966996	0.943789	0.965123	0.897604	0.968931	0.957318	0.981178	0.915377	0.934259	0.959889	0.924762	0.968931	0.941649	0.945844	0.937019	0.961707	0.966253	0.949493	0.919669	0.919669	0.966347	0.962929
octafluoropropane	0.923111	0.942762	0.935351	0.964735	0.964258	0.96009	0.985515	0.994528	0.99484	0.966073	0.983229	0.995827	0.974669	0.971762	0.947093	0.936669	0.999402	0.949398	0.929077	0.906094	0.994797	0.93497	0.9731	0.985607	0.982034	0.926485	0.976148	0.957838	0.932294	0.958694	0.888933	0.971831	0.951909	0.982686	0.915153	0.932982	0.963653	0.912957	0.971831	0.928888	0.938497	0.92937	0.953594	0.959228	0.938414	0.904737	0.904737	0.958567	0.957244
olaquindox	0.943085	0.949249	0.947005	0.953254	0.952954	0.952681	0.949995	0.942673	0.942281	0.95311	0.977317	0.899237	0.985022	0.980344	0.971454	0.986067	0.920204	0.950914	0.945254	0.998943	0.95325	0.996845	0.984527	0.973265	0.977436	0.944291	0.971326	0.978924	0.982168	0.993629	0.996614	0.960123	0.996521	0.963813	0.977605	0.985592	0.952467	0.989391	0.960123	0.961359	0.998621	0.999616	0.99036	0.991118	0.979044	0.936644	0.936644	0.988982	0.994855
oseltamivir	0.953975	0.963725	0.960115	0.972435	0.972087	0.970804	0.975331	0.972112	0.971895	0.972678	0.994249	0.939505	0.997609	0.99374	0.980965	0.988613	0.956343	0.966708	0.957161	0.988878	0.979268	0.994799	0.996324	0.991555	0.993627	0.955762	0.98703	0.989156	0.984654	0.999587	0.982268	0.977246	0.999592	0.983313	0.974291	0.98541	0.9691	0.984468	0.977246	0.968789	0.997673	0.995833	0.996114	0.998075	0.984079	0.944322	0.944322	0.996444	0.999953
oxime	0.966619	0.970976	0.969507	0.972482	0.972294	0.972547	0.965852	0.956131	0.955622	0.972238	0.982665	0.905541	0.989403	0.989693	0.987122	0.996249	0.929527	0.972045	0.968286	0.995564	0.95665	0.98979	0.982719	0.974666	0.97791	0.967559	0.966226	0.991201	0.994057	0.996357	0.990144	0.951741	0.995231	0.960208	0.96025	0.972761	0.94106	0.996742	0.951741	0.98029	0.998954	0.998497	0.997306	0.996529	0.992166	0.961406	0.961406	0.996151	0.995509
oxycodone	0.98392	0.987217	0.98618	0.987038	0.986993	0.987491	0.978513	0.966996	0.966436	0.986662	0.984484	0.911862	0.98982	0.994311	0.996582	0.999568	0.937667	0.987617	0.98521	0.985154	0.958077	0.977235	0.977432	0.973131	0.975256	0.984651	0.95853	0.997899	0.999182	0.99377	0.976394	0.941485	0.988737	0.954594	0.938534	0.955473	0.927873	0.996766	0.941485	0.992719	0.993355	0.991106	0.998658	0.996703	0.998935	0.979381	0.979381	0.997867	0.99107
oxytetracycline	0.938502	0.941823	0.94067	0.942019	0.941802	0.942306	0.933903	0.923176	0.922649	0.941566	0.963496	0.870894	0.973747	0.96986	0.965235	0.982667	0.89525	0.942354	0.939838	0.99986	0.933074	0.991531	0.97197	0.957439	0.962695	0.939234	0.955337	0.971306	0.97941	0.985961	0.999437	0.942363	0.989595	0.945877	0.970281	0.977499	0.934117	0.990109	0.942363	0.957563	0.994761	0.997148	0.984101	0.983648	0.975049	0.934517	0.934517	0.981661	0.98718
p,p'-DDE	0.995053	0.998942	0.997792	0.999531	0.999563	0.9999	0.992024	0.981281	0.980727	0.999373	0.978239	0.927649	0.978691	0.989902	0.996756	0.987373	0.953142	0.999738	0.996534	0.946496	0.957529	0.940771	0.958472	0.963484	0.962716	0.995921	0.939202	0.994421	0.988935	0.975295	0.930726	0.919714	0.963124	0.940237	0.889496	0.914022	0.902465	0.975057	0.919714	0.995229	0.966345	0.960094	0.985001	0.982186	0.99225	0.989551	0.989551	0.985901	0.969429
paclitaxel	0.969777	0.975121	0.973258	0.977841	0.977657	0.977611	0.972931	0.964198	0.963746	0.977663	0.987432	0.916508	0.993049	0.993431	0.989721	0.996908	0.939333	0.976422	0.971692	0.992903	0.963812	0.989259	0.986116	0.97977	0.982463	0.970854	0.970615	0.994062	0.994799	0.998026	0.986334	0.956537	0.996157	0.965679	0.959394	0.972748	0.945646	0.99551	0.956537	0.982449	0.998819	0.997564	0.999	0.998551	0.993659	0.963706	0.963706	0.99827	0.996995
paraoxon	0.950934	0.959087	0.956097	0.965732	0.965392	0.964576	0.965838	0.960844	0.960543	0.965823	0.988295	0.923339	0.993509	0.989449	0.978519	0.989156	0.942086	0.961553	0.953685	0.99463	0.969311	0.996991	0.992478	0.984947	0.987914	0.952474	0.981416	0.986301	0.985182	0.998459	0.98982	0.970921	0.999632	0.976037	0.976818	0.986659	0.96298	0.988147	0.970921	0.967231	0.999486	0.998866	0.99511	0.996516	0.983491	0.942695	0.942695	0.994715	0.999149
patupilone	0.971836	0.979395	0.976681	0.985046	0.98483	0.984152	0.984004	0.977863	0.977523	0.985102	0.994619	0.937151	0.997818	0.998194	0.991674	0.995355	0.95728	0.981505	0.974377	0.985383	0.976445	0.986702	0.991017	0.988117	0.989684	0.97327	0.97811	0.996743	0.99307	0.999131	0.976654	0.965188	0.995981	0.975223	0.957119	0.971833	0.954304	0.989938	0.965188	0.982922	0.996177	0.993439	0.999591	0.999977	0.993274	0.963811	0.963811	0.999825	0.997788
PCB	0.998373	0.999893	0.999676	0.997287	0.997399	0.998397	0.985642	0.972015	0.971338	0.9969	0.970294	0.910604	0.97211	0.985287	0.996746	0.987607	0.939157	0.999789	0.999171	0.945597	0.944912	0.93476	0.949279	0.953103	0.95277	0.998858	0.926829	0.992507	0.99006	0.970587	0.930173	0.905243	0.957735	0.927035	0.879225	0.904546	0.886761	0.977131	0.905243	0.997727	0.963413	0.957641	0.982425	0.978378	0.992933	0.994829	0.994829	0.982702	0.964125
PCB-153	0.999169	0.999756	0.999907	0.995893	0.996039	0.997295	0.982632	0.967871	0.967147	0.995416	0.966648	0.903432	0.968994	0.982941	0.996209	0.987154	0.933173	0.999294	0.999696	0.94469	0.939445	0.931851	0.945136	0.948502	0.948337	0.999502	0.921446	0.991224	0.989965	0.968195	0.9294	0.899045	0.955072	0.921333	0.87465	0.900283	0.880078	0.977401	0.899045	0.998186	0.961714	0.95613	0.980873	0.976344	0.992667	0.996394	0.996394	0.980906	0.961495
penem	0.985485	0.989805	0.988367	0.990934	0.990884	0.991081	0.984201	0.9738	0.973295	0.990646	0.98783	0.92181	0.991977	0.996587	0.997684	0.998699	0.946376	0.990511	0.987048	0.980881	0.963993	0.975224	0.979389	0.976876	0.978421	0.98637	0.961602	0.99925	0.998347	0.993953	0.970955	0.945012	0.98816	0.958763	0.936287	0.95406	0.931249	0.993889	0.945012	0.993289	0.991648	0.988595	0.998803	0.997197	0.998842	0.980055	0.980055	0.998471	0.991056
Perchlorate	0.83899	0.840146	0.839757	0.838274	0.837856	0.838983	0.827402	0.816121	0.815531	0.837661	0.883772	0.763482	0.900615	0.888532	0.87967	0.914599	0.787549	0.840417	0.839824	0.969025	0.846075	0.956373	0.910048	0.882644	0.891852	0.839422	0.894499	0.889551	0.908349	0.924611	0.979245	0.885383	0.938169	0.877793	0.954258	0.949691	0.883445	0.935578	0.885383	0.869382	0.945756	0.954264	0.916024	0.916414	0.898561	0.837509	0.837509	0.911228	0.930041
perchloroethylene	0.997616	0.999831	0.999337	0.99815	0.998246	0.999044	0.987731	0.974916	0.974277	0.997824	0.972837	0.915758	0.97427	0.986838	0.996931	0.987715	0.943415	0.999966	0.998608	0.946071	0.948801	0.936726	0.952193	0.95635	0.955894	0.998209	0.930668	0.99327	0.989937	0.972165	0.930549	0.909702	0.959523	0.931121	0.88243	0.907525	0.891552	0.976736	0.909702	0.997204	0.964489	0.958578	0.983392	0.979708	0.992943	0.993496	0.993496	0.983845	0.965879
permethrin	0.985816	0.992631	0.99028	0.99721	0.997082	0.996617	0.994783	0.987645	0.987249	0.997277	0.992243	0.943829	0.993075	0.998609	0.997172	0.993187	0.965358	0.994523	0.988148	0.965971	0.975242	0.966148	0.980011	0.982358	0.982331	0.987149	0.965215	0.999049	0.99258	0.990625	0.952956	0.94966	0.982644	0.965055	0.926408	0.946363	0.935804	0.982695	0.94966	0.991112	0.983177	0.978125	0.995197	0.994439	0.994833	0.978113	0.978113	0.996177	0.987014
PFOA	0.991734	0.984834	0.987873	0.970931	0.971303	0.974613	0.94482	0.921061	0.919973	0.969656	0.934329	0.833054	0.943259	0.959539	0.984237	0.982327	0.871872	0.981416	0.990076	0.950447	0.890381	0.921182	0.915766	0.910754	0.913373	0.990828	0.882915	0.97546	0.986862	0.951869	0.939941	0.855702	0.940472	0.877769	0.858137	0.882031	0.835031	0.983144	0.855702	0.992643	0.955188	0.953182	0.968399	0.960637	0.986374	0.995376	0.995376	0.965683	0.945018
PFOS	0.989161	0.981778	0.984992	0.967234	0.967609	0.971053	0.940304	0.915981	0.914872	0.965895	0.931849	0.82656	0.941577	0.957402	0.982353	0.98193	0.865894	0.978159	0.987361	0.95298	0.886478	0.92259	0.914574	0.908274	0.911303	0.988172	0.881253	0.973671	0.986387	0.951364	0.943373	0.853993	0.940695	0.875388	0.860359	0.883467	0.833566	0.984182	0.853993	0.990924	0.95599	0.954539	0.967689	0.959818	0.985407	0.993265	0.993265	0.964667	0.944789
phenobarbital	0.953246	0.960822	0.958061	0.966692	0.966368	0.965719	0.965762	0.960062	0.959729	0.966731	0.987576	0.920569	0.99307	0.989611	0.979901	0.990441	0.940111	0.963085	0.955836	0.995247	0.967483	0.996362	0.991268	0.983564	0.986605	0.954697	0.979398	0.987151	0.986701	0.998413	0.990421	0.968314	0.99931	0.973864	0.974906	0.985069	0.960009	0.989741	0.968314	0.969244	0.99976	0.999202	0.995656	0.996741	0.984941	0.94548	0.94548	0.995131	0.998907
phenol	0.958956	0.970431	0.966193	0.981469	0.981101	0.979346	0.987333	0.986229	0.986087	0.981954	0.99926	0.958945	0.999801	0.997454	0.983685	0.986195	0.973825	0.974173	0.962658	0.976417	0.98945	0.986417	0.996947	0.996685	0.997321	0.961046	0.989479	0.991575	0.982453	0.997688	0.966736	0.979967	0.995213	0.98826	0.963374	0.977117	0.971089	0.977018	0.979967	0.97084	0.991198	0.987445	0.994822	0.9972	0.983569	0.947675	0.947675	0.996234	0.997122
phenolsulfonphthalein	0.976914	0.979992	0.979042	0.979675	0.97957	0.98017	0.970757	0.959285	0.958708	0.979309	0.981918	0.90396	0.988405	0.99141	0.992684	0.998992	0.929852	0.980501	0.978192	0.991325	0.954196	0.982869	0.978162	0.971531	0.974378	0.977638	0.959479	0.994798	0.997894	0.994627	0.984409	0.943058	0.991391	0.95416	0.947531	0.962425	0.930613	0.998446	0.943058	0.988027	0.996334	0.995184	0.998119	0.996375	0.996627	0.972651	0.972651	0.996949	0.992684
phenytoin	0.972333	0.978744	0.976485	0.982912	0.982695	0.982366	0.97981	0.9724	0.971994	0.982871	0.991638	0.92802	0.995872	0.996647	0.991872	0.996892	0.949613	0.98052	0.974572	0.988809	0.970845	0.9876	0.988662	0.984376	0.986406	0.973597	0.974364	0.99634	0.994705	0.998909	0.980899	0.960672	0.99609	0.97058	0.957264	0.971605	0.949677	0.993087	0.960672	0.983922	0.997521	0.995389	0.999821	0.99972	0.994335	0.965305	0.965305	0.999637	0.99758
phosphorothioate	0.818105	0.821447	0.820136	0.822452	0.821991	0.822431	0.815713	0.807041	0.806598	0.821957	0.877358	0.762562	0.893856	0.878169	0.863661	0.900657	0.783192	0.822269	0.819495	0.961901	0.843422	0.953919	0.90754	0.879422	0.888779	0.818835	0.895403	0.876277	0.893378	0.917068	0.973335	0.889162	0.932867	0.878677	0.959118	0.952002	0.889188	0.922032	0.889162	0.850755	0.938292	0.947124	0.905488	0.907301	0.883417	0.814963	0.814963	0.900915	0.923813
phthalate	0.913676	0.919754	0.917514	0.923918	0.923521	0.92329	0.920771	0.913983	0.913599	0.92378	0.958814	0.872208	0.968664	0.960326	0.948463	0.969704	0.892401	0.921587	0.915867	0.996967	0.933119	0.994686	0.973112	0.957262	0.962829	0.914888	0.961091	0.957981	0.964397	0.981257	0.9985	0.951822	0.988079	0.951024	0.983627	0.987051	0.946806	0.977607	0.951822	0.936593	0.99041	0.993578	0.974826	0.976257	0.959335	0.907546	0.907546	0.972733	0.984225
pilocarpine	0.966663	0.976095	0.972641	0.984258	0.983982	0.982775	0.986525	0.982678	0.982438	0.98449	0.997571	0.948274	0.999514	0.998567	0.988594	0.991577	0.965902	0.97889	0.969736	0.981526	0.983336	0.986931	0.994479	0.992868	0.99398	0.968394	0.984076	0.995014	0.988691	0.999006	0.972285	0.972756	0.99614	0.982063	0.960324	0.974652	0.962726	0.984393	0.972756	0.978014	0.994354	0.991077	0.997999	0.99932	0.989402	0.957095	0.957095	0.998776	0.99804
PLGA	0.95324	0.959217	0.957069	0.96291	0.962644	0.962427	0.95923	0.951535	0.951126	0.962767	0.98214	0.906883	0.989057	0.986088	0.978829	0.990843	0.928403	0.960804	0.955352	0.997833	0.958405	0.995402	0.986411	0.976919	0.980556	0.954419	0.972522	0.985277	0.98752	0.99634	0.993997	0.960379	0.997585	0.965936	0.972582	0.982429	0.95164	0.992421	0.960379	0.969602	0.999782	0.999968	0.994464	0.994848	0.985104	0.946843	0.946843	0.993341	0.996795
p-phenylbenzoic acid	0.974024	0.982018	0.97917	0.988334	0.988078	0.987319	0.98796	0.982525	0.982192	0.988497	0.995902	0.943191	0.998095	0.99938	0.992971	0.994822	0.96289	0.984482	0.976736	0.980868	0.979341	0.983302	0.990543	0.98928	0.990333	0.975562	0.978083	0.997668	0.992531	0.998253	0.971013	0.965033	0.994075	0.976003	0.952418	0.968157	0.953912	0.98751	0.965033	0.984023	0.993667	0.990264	0.999035	0.999467	0.993288	0.965566	0.965566	0.999657	0.996496
pravastatin	0.962173	0.968435	0.966196	0.972437	0.972202	0.971899	0.96919	0.961672	0.961272	0.972336	0.987402	0.917382	0.99314	0.991647	0.985242	0.994235	0.938823	0.970094	0.964356	0.994846	0.965065	0.993129	0.988618	0.981382	0.984319	0.963397	0.974652	0.990952	0.991413	0.998472	0.989245	0.961931	0.998012	0.969312	0.967222	0.978984	0.95222	0.993485	0.961931	0.976508	0.999796	0.998969	0.997733	0.99796	0.989902	0.955416	0.955416	0.997026	0.998186
progesterone	0.986094	0.992333	0.990195	0.99614	0.996013	0.995714	0.992683	0.984836	0.984412	0.996131	0.991815	0.939126	0.99345	0.998743	0.997858	0.995181	0.961374	0.993995	0.988261	0.97038	0.973198	0.9692	0.980596	0.981733	0.982098	0.987331	0.965124	0.999672	0.994557	0.992155	0.958152	0.949335	0.984747	0.964275	0.929785	0.949148	0.935582	0.986048	0.949335	0.992095	0.985965	0.981414	0.996713	0.995769	0.996356	0.97893	0.97893	0.997382	0.988749
propofol	0.96467	0.976918	0.972427	0.988952	0.988605	0.986632	0.996144	0.995949	0.995837	0.989572	0.998762	0.970903	0.996675	0.99717	0.98468	0.9811	0.985021	0.980993	0.968595	0.958672	0.992619	0.970736	0.99051	0.994999	0.994147	0.966897	0.983449	0.991189	0.97815	0.990543	0.945504	0.973156	0.984739	0.984837	0.942406	0.959689	0.96273	0.966959	0.973156	0.972506	0.979564	0.973744	0.989633	0.991837	0.981119	0.952535	0.952535	0.991978	0.988583
propranolol	0.972086	0.981624	0.978164	0.989939	0.989671	0.98845	0.992327	0.988639	0.988393	0.990232	0.998174	0.954327	0.998861	0.999791	0.991166	0.990926	0.97202	0.984551	0.975209	0.973811	0.985292	0.979665	0.991688	0.992504	0.992869	0.973854	0.981085	0.99655	0.988522	0.996538	0.962715	0.969011	0.991753	0.98033	0.949559	0.965934	0.958005	0.981222	0.969011	0.981196	0.989659	0.985336	0.996833	0.997893	0.990146	0.962307	0.962307	0.99805	0.994717
propylene glycol	0.890823	0.903719	0.898751	0.917	0.916411	0.914212	0.926016	0.927465	0.927461	0.917454	0.967671	0.908809	0.973496	0.959396	0.934263	0.954185	0.919738	0.907908	0.894917	0.98417	0.955864	0.996697	0.985238	0.973086	0.97731	0.893093	0.98253	0.949218	0.946619	0.979978	0.984622	0.979489	0.988665	0.975181	0.998015	0.999189	0.97789	0.956775	0.979489	0.915554	0.983873	0.985489	0.967691	0.972664	0.943062	0.879139	0.879139	0.967385	0.98469
p-tert-octylphenol	0.949839	0.965109	0.959436	0.981288	0.980828	0.978009	0.993889	0.997603	0.997652	0.982226	0.996885	0.983225	0.992605	0.991124	0.973138	0.968247	0.993131	0.970393	0.954644	0.945298	0.997464	0.964125	0.989297	0.996092	0.994434	0.952562	0.986475	0.981725	0.964273	0.983507	0.931243	0.978836	0.978057	0.989345	0.940682	0.957343	0.969892	0.951001	0.978836	0.957958	0.969588	0.962861	0.980196	0.983918	0.968084	0.935208	0.935208	0.983482	0.982099
pyrene	0.994443	0.998577	0.997343	0.99957	0.999557	0.999858	0.992427	0.982134	0.981584	0.999466	0.978996	0.929383	0.97928	0.990377	0.996785	0.987507	0.954575	0.999597	0.996029	0.946813	0.958829	0.941649	0.959436	0.964561	0.963755	0.995372	0.940556	0.994588	0.988824	0.975902	0.931051	0.921267	0.963818	0.941599	0.890931	0.915301	0.904293	0.974909	0.921267	0.99483	0.966756	0.960484	0.985275	0.982594	0.992127	0.988752	0.988752	0.986263	0.970114
pyridalyl	0.993873	0.997132	0.996181	0.996872	0.996883	0.9974	0.988226	0.97665	0.976071	0.996584	0.982755	0.920938	0.98555	0.994195	0.999824	0.995846	0.947145	0.997618	0.995166	0.96618	0.958742	0.958655	0.968262	0.969043	0.969602	0.994624	0.948576	0.998763	0.996702	0.98566	0.953467	0.929753	0.976448	0.947312	0.912005	0.933432	0.913839	0.987927	0.929753	0.997676	0.980684	0.976237	0.993638	0.990989	0.998401	0.989086	0.989086	0.993706	0.981053
pyrimidine	0.933838	0.947499	0.942322	0.961525	0.961036	0.958636	0.971448	0.973151	0.973151	0.962123	0.994451	0.954292	0.99586	0.988023	0.967067	0.975191	0.965613	0.95192	0.938136	0.979671	0.987243	0.994117	0.999727	0.996266	0.997812	0.936243	0.996067	0.978735	0.969623	0.99509	0.973162	0.990254	0.996898	0.993441	0.982333	0.991278	0.984626	0.968782	0.990254	0.95057	0.990893	0.988565	0.987626	0.991755	0.969543	0.921049	0.921049	0.988866	0.99679
quinidine	0.982798	0.989395	0.987093	0.993661	0.993528	0.99311	0.990884	0.983411	0.983014	0.993652	0.99334	0.938982	0.995488	0.999296	0.996784	0.995954	0.960658	0.991108	0.985048	0.97554	0.974723	0.974997	0.98434	0.984246	0.984978	0.984076	0.969537	0.999573	0.994926	0.9949	0.964339	0.954566	0.988746	0.968098	0.938368	0.956402	0.941565	0.988015	0.954566	0.990252	0.989719	0.985703	0.998328	0.997756	0.996269	0.9754	0.9754	0.998842	0.992093
ramipril	0.970782	0.977927	0.975372	0.983047	0.982825	0.982273	0.981268	0.974683	0.97432	0.983062	0.993274	0.932716	0.997052	0.997235	0.991071	0.995819	0.953334	0.979913	0.973214	0.987798	0.973966	0.988172	0.990521	0.986701	0.988563	0.972153	0.97718	0.996116	0.993458	0.999319	0.979696	0.964132	0.996636	0.973746	0.958993	0.97319	0.953413	0.991405	0.964132	0.982464	0.997308	0.994974	0.99968	0.999948	0.993292	0.963139	0.963139	0.999693	0.998139
RDX	0.854403	0.85921	0.857363	0.861943	0.861496	0.861553	0.85731	0.849774	0.84938	0.861594	0.911474	0.807621	0.925522	0.911782	0.897085	0.928777	0.827533	0.860498	0.856203	0.978969	0.881141	0.973957	0.936633	0.912803	0.920824	0.855371	0.92511	0.909143	0.922013	0.9447	0.986997	0.918258	0.957666	0.910792	0.974514	0.97081	0.916764	0.94533	0.918258	0.884015	0.961555	0.96837	0.934426	0.936379	0.91381	0.849814	0.849814	0.93079	0.950336
repaglinide	0.972791	0.981698	0.978484	0.98918	0.988926	0.987886	0.990458	0.98602	0.98574	0.989412	0.997433	0.949644	0.998812	0.999751	0.991933	0.992711	0.968146	0.984403	0.975737	0.977295	0.982962	0.981733	0.991594	0.991421	0.992109	0.974459	0.980238	0.997118	0.990358	0.997563	0.966803	0.967818	0.993137	0.978884	0.951493	0.967506	0.956789	0.984149	0.967818	0.982374	0.99175	0.987858	0.997997	0.998818	0.991585	0.963552	0.963552	0.998942	0.995812
retinoic acid	0.959581	0.97273	0.967875	0.986003	0.9856	0.983384	0.994776	0.995753	0.99569	0.986701	0.999117	0.973901	0.996742	0.996099	0.981531	0.978538	0.986735	0.977161	0.963771	0.958051	0.994611	0.972033	0.992095	0.996552	0.995685	0.961954	0.986369	0.988959	0.975083	0.99028	0.945173	0.977078	0.985159	0.987818	0.946241	0.962712	0.967429	0.964175	0.977078	0.96821	0.97907	0.973274	0.988238	0.990981	0.978039	0.946764	0.946764	0.990737	0.988771
Rhein	0.942047	0.942772	0.942664	0.939549	0.939398	0.940653	0.926864	0.913136	0.912465	0.93889	0.954511	0.852424	0.966112	0.96462	0.965184	0.982769	0.880163	0.942461	0.942669	0.998229	0.91914	0.984388	0.961419	0.945783	0.951453	0.942384	0.941363	0.96905	0.98039	0.980474	0.998069	0.926035	0.983216	0.931013	0.958293	0.966485	0.916492	0.991932	0.926035	0.960151	0.991016	0.993898	0.980924	0.97911	0.97554	0.940174	0.940174	0.977868	0.980948
rifampin	0.966115	0.972652	0.970316	0.97699	0.976766	0.976383	0.974195	0.966936	0.966548	0.976926	0.989917	0.923286	0.994936	0.994151	0.987979	0.995308	0.944509	0.974402	0.968373	0.992497	0.968607	0.991438	0.989531	0.983595	0.986125	0.967383	0.975704	0.993376	0.992708	0.999108	0.985921	0.962786	0.997754	0.971089	0.964092	0.976847	0.952621	0.993187	0.962786	0.979382	0.999182	0.997777	0.998875	0.999079	0.991713	0.959068	0.959068	0.998429	0.998451
Ritonavir	0.972665	0.980531	0.977703	0.986585	0.986363	0.985601	0.986065	0.980289	0.979963	0.986677	0.995502	0.94052	0.998222	0.99884	0.992119	0.994923	0.960295	0.982762	0.975295	0.983257	0.978224	0.985283	0.991167	0.989032	0.990355	0.97415	0.97857	0.997148	0.99267	0.998814	0.974008	0.965702	0.995251	0.976118	0.955299	0.970447	0.954704	0.988653	0.965702	0.983252	0.995083	0.992009	0.999377	0.999839	0.993176	0.964362	0.964362	0.999792	0.99733
Rivaroxaban	0.979721	0.984405	0.982824	0.986148	0.986027	0.986157	0.980025	0.970312	0.96982	0.985917	0.988273	0.919902	0.993055	0.996006	0.995234	0.99892	0.943858	0.985404	0.98143	0.986879	0.964404	0.981939	0.982817	0.978659	0.980701	0.980687	0.965913	0.997888	0.997775	0.996471	0.978379	0.950296	0.992303	0.962127	0.946707	0.962628	0.937769	0.995537	0.950296	0.989615	0.9955	0.993233	0.999695	0.998542	0.99754	0.97407	0.97407	0.999193	0.994334
rosiglitazone	0.974165	0.981572	0.978928	0.987015	0.986801	0.986175	0.985667	0.979347	0.978995	0.987067	0.994717	0.938028	0.997673	0.998739	0.992958	0.995759	0.958425	0.983652	0.976669	0.983702	0.976542	0.984732	0.990065	0.987749	0.989142	0.97558	0.97683	0.997578	0.993663	0.998625	0.974477	0.963517	0.994883	0.974232	0.953825	0.969175	0.952273	0.989772	0.963517	0.984566	0.995188	0.992185	0.999623	0.999837	0.994096	0.966241	0.966241	0.999928	0.997009
Rosuvastatin	0.961227	0.967905	0.9655	0.972469	0.972215	0.971797	0.969943	0.962941	0.962563	0.972406	0.988353	0.920039	0.993835	0.992026	0.984835	0.993733	0.940931	0.969724	0.963531	0.994438	0.966865	0.993616	0.98974	0.982748	0.985599	0.962518	0.97633	0.990852	0.990754	0.998803	0.988757	0.963966	0.998438	0.971158	0.968428	0.980068	0.954471	0.992623	0.963966	0.975669	0.999787	0.998853	0.997714	0.998151	0.989341	0.954138	0.954138	0.99712	0.998623
salicyluric acid	0.926407	0.932927	0.930515	0.937532	0.93717	0.936799	0.935047	0.928444	0.928082	0.937409	0.968686	0.887201	0.977419	0.970273	0.958891	0.977188	0.907209	0.93478	0.928691	0.998446	0.944435	0.997072	0.980127	0.966433	0.971334	0.927671	0.968094	0.967865	0.972395	0.987874	0.998255	0.958336	0.993126	0.959295	0.983169	0.988445	0.952332	0.982864	0.958336	0.947425	0.994963	0.997091	0.982502	0.983847	0.968273	0.919829	0.919829	0.980803	0.990215
serotonin	0.950387	0.95635	0.954203	0.960051	0.959779	0.959565	0.956378	0.94872	0.948312	0.959907	0.980601	0.904204	0.987795	0.984369	0.976753	0.989581	0.925656	0.957946	0.952498	0.998343	0.956629	0.995876	0.985736	0.975669	0.979482	0.951565	0.971977	0.98346	0.986104	0.995566	0.994978	0.960058	0.997291	0.965071	0.974016	0.983323	0.951613	0.991739	0.960058	0.967321	0.999528	0.999985	0.993311	0.993776	0.983446	0.944024	0.944024	0.992098	0.996225
simvastatin	0.976012	0.98388	0.981069	0.989926	0.989718	0.988959	0.989384	0.983596	0.983265	0.990042	0.995886	0.943663	0.99795	0.999634	0.993763	0.994774	0.963551	0.986138	0.978647	0.979172	0.97922	0.981313	0.989633	0.988808	0.989727	0.977504	0.976832	0.998186	0.992838	0.997549	0.968896	0.963501	0.992908	0.975068	0.949267	0.965582	0.951904	0.987177	0.963501	0.985324	0.992636	0.988993	0.998903	0.99919	0.993845	0.967633	0.967633	0.999541	0.995573
Sirolimus	0.971169	0.97903	0.9762	0.985094	0.984865	0.984106	0.984575	0.978823	0.978497	0.985184	0.995195	0.939126	0.998167	0.998378	0.991333	0.994866	0.958863	0.98127	0.973801	0.984766	0.97768	0.986752	0.991625	0.988973	0.990454	0.972654	0.979122	0.996594	0.992473	0.999189	0.975927	0.966439	0.996052	0.976385	0.957593	0.972273	0.955693	0.989109	0.966439	0.982277	0.995922	0.993084	0.999421	0.999953	0.992764	0.962893	0.962893	0.999753	0.997891
soman	0.958736	0.971821	0.966964	0.984915	0.98456	0.982315	0.993678	0.994369	0.994317	0.985555	0.99965	0.972258	0.997784	0.996369	0.98133	0.979349	0.985105	0.976037	0.962858	0.961322	0.994508	0.975045	0.993741	0.997316	0.996716	0.961065	0.987972	0.989189	0.975926	0.991741	0.949057	0.978947	0.987284	0.989046	0.950294	0.966143	0.969435	0.966034	0.978947	0.96802	0.981372	0.975929	0.98939	0.992206	0.978609	0.945989	0.945989	0.991697	0.990504
squalene	0.951367	0.966763	0.961076	0.983058	0.982655	0.979776	0.995957	0.999788	0.999842	0.98405	0.990521	0.985806	0.984287	0.985601	0.969701	0.959574	0.995616	0.972069	0.95619	0.925589	0.993293	0.94508	0.977566	0.988188	0.985341	0.954109	0.974457	0.976711	0.956559	0.97204	0.908644	0.965771	0.963606	0.979425	0.916278	0.936113	0.955206	0.938546	0.965771	0.955744	0.954679	0.946289	0.970903	0.974211	0.96188	0.936448	0.936448	0.974844	0.969307
styrene	0.95227	0.967508	0.961887	0.98359	0.9832	0.980363	0.996218	0.999848	0.999893	0.984573	0.990538	0.98531	0.984363	0.985858	0.970306	0.960116	0.995348	0.972757	0.957047	0.925868	0.993015	0.945031	0.977404	0.98801	0.985171	0.954988	0.974074	0.977172	0.957184	0.972205	0.908888	0.965225	0.96367	0.979014	0.915818	0.935779	0.954532	0.939148	0.965225	0.956537	0.954902	0.946525	0.971242	0.974461	0.962491	0.937461	0.937461	0.975156	0.969391
Sulfamethazine	0.949296	0.955742	0.953402	0.960096	0.959798	0.959453	0.957254	0.950198	0.949814	0.959994	0.981743	0.907294	0.988649	0.984847	0.97631	0.989048	0.928106	0.957525	0.951549	0.997957	0.958748	0.99652	0.9871	0.9773	0.981017	0.950551	0.973979	0.983374	0.985378	0.996004	0.994511	0.962477	0.997853	0.967264	0.975522	0.984669	0.954297	0.9908	0.962477	0.966369	0.999587	0.999923	0.993339	0.994048	0.982832	0.942554	0.942554	0.992252	0.996802
sulfamethizole	0.949856	0.953895	0.952499	0.955038	0.95481	0.95514	0.948017	0.938093	0.937586	0.954704	0.973032	0.887466	0.981756	0.979227	0.974769	0.989058	0.911304	0.954789	0.951421	0.999609	0.9449	0.99294	0.97849	0.966575	0.971011	0.950725	0.962326	0.980327	0.986034	0.99179	0.997239	0.949037	0.993704	0.954262	0.969106	0.978224	0.940066	0.993578	0.949037	0.967026	0.997987	0.999233	0.990681	0.990271	0.982658	0.945134	0.945134	0.98882	0.992306
sulforaphane	0.915527	0.926453	0.92232	0.937052	0.936536	0.934939	0.942319	0.941235	0.941099	0.937386	0.977261	0.91483	0.983024	0.97281	0.953301	0.970164	0.929022	0.930052	0.919095	0.991437	0.962278	0.999741	0.990026	0.979319	0.983165	0.917515	0.983961	0.965459	0.963827	0.989475	0.990088	0.977976	0.995431	0.977101	0.992935	0.997246	0.974084	0.971634	0.977976	0.937353	0.992575	0.993513	0.980491	0.984053	0.960792	0.905274	0.905274	0.980098	0.992673
Tamoxifen	0.971142	0.982655	0.978476	0.993591	0.993332	0.991536	0.999526	0.998261	0.998113	0.994151	0.994296	0.970478	0.991079	0.994644	0.985598	0.977567	0.98571	0.986352	0.974823	0.945201	0.988198	0.955915	0.980939	0.988251	0.986548	0.973238	0.972364	0.990091	0.975831	0.982818	0.929639	0.960352	0.974194	0.975276	0.921261	0.941642	0.94797	0.960901	0.960352	0.97545	0.969556	0.962453	0.984631	0.986021	0.97997	0.959465	0.959465	0.987287	0.979513
taurocholate	0.969026	0.973091	0.971721	0.9741	0.973949	0.974259	0.966979	0.956713	0.956197	0.973786	0.982619	0.904965	0.989402	0.990134	0.988334	0.996867	0.929358	0.973897	0.970571	0.994902	0.956082	0.988438	0.981924	0.974062	0.977258	0.969893	0.964859	0.992057	0.995017	0.996075	0.989212	0.949969	0.994563	0.959009	0.957678	0.97067	0.938828	0.997345	0.949969	0.982117	0.998614	0.998006	0.997653	0.99666	0.993296	0.964056	0.964056	0.996441	0.995047
technetium	0.958426	0.941427	0.948416	0.913831	0.91471	0.920639	0.871074	0.835243	0.833699	0.911539	0.844122	0.717117	0.856652	0.883675	0.929913	0.922916	0.767461	0.933733	0.953702	0.87513	0.783758	0.825093	0.814714	0.808908	0.812007	0.955799	0.768786	0.911492	0.932778	0.86893	0.863378	0.732457	0.851716	0.762793	0.739907	0.769889	0.705042	0.928051	0.732457	0.951028	0.876272	0.87454	0.896975	0.883614	0.932235	0.970325	0.970325	0.89224	0.858295
telithromycin	0.969032	0.977716	0.974557	0.984872	0.984622	0.983625	0.985818	0.981044	0.980764	0.985032	0.996571	0.9441	0.998995	0.998612	0.990049	0.993235	0.962735	0.980231	0.971891	0.983062	0.980779	0.986838	0.993198	0.991121	0.9924	0.970643	0.981783	0.995909	0.99061	0.999165	0.973985	0.969802	0.996144	0.979449	0.958951	0.973484	0.959397	0.986712	0.969802	0.980223	0.995148	0.992062	0.998781	0.999721	0.991141	0.960077	0.960077	0.999348	0.998029
temozolomide	0.895384	0.901537	0.899201	0.905789	0.905373	0.905075	0.903011	0.896354	0.896003	0.905563	0.94667	0.855829	0.957762	0.947054	0.933231	0.957802	0.875307	0.9032	0.897549	0.993005	0.920219	0.990735	0.964833	0.946478	0.952808	0.896565	0.953491	0.944034	0.95198	0.971877	0.996642	0.945429	0.98093	0.942249	0.984338	0.985262	0.941683	0.9684	0.945429	0.92062	0.983344	0.987568	0.963891	0.965733	0.946047	0.889422	0.889422	0.961347	0.975943
Terbinafine	0.957405	0.971744	0.96646	0.986554	0.986196	0.983605	0.99756	0.999945	0.999946	0.987414	0.99232	0.982137	0.986972	0.988804	0.974712	0.965233	0.993432	0.976568	0.961907	0.931915	0.99259	0.948977	0.979353	0.988981	0.986475	0.959963	0.974727	0.981086	0.96259	0.975804	0.915399	0.96515	0.967384	0.979111	0.918653	0.938592	0.954076	0.945511	0.96515	0.961814	0.959649	0.951631	0.975466	0.978257	0.967578	0.943378	0.943378	0.979031	0.972953
tert-amyl methyl ether	0.924186	0.943481	0.936204	0.965096	0.964541	0.960535	0.985089	0.993857	0.994139	0.966408	0.98964	0.993965	0.982751	0.977957	0.952168	0.946146	0.998038	0.950168	0.930107	0.924319	0.99895	0.952128	0.983747	0.99305	0.99048	0.927532	0.986696	0.963906	0.940902	0.969801	0.909528	0.982939	0.96533	0.991362	0.936186	0.95151	0.976084	0.925531	0.982939	0.933046	0.952524	0.944821	0.963055	0.96889	0.945689	0.906244	0.906244	0.967468	0.969342
tetrachloride	0.998761	0.999946	0.999848	0.996839	0.996982	0.998053	0.984647	0.970506	0.969819	0.996392	0.969124	0.907948	0.971202	0.984525	0.996563	0.98747	0.936911	0.999621	0.999439	0.945497	0.943001	0.933898	0.947997	0.951574	0.951327	0.999176	0.925066	0.992123	0.990135	0.969842	0.930163	0.903217	0.956953	0.925167	0.877813	0.903221	0.884497	0.977406	0.903217	0.997988	0.963009	0.957312	0.98202	0.977804	0.992961	0.995505	0.995505	0.982174	0.96333
tetraethylammonium ion	0.906841	0.928542	0.920322	0.953366	0.952788	0.94805	0.977862	0.989647	0.990071	0.954914	0.977303	0.998591	0.967529	0.962764	0.93392	0.923503	0.999117	0.936021	0.913409	0.894568	0.993296	0.928039	0.968623	0.982079	0.978145	0.910552	0.974744	0.946354	0.918216	0.950054	0.877353	0.972533	0.944065	0.981961	0.912788	0.929512	0.965784	0.898302	0.972533	0.913427	0.928426	0.918966	0.942879	0.949645	0.924667	0.88683	0.88683	0.948393	0.949253
tetrahydrofuran	0.965546	0.977411	0.973037	0.988816	0.988523	0.986611	0.99541	0.994493	0.994377	0.989332	0.999221	0.968027	0.997818	0.997864	0.985594	0.982904	0.982603	0.981123	0.969307	0.962486	0.991799	0.973557	0.991762	0.995281	0.994735	0.967674	0.984169	0.992219	0.980151	0.992228	0.949907	0.973794	0.986923	0.985129	0.945497	0.962367	0.96326	0.969995	0.973794	0.973826	0.982273	0.976809	0.991401	0.993489	0.982842	0.95377	0.95377	0.993469	0.990453
Theophylline	0.93716	0.945962	0.942666	0.953494	0.953115	0.952089	0.954895	0.950735	0.950488	0.953583	0.983111	0.916065	0.98916	0.982468	0.968621	0.982417	0.93354	0.948556	0.940071	0.995603	0.964458	0.999221	0.991227	0.981615	0.985202	0.938779	0.981545	0.978071	0.977688	0.995252	0.99266	0.972617	0.99866	0.975189	0.984306	0.991667	0.966152	0.983436	0.972617	0.955937	0.998002	0.998289	0.98987	0.991958	0.97523	0.928559	0.928559	0.989221	0.997064
thiopental	0.943724	0.95832	0.952853	0.973635	0.973135	0.970512	0.985056	0.987982	0.988007	0.974434	0.99893	0.971691	0.997553	0.992639	0.972769	0.974876	0.982216	0.963303	0.948336	0.966571	0.995684	0.983458	0.998292	0.999718	0.999736	0.946324	0.995248	0.983107	0.969887	0.992922	0.956492	0.988676	0.991363	0.995192	0.966471	0.978983	0.981642	0.963171	0.988676	0.956586	0.984012	0.97961	0.987175	0.991204	0.971618	0.929907	0.929907	0.98944	0.993188
tolbutamide	0.958888	0.96764	0.964436	0.975023	0.974699	0.973713	0.976108	0.971698	0.971421	0.97519	0.993581	0.935628	0.997319	0.994661	0.984116	0.991398	0.953878	0.97031	0.961803	0.989988	0.976758	0.993771	0.994564	0.989671	0.991814	0.960526	0.983836	0.991298	0.987842	0.999907	0.98321	0.972971	0.999291	0.979928	0.970781	0.982601	0.964152	0.987583	0.972971	0.973049	0.998381	0.996583	0.997537	0.99892	0.987202	0.950032	0.950032	0.997679	0.999866
toluene	0.954199	0.969112	0.963611	0.984721	0.984356	0.981598	0.996787	0.99993	0.999962	0.985655	0.99092	0.984193	0.984987	0.986678	0.971729	0.96158	0.994683	0.974179	0.958869	0.927273	0.992657	0.945692	0.977637	0.988024	0.985264	0.956855	0.973825	0.978375	0.958832	0.97303	0.910353	0.964679	0.964428	0.97865	0.915853	0.93594	0.953745	0.940958	0.964679	0.958358	0.956027	0.94772	0.972395	0.975443	0.964082	0.93966	0.93966	0.976201	0.970145
topotecan	0.973024	0.977895	0.976223	0.97995	0.979794	0.979877	0.974198	0.964828	0.964351	0.979726	0.987001	0.915417	0.992611	0.993857	0.991459	0.997844	0.938932	0.978995	0.974797	0.99178	0.962677	0.987136	0.984531	0.97854	0.981138	0.974023	0.96826	0.99515	0.996095	0.997455	0.984796	0.95353	0.994949	0.963487	0.955405	0.969486	0.942068	0.996232	0.95353	0.984925	0.998073	0.996641	0.999258	0.998476	0.995112	0.967315	0.967315	0.998496	0.996081
trans-permethrin	0.985816	0.992631	0.99028	0.99721	0.997082	0.996617	0.994783	0.987645	0.987249	0.997277	0.992243	0.943829	0.993075	0.998609	0.997172	0.993187	0.965358	0.994523	0.988148	0.965971	0.975242	0.966148	0.980011	0.982358	0.982331	0.987149	0.965215	0.999049	0.99258	0.990625	0.952956	0.94966	0.982644	0.965055	0.926408	0.946363	0.935804	0.982695	0.94966	0.991112	0.983177	0.978125	0.995197	0.994439	0.994833	0.978113	0.978113	0.996177	0.987014
triadimefon	0.968573	0.978067	0.974603	0.986333	0.986052	0.984839	0.988675	0.984943	0.9847	0.986594	0.997993	0.950666	0.999485	0.999177	0.98962	0.99152	0.968289	0.980943	0.971677	0.979067	0.984282	0.984688	0.993764	0.992997	0.993849	0.970325	0.983336	0.995694	0.988759	0.998372	0.969191	0.971777	0.994858	0.98175	0.956946	0.971956	0.961452	0.983432	0.971777	0.979189	0.992933	0.989297	0.997768	0.999014	0.989778	0.958911	0.958911	0.998707	0.997123
triazolam	0.989077	0.993363	0.991989	0.994539	0.994478	0.994723	0.98767	0.977426	0.976902	0.994335	0.987398	0.925266	0.990577	0.996831	0.999217	0.997905	0.950041	0.994275	0.99068	0.974647	0.964472	0.969172	0.976351	0.975671	0.976651	0.989997	0.958354	0.999861	0.997819	0.991502	0.963329	0.941098	0.984199	0.956363	0.927446	0.946775	0.926668	0.991123	0.941098	0.995239	0.987519	0.983739	0.99731	0.995458	0.998915	0.983545	0.983545	0.997328	0.987881
Trichloroacetic acid	0.979235	0.981255	0.980716	0.979472	0.979413	0.980298	0.96871	0.955874	0.955245	0.978986	0.978584	0.896988	0.985594	0.989623	0.993092	0.999137	0.924262	0.981304	0.980193	0.990253	0.948842	0.979496	0.973908	0.966965	0.969941	0.979779	0.953726	0.994263	0.998554	0.992374	0.983305	0.936278	0.988645	0.948189	0.941848	0.957324	0.923119	0.999232	0.936278	0.989705	0.99469	0.99363	0.99702	0.994688	0.997211	0.975852	0.975852	0.995592	0.990095
Trichloroethylene	0.993323	0.998126	0.996604	0.999911	0.999926	0.999992	0.99403	0.984325	0.983824	0.99982	0.980935	0.933677	0.980927	0.991257	0.996265	0.986827	0.95796	0.999198	0.99505	0.946615	0.961964	0.942831	0.961736	0.967121	0.966213	0.994327	0.943682	0.994723	0.988106	0.976745	0.930766	0.92504	0.964905	0.945033	0.893289	0.917463	0.908232	0.973942	0.92504	0.99383	0.967202	0.960781	0.985643	0.98331	0.991592	0.987079	0.987079	0.986754	0.971146
tulathromycin	0.963297	0.972146	0.968906	0.97957	0.979291	0.97825	0.980845	0.976361	0.976094	0.979733	0.995413	0.940285	0.998529	0.996703	0.986756	0.992197	0.958533	0.974739	0.966209	0.98704	0.979255	0.991078	0.994547	0.990935	0.992681	0.964934	0.98367	0.993495	0.989069	0.999875	0.979233	0.97244	0.998251	0.980517	0.966144	0.979129	0.962929	0.98716	0.97244	0.976165	0.997187	0.994795	0.998299	0.999554	0.988981	0.954289	0.954289	0.998648	0.999385
tyrosine	0.921022	0.927663	0.925175	0.932399	0.932031	0.931606	0.930198	0.9237	0.923356	0.932242	0.965706	0.88311	0.974813	0.966788	0.954573	0.973921	0.902773	0.929455	0.923316	0.997812	0.94135	0.996614	0.978447	0.963967	0.969108	0.922284	0.966721	0.964052	0.968957	0.985631	0.99829	0.957426	0.991641	0.957588	0.984365	0.988809	0.951849	0.98044	0.957426	0.942808	0.993425	0.995863	0.979707	0.981229	0.964591	0.914431	0.914431	0.977871	0.98837
valnemulin	0.967341	0.976628	0.973241	0.984639	0.984354	0.983202	0.986623	0.982677	0.982424	0.984879	0.997434	0.947811	0.999387	0.998701	0.989095	0.992021	0.965657	0.979445	0.970391	0.981609	0.982994	0.986743	0.994147	0.992569	0.993678	0.969062	0.983572	0.995327	0.989136	0.999043	0.972323	0.972074	0.996049	0.981516	0.959748	0.974192	0.961988	0.984785	0.972074	0.978609	0.994387	0.991115	0.998161	0.999398	0.989823	0.95788	0.95788	0.998935	0.997992
valsartan	0.963447	0.9718	0.96877	0.978646	0.978341	0.977475	0.978984	0.974079	0.973776	0.978797	0.994187	0.936482	0.997706	0.99615	0.986995	0.993099	0.955383	0.974361	0.966258	0.988742	0.976958	0.991727	0.993621	0.98943	0.991371	0.965031	0.982191	0.993425	0.989892	0.999971	0.9813	0.970613	0.99848	0.978597	0.966521	0.97931	0.961164	0.988653	0.970613	0.976618	0.99792	0.995812	0.998502	0.99955	0.989511	0.954865	0.954865	0.998697	0.999478
verapamil	0.960793	0.973486	0.96879	0.986072	0.985717	0.983596	0.994103	0.994353	0.994276	0.986686	0.999627	0.970881	0.997925	0.996979	0.982803	0.980753	0.984292	0.977604	0.964816	0.962182	0.993747	0.975061	0.993354	0.996841	0.996282	0.963068	0.987031	0.990267	0.977447	0.992193	0.949886	0.977581	0.987523	0.987994	0.949402	0.965484	0.967849	0.967584	0.977581	0.969883	0.982008	0.9766	0.990235	0.992828	0.980081	0.948367	0.948367	0.992465	0.990815
vinyl acetate	0.918954	0.936169	0.929619	0.955057	0.954459	0.951059	0.971345	0.977622	0.977808	0.956051	0.993332	0.971185	0.991817	0.982196	0.955198	0.960909	0.977641	0.942023	0.924286	0.962815	0.99431	0.985292	0.998426	0.998337	0.998728	0.921946	0.999641	0.969044	0.954305	0.987109	0.954727	0.996719	0.988782	0.999089	0.978173	0.986996	0.992514	0.950184	0.996719	0.935389	0.978848	0.97519	0.977196	0.983026	0.955452	0.903148	0.903148	0.979664	0.989169
vinyl chloride	0.949557	0.965286	0.959443	0.981931	0.981567	0.978546	0.995524	0.999554	0.99964	0.982906	0.990276	0.986646	0.983958	0.984744	0.968067	0.957858	0.995947	0.970522	0.954425	0.924323	0.993605	0.944488	0.977567	0.988252	0.985373	0.95232	0.974877	0.975479	0.954925	0.971193	0.90738	0.966575	0.962943	0.980018	0.916361	0.936065	0.956029	0.936841	0.966575	0.953967	0.953717	0.945266	0.96985	0.973341	0.960349	0.934367	0.934367	0.973823	0.96858
vinyl fluoride	0.926949	0.946083	0.938884	0.967379	0.966904	0.962898	0.987186	0.995588	0.995867	0.968679	0.98455	0.995016	0.976271	0.973894	0.950297	0.939932	0.999364	0.95258	0.932782	0.908944	0.995047	0.936681	0.974087	0.986361	0.982878	0.93025	0.976387	0.960579	0.935696	0.960785	0.891814	0.971528	0.953799	0.98272	0.915773	0.933842	0.963078	0.91653	0.971528	0.93258	0.940931	0.931896	0.956151	0.961503	0.941711	0.908995	0.908995	0.961002	0.959181
vinylidene chloride	0.982095	0.990904	0.98781	0.998156	0.998021	0.996975	0.999328	0.994662	0.994368	0.998475	0.988972	0.957575	0.986605	0.993604	0.990786	0.980998	0.976526	0.993569	0.984992	0.942858	0.97811	0.947828	0.971985	0.979399	0.977745	0.983757	0.959477	0.992452	0.980692	0.979339	0.926496	0.944495	0.9687	0.962213	0.905804	0.928493	0.929927	0.964966	0.944495	0.984024	0.966781	0.959582	0.984519	0.984296	0.984891	0.972545	0.972545	0.986708	0.974768
voriconazole	0.976776	0.981715	0.980021	0.983805	0.983667	0.983722	0.978148	0.968755	0.968281	0.983582	0.988365	0.919314	0.993404	0.995478	0.993682	0.998438	0.942853	0.982789	0.978555	0.98895	0.964635	0.98449	0.984228	0.979392	0.981635	0.977778	0.967798	0.996912	0.997006	0.997214	0.981049	0.952703	0.993788	0.963684	0.951011	0.966118	0.940682	0.99568	0.952703	0.987536	0.996783	0.994811	0.999724	0.998813	0.996514	0.970966	0.970966	0.99915	0.995451
warfarin	0.976581	0.98266	0.980544	0.986347	0.986162	0.985921	0.982645	0.974764	0.974339	0.986284	0.991758	0.929071	0.995653	0.997575	0.994159	0.997686	0.951212	0.984296	0.978718	0.986127	0.970772	0.984268	0.986978	0.983615	0.98537	0.977791	0.972022	0.997866	0.995928	0.998072	0.97739	0.957634	0.994249	0.968713	0.951542	0.967004	0.945914	0.993058	0.957634	0.986964	0.995954	0.993405	0.999983	0.999557	0.995931	0.969762	0.969762	0.999889	0.996245
zearalenone	0.966083	0.973015	0.970534	0.977915	0.977674	0.97719	0.975794	0.969072	0.9687	0.977911	0.99112	0.926721	0.995735	0.994913	0.988193	0.99509	0.947465	0.974974	0.968469	0.99153	0.970771	0.99138	0.990498	0.985084	0.987442	0.967426	0.977192	0.993745	0.992372	0.999435	0.984658	0.964514	0.997934	0.972853	0.96428	0.977168	0.954454	0.992301	0.964514	0.97922	0.998911	0.997306	0.998991	0.999362	0.991542	0.958684	0.958684	0.998717	0.998747
zidovudine	0.941764	0.947406	0.945343	0.950652	0.950381	0.95023	0.946535	0.938469	0.938061	0.950413	0.974587	0.893371	0.982902	0.978126	0.969864	0.985162	0.91492	0.948749	0.943752	0.999396	0.949206	0.996082	0.982275	0.970202	0.974638	0.942862	0.968412	0.977196	0.981442	0.99213	0.997558	0.956957	0.995324	0.960501	0.976727	0.984431	0.949185	0.989532	0.956957	0.96028	0.998034	0.999333	0.989104	0.989658	0.978074	0.935807	0.935807	0.987468	0.993456
[truncated: 258 more columns]

## Sheet:  5B, correlation ranks
correlation	name1	name2
0.576754	ethylene	methylmercury
0.579083	deuterium	Nitric oxide
0.581659	2-chloro-1,1,1,2-tetrafluoroethane	deuterium
0.583025	deuterium	RDX
0.583257	deuterium	doxorubicin
0.584088	deuterium	hexachlorobenzene
0.584976	deuterium	enflurane
0.585936	deuterium	mercaptopurine
0.586087	aflatoxin	deuterium
0.587365	2,2-dichloro-1,1,1-trifluoroethane	deuterium
0.588521	carbamate	methylmercury
0.588706	chlortetracycline	deuterium
0.589708	amiodarone	deuterium
0.593681	deuterium	doxycycline
0.593778	coenzyme A	deuterium
0.593908	deuterium	etoposide
0.595477	deuterium	glutathione
0.595587	deuterium	dioxin
0.598634	deuterium	dimethylarsinic acid
0.601178	1,1,1,3,3-pentafluoropropane	deuterium
0.601353	ethyl	methylmercury
0.602042	capreomycin	deuterium
0.603191	Iodomethane	Nitric oxide
0.603191	methyl iodide	Nitric oxide
0.604432	cefazolin	deuterium
0.605554	5-fluorouracil	deuterium
0.605587	deuterium	PCB-153
0.606138	deuterium	Efavirenz
0.606337	deuterium	M79175
0.607459	chloral hydrate	deuterium
0.610436	barbiturate	deuterium
0.610437	deuterium	oxytetracycline
0.610792	3,5,6-trichloro-2-pyridinol	deuterium
0.611851	deuterium	moxalactam
0.614023	deuterium	tetrachloride
0.615241	deuterium	Trichloroacetic acid
0.616063	deuterium	genistein
0.618174	1,1,1,2-tetrafluoroethane	deuterium
0.618388	deuterium	digoxin
0.619053	deuterium	PCB
0.619238	formaldehyde	methylmercury
0.619308	deuterium	glycolicAcid
0.619381	carbamate	technetium
0.619404	deuterium	morphine
0.620255	aprepitant	deuterium
0.621168	2',3'-dideoxyinosine	deuterium
0.622702	chlorzoxazone	deuterium
0.623451	halothane	Nitric oxide
0.625346	deuterium	gentamicin
0.626237	1-nitropyrene	deuterium
0.627048	deuterium	lorazepam
0.627211	deuterium	temozolomide
0.627936	deuterium	dichloroacetic acid
0.628168	deuterium	sulfamethizole
0.628348	ethylenedibromide	Nitric oxide
0.62891	deuterium	perchloroethylene
0.62983	deuterium	phenolsulfonphthalein
0.630203	methanol	methylmercury
0.630648	arsenic	Nitric oxide
0.630648	arsenic compound	Nitric oxide
0.631632	deuterium	moxifloxacin
0.632309	deltamethrin	deuterium
0.632334	manganese	Nitric oxide
0.632576	dantrolene	deuterium
0.632805	deuterium	glycyrrhizic acid
0.633008	deuterium	methotrexate
0.634198	deuterium	dibenzo[def,p]chrysene
0.634433	bromodichloromethane	Nitric oxide
0.635047	2,2',5,5'-tetrachlorobiphenyl	deuterium
0.635443	1-hydroxypyrene	deuterium
0.635553	celecoxib	deuterium
0.636704	deuterium	oxycodone
0.63678	deuterium	mitoxantrone
0.637316	deuterium	florfenicol
0.637517	deuterium	phthalate
0.63816	chloropentafluorobenzene	Nitric oxide
0.639639	ethylene	technetium
0.639665	deuterium	taurocholate
0.640856	DDT	deuterium
0.640908	deuterium	hydrocortisone
0.640963	1,1,1,2,2-pentafluoroethane	Nitric oxide
0.641552	chloroform	deuterium
0.641686	deuterium	estradiol
0.641775	lindane	Nitric oxide
0.641782	Bromochloromethane	Nitric oxide
0.642233	deuterium	pyridalyl
0.64301	deuterium	oxime
0.643153	benzo(a)pyrene	deuterium
0.643153	Benzo-a-pyrene	deuterium
0.643275	2-chloro-1,1,1,2-tetrafluoroethane	Nitric oxide
0.644168	codeine	deuterium
0.644556	hexachlorobenzene	Nitric oxide
0.645206	2,2-dichloro-1,1,1-trifluoroethane	Nitric oxide
0.646838	deuterium	zidovudine
0.648722	1,1,1,3,3-pentafluoropropane	Nitric oxide
0.649607	deuterium	tyrosine
0.650476	acrylonitrile	methylmercury
0.650847	Nitric oxide	PCB-153
0.651289	deuterium	salicyluric acid
0.652065	chlordecone	Nitric oxide
0.652455	deuterium	p,p'-DDE
0.652651	deuterium	penem
0.653549	Nitric oxide	tetrachloride
0.653932	1,1,1,2-tetrafluoroethane	Nitric oxide
0.654019	deuterium	topotecan
0.654309	deuterium	grepafloxacin
0.654676	Nitric oxide	PCB
0.654852	deuterium	triazolam
0.655122	deuterium	Rivaroxaban
0.655743	deuterium	olaquindox
0.656125	deuterium	pyrene
0.656241	Amphotericin B	deuterium
0.657087	deuterium	lapatinib
0.657108	deuterium	serotonin
0.657114	deuterium	voriconazole
0.657299	Nitric oxide	perchloroethylene
0.658243	deuterium	domoic acid
0.65847	capecitabine	deuterium
0.658513	chlorpyrifos	deuterium
0.658937	2,2',5,5'-tetrachlorobiphenyl	Nitric oxide
0.65898	deuterium	PLGA
0.659219	deuterium	paclitaxel
0.659599	dibenzo[def,p]chrysene	Nitric oxide
0.659659	deuterium	monensin
0.659707	1,3-butadiene	methylmercury
0.659783	bilignost	Nitric oxide
0.659988	deuterium	diclofenac
0.66035	chloroform	Nitric oxide
0.660416	DDT	Nitric oxide
0.661865	benzo(a)pyrene	Nitric oxide
0.661865	Benzo-a-pyrene	Nitric oxide
0.661957	1,1-dichloro-1-fluoroethane	deuterium
0.661979	melamine	methylmercury
0.662716	ethyl	technetium
0.662945	deuterium	Fluconazole
0.663162	Nitric oxide	p,p'-DDE
0.663536	deuterium	midazolam
0.663698	deuterium	Sulfamethazine
0.663745	deuterium	matrine
0.664274	deuterium	docetaxel
0.664585	buprenorphine	deuterium
0.664731	deuterium	dihydrotestosterone
0.664838	deuterium	glibenclamide
0.66486	deuterium	Trichloroethylene
0.665049	Nitric oxide	pyrene
0.66562	1,1-dichloro-1-fluoroethane	Nitric oxide
0.6665	Nitric oxide	Trichloroethylene
0.666971	3,3'-diindolylmethane	deuterium
0.667959	1,1,1-trifluoroethane	Nitric oxide
0.667989	deuterium	levofloxacin
0.668033	BAY 60-5521	deuterium
0.668375	amoxicillin	deuterium
0.668435	deuterium	pravastatin
0.668654	deuterium	methyl parathion
0.66899	1,1,1-trichloroethane	Nitric oxide
0.669479	carbamate	Iodomethane
0.669479	carbamate	methyl iodide
0.669508	1,2-dichlorobenzene	Nitric oxide
0.669573	Nitric oxide	PFOA
0.670307	cilostazol	deuterium
0.673106	anecortave	deuterium
0.673114	1,1,1-trifluoroethane	deuterium
0.673269	ethylene	Nitric oxide
0.673362	dichloromethane	Nitric oxide
0.674095	deuterium	Rosuvastatin
0.674339	enflurane	Nitric oxide
0.674339	formaldehyde	technetium
0.67436	deuterium	warfarin
0.674712	1,1,1-trichloroethane	deuterium
0.674835	deuterium	rifampin
0.675667	ethylene dichloride (1,2-dichloroethane)	Nitric oxide
0.675752	carbamate	ethylene
0.676845	deuterium	phenytoin
0.67688	ethyl	Nitric oxide
0.676956	deuterium	dibenzofuran
0.677346	Nitric oxide	vinylidene chloride
0.678679	Nitric oxide	PFOS
0.678736	1,2-dichlorobenzene	deuterium
0.678826	Busulfan	deuterium
0.678997	chlorobenzene	Nitric oxide
0.6791	deuterium	gefitinib
0.679252	difluoromethane	Nitric oxide
0.679434	acetaldehyde	methylmercury
0.679434	aldehyde	methylmercury
0.679731	chlorfenvinphos	deuterium
0.680487	naphthalene	Nitric oxide
0.680859	deuterium	zearalenone
0.68088	deuterium	nifedipine
0.681021	1,1-difluoroethane	Nitric oxide
0.682091	biphenyl	Nitric oxide
0.682254	deuterium	progesterone
0.682295	carbamate	ethyl
0.682586	methanol	technetium
0.683034	deuterium	phenobarbital
0.683368	dioxin	Nitric oxide
0.683554	metformin	methylmercury
0.684034	deuterium	itraconazole
0.684387	deuterium	ketoconazole
0.684561	cyclohexane	Nitric oxide
0.684619	Atorvastatin	deuterium
0.684924	carbamate	halothane
0.68495	1,3-butadiene	Nitric oxide
0.685308	deuterium	Hydroquinone
0.685416	deuterium	quinidine
0.68595	isoprene	methylmercury
0.686241	amiodarone	Nitric oxide
0.686672	deuterium	ramipril
0.686932	ethylbenzene	Nitric oxide
0.687018	1,2,3,5-tetramethylbenzene	Nitric oxide
0.687172	1,2,4-trimethylbenzene	Nitric oxide
0.68725	chloroethane	Nitric oxide
0.68732	m-Xylene	Nitric oxide
0.687403	chloroprene	Nitric oxide
0.687424	isoprene	Nitric oxide
0.687498	Nitric oxide	styrene
0.68754	Nitric oxide	toluene
0.687745	n-hexane	Nitric oxide
0.687761	benzene	Nitric oxide
0.687764	n-decane	Nitric oxide
0.687854	Nitric oxide	nonane
0.688057	Nitric oxide	tetraethylammonium ion
0.688129	Nitric oxide	vinyl chloride
0.688136	ethylene	melamine
0.688191	2,2,4-trimethylpentane	Nitric oxide
0.688227	ethanol	methylmercury
0.688272	Nitric oxide	squalene
0.688624	Nitric oxide	octafluoropropane
0.688652	carbamate	ethylenedibromide
0.689086	Nitric oxide	vinyl fluoride
0.689686	melamine	technetium
0.689785	cocaine	deuterium
0.690225	deuterium	paraoxon
0.690559	arsenic	carbamate
0.690559	arsenic compound	carbamate
0.690686	deuterium	permethrin
0.690686	deuterium	trans-permethrin
0.691398	deuterium	Theophylline
0.691593	carbamate	manganese
0.691924	deuterium	Diazepam
0.692035	benzylate	deuterium
0.692574	deuterium	rosiglitazone
0.692785	Nitric oxide	Terbinafine
0.692882	apicidin	deuterium
0.692913	bromodichloromethane	carbamate
0.693384	deuterium	patupilone
0.693467	deuterium	melphalan
0.693902	deuterium	erythromycin
0.69437	methylmercury	tetraethylammonium ion
0.694692	acrylamide	methylmercury
0.695106	deuterium	Milrinone
0.69553	carbamate	chloropentafluorobenzene
0.695648	deuterium	glucuronide
0.69718	ethyl	melamine
0.697381	deuterium	nelfinavir
0.697384	1,1,1,2,2-pentafluoroethane	carbamate
0.697523	deuterium	Sirolimus
0.697681	1,3-butadiene	carbamate
0.697796	deuterium	ketamine
0.698021	Bromochloromethane	carbamate
0.698073	carbamate	lindane
0.698077	deuterium	dichloromethane
0.698461	deuterium	Ritonavir
0.698941	2-chloro-1,1,1,2-tetrafluoroethane	carbamate
0.699614	dextromethorphan	Nitric oxide
0.699842	carbamate	hexachlorobenzene
0.700284	2,2-dichloro-1,1,1-trifluoroethane	carbamate
0.700459	deuterium	dimethylsulfate
0.700464	Nitric oxide	Tamoxifen
0.700531	deuterium	simvastatin
0.700577	deuterium	ethylene glycol
0.700577	deuterium	ethyleneglycol
0.700681	deuterium	valsartan
0.701025	deuterium	dextromethorphan
0.701479	deuterium	everolimus
0.701684	deuterium	p-phenylbenzoic acid
0.702453	1,1,1,3,3-pentafluoropropane	carbamate
0.702637	clarithromycin	deuterium
0.702921	deuterium	hexobarbital
0.703596	carbamate	isoprene
0.703816	deuterium	tolbutamide
0.703932	carbamate	PCB-153
0.704648	deuterium	enalapril
0.704855	4,4'-methylenedianiline	deuterium
0.705042	acrylonitrile	technetium
0.70557	glycolicAcid	methylmercury
0.705622	carbamate	tetraethylammonium ion
0.705824	carbamate	tetrachloride
0.705908	1,1,1,2-tetrafluoroethane	carbamate
0.706357	carbamate	PCB
0.706868	2,4-toluenediamine	deuterium
0.707546	deuterium	mibefradil
0.707547	deuterium	tulathromycin
0.707892	ethanolon	methylmercury
0.707954	carbamate	perchloroethylene
0.708144	2,2,4-trimethylpentane	carbamate
0.708437	deuterium	telithromycin
0.708473	biperiden	deuterium
0.708532	Nitric oxide	pyridalyl
0.708721	carbamate	n-hexane
0.708863	ethylene glycol	methylmercury
0.708863	ethyleneglycol	methylmercury
0.708902	2,2',5,5'-tetrachlorobiphenyl	carbamate
0.708989	benzoic acid	deuterium
0.709344	acetaminophen	deuterium
0.709504	carbamate	dibenzo[def,p]chrysene
0.709631	Diphenyl Ether	Nitric oxide
0.709698	deuterium	ethylene dichloride (1,2-dichloroethane)
0.709756	carbamate	chloroform
0.709807	carbamate	DDT
0.710103	carbamate	octafluoropropane
0.710145	carbofuran	deuterium
0.710764	deuterium	sulforaphane
0.710803	benzo(a)pyrene	carbamate
0.710803	Benzo-a-pyrene	carbamate
0.710953	carbamate	chlordecone
0.711232	carbamate	p,p'-DDE
0.711272	acetone	methylmercury
0.711452	carbamate	vinyl fluoride
0.711511	bilignost	ethylene
0.71152	1Alpha,25-dihydroxyvitamin D3	deuterium
0.711579	carbaryl	deuterium
0.711795	atrazine	deuterium
0.712125	deuterium	fexofenadine
0.712415	carbamate	nonane
0.712556	carbamate	pyrene
0.712673	1,1-dichloro-1-fluoroethane	carbamate
0.713085	carbamate	n-decane
0.713208	carbamate	Trichloroethylene
0.713336	1-hydroxypyrene	Nitric oxide
0.713716	dibenzofuran	Nitric oxide
0.713771	1,1,1-trifluoroethane	carbamate
0.714267	deuterium	repaglinide
0.714329	methyl tert-butyl ether	methylmercury
0.714352	2,2,4-trimethylpentane	methylmercury
0.714558	1,1,1-trichloroethane	carbamate
0.714565	1,2-dichlorobenzene	carbamate
0.715199	hexamethyldisiloxane	Nitric oxide
0.715592	deuterium	oseltamivir
0.716059	carbamate	chloroprene
0.716208	carbamate	dichloromethane
0.716313	ether	methylmercury
0.716362	biperiden	Nitric oxide
0.716616	carbamate	vinyl chloride
0.71663	deuterium	valnemulin
0.716654	carbamate	styrene
0.716984	benzene	carbamate
0.717081	carbamate	ethylene dichloride (1,2-dichloroethane)
0.717117	carbamate	ethylbenzene
0.717117	1,3-butadiene	technetium
0.717134	carbamate	squalene
0.717313	carbamate	toluene
0.7174	carbamate	chloroethane
0.717459	carbamate	cyclohexane
0.717499	carbamate	m-Xylene
0.717541	cimetidine	deuterium
0.717568	carbamate	vinylidene chloride
0.717667	1,2,4-trimethylbenzene	carbamate
0.717702	carbamate	difluoromethane
0.717762	1,2,3,5-tetramethylbenzene	carbamate
0.717942	methadone	Nitric oxide
0.718117	carbamate	chlorobenzene
0.718144	Fentanyl	Nitric oxide
0.718162	deuterium	pilocarpine
0.718173	deuterium	vinylidene chloride
0.718261	1,1-difluoroethane	carbamate
0.718623	1,3-butadiene	melamine
0.718654	2-propanol	methylmercury
0.718697	biphenyl	carbamate
0.718706	carbamate	naphthalene
0.718884	midazolam	Nitric oxide
0.719728	deuterium	diltiazem
0.719851	matrine	Nitric oxide
0.7204	deuterium	triadimefon
0.720477	deuterium	metformin
0.720523	endosulfan	Nitric oxide
0.721183	deuterium	diethanolamine
0.7214	dibromoacetic acid	Nitric oxide
0.721474	deuterium	diazinon
0.721675	methylmercury	n-hexane
0.721981	ethylene	Perchlorate
0.722332	Nitric oxide	permethrin
0.722332	Nitric oxide	trans-permethrin
0.722351	deuterium	ethanolon
0.722917	methylmercury	octafluoropropane
0.723106	Efavirenz	Nitric oxide
0.723199	deuterium	propranolol
0.72333	cotinine	deuterium
0.72337	carbamate	Terbinafine
0.724076	deuterium	methoxyacetic acid
0.724994	deuterium	propylene glycol
0.725269	acrylic acid	methylmercury
0.725848	ethylene	phosphorothioate
0.726085	methylmercury	tert-amyl methyl ether
0.72632	bilignost	carbamate
0.726489	deltamethrin	Nitric oxide
0.726615	metformin	technetium
0.726648	chlorobenzene	deuterium
0.727328	isoprene	melamine
0.727869	Nitric oxide	tert-amyl methyl ether
0.72831	bisphenol A	deuterium
0.728391	carbamate	enflurane
0.729764	methylmercury	vinyl fluoride
0.730137	gallamine	Nitric oxide
0.730183	melamine	tetraethylammonium ion
0.730982	carbamate	PFOA
0.731024	bromate	ethylene
0.731219	deuterium	ethylene oxide
0.731383	Nitric oxide	progesterone
0.732204	Iodomethane	melamine
0.732204	melamine	methyl iodide
0.732283	bilignost	ethyl
0.732457	acetaldehyde	technetium
0.732457	aldehyde	technetium
0.732725	2,4,4-trimethyl-2-pentanol	methylmercury
0.732954	deuterium	naphthalene
0.733028	nicotine	Nitric oxide
0.733224	methyl tert-butyl ether	Nitric oxide
0.733338	deuterium	difluoromethane
0.733348	caffeine	deuterium
0.733873	methylmercury	phosphorothioate
0.734448	ethyl	Perchlorate
0.734615	ethylene glycol monomethyl ether	methylmercury
0.734657	Nitric oxide	p-tert-octylphenol
0.73503	2,2,4-trimethylpentane	melamine
0.735291	Nitric oxide	triazolam
0.735292	methylmercury	vinyl acetate
0.735479	carbamate	Tamoxifen
0.7358	Diazepam	Nitric oxide
0.735943	carbamate	dioxin
0.735965	deuterium	diisopropylfluorophosphate
0.736459	melamine	n-hexane
0.736825	ethyl	phosphorothioate
0.736915	aprepitant	Nitric oxide
0.736928	butyl alcohol	methylmercury
0.737664	molinate	Nitric oxide
0.73779	melamine	octafluoropropane
0.738147	methylmercury	propylene glycol
0.738301	3,3'-diindolylmethane	Nitric oxide
0.738491	1,4-Dioxane	deuterium
0.738712	chlorfenvinphos	Nitric oxide
0.738723	dihydrotestosterone	Nitric oxide
0.739261	amiodarone	carbamate
0.739377	ethanol	technetium
0.739863	glycolicAcid	technetium
0.73988	ketamine	Nitric oxide
0.739907	acrylamide	technetium
0.739916	melamine	vinyl fluoride
0.740163	carbamate	PFOS
0.740607	buprenorphine	Nitric oxide
0.740794	deuterium	Diphenyl Ether
0.7408	Nitric oxide	propofol
0.740975	carbamate	dextromethorphan
0.741353	codeine	Nitric oxide
0.741391	isoprene	technetium
0.741632	ether	Nitric oxide
0.741742	deuterium	di(n-butyl) phthalate
0.741815	1,1-difluoroethane	deuterium
0.742293	carbamate	hexamethyldisiloxane
0.7426	ketoconazole	Nitric oxide
0.743071	melamine	nonane
0.743491	deuterium	Fentanyl
0.744102	halothane	melamine
0.744244	methoxyacetic acid	methylmercury
0.744358	melamine	n-decane
0.744525	deuterium	phenol
0.745158	biphenyl	deuterium
0.745376	estradiol	Nitric oxide
0.745653	carbamate	Diphenyl Ether
0.746134	Cyclosporine	deuterium
0.746534	Ethyl acrylate	methylmercury
0.74656	methyl methacrylate	methylmercury
0.746898	ethylenedibromide	melamine
0.747021	deuterium	molinate
0.747194	deuterium	nicotine
0.747355	methylmercury	nonane
0.747442	Nitric oxide	retinoic acid
0.747582	Nitric oxide	tetrahydrofuran
0.747628	bisoprolol	deuterium
0.747967	Nitric oxide	quinidine
0.748166	carbamate	tert-amyl methyl ether
0.74819	bromate	ethyl
0.748514	mibefradil	Nitric oxide
0.748539	arsenic	melamine
0.748539	arsenic compound	melamine
0.748634	ethylene glycol ethyl ether	methylmercury
0.748839	manganese	melamine
0.748853	bunitrolol	deuterium
0.749117	3,5,6-trichloro-2-pyridinol	Nitric oxide
0.749216	technetium	tetraethylammonium ion
0.749436	itraconazole	Nitric oxide
0.749629	carbamate	methadone
0.749666	acrylamide	deuterium
0.74976	chloroprene	melamine
0.749782	ethylene glycol	technetium
0.749782	ethyleneglycol	technetium
0.749807	bromodichloromethane	melamine
0.750079	melamine	vinyl chloride
0.750473	diacetyl	methylmercury
0.750588	ethanolon	technetium
0.750744	acrylic acid	deuterium
0.75084	melamine	styrene
0.751086	melamine	squalene
0.751138	benzene	melamine
0.751684	chloropentafluorobenzene	melamine
0.751701	diethanolamine	methylmercury
0.751722	carbamate	methyl tert-butyl ether
0.751936	melamine	toluene
0.752038	deuterium	Tamoxifen
0.752111	ethylbenzene	melamine
0.752208	chloroethane	melamine
0.75247	melamine	m-Xylene
0.752702	methylmercury	n-decane
0.752725	1,1,1,2,2-pentafluoroethane	melamine
0.752906	1,2,4-trimethylbenzene	melamine
0.7532	Bromochloromethane	melamine
0.753215	1,2,3,5-tetramethylbenzene	melamine
0.753292	diltiazem	Nitric oxide
0.753308	lidocaine	Nitric oxide
0.753367	lindane	melamine
0.753441	ethylene	Iodomethane
0.753441	ethylene	methyl iodide
0.753486	carbamate	Fentanyl
0.753708	deuterium	tetrahydrofuran
0.753737	2-chloro-1,1,1,2-tetrafluoroethane	melamine
0.754156	1Alpha,25-dihydroxyvitamin D3	Nitric oxide
0.754279	Nitric oxide	penem
0.754453	hexachlorobenzene	melamine
0.75451	Nitric oxide	verapamil
0.75454	gefitinib	Nitric oxide
0.754646	2,2-dichloro-1,1,1-trifluoroethane	melamine
0.75479	cyclohexane	melamine
0.755605	carbamate	pyridalyl
0.755761	1,1,1,3,3-pentafluoropropane	melamine
0.755825	Nitric oxide	soman
0.756059	biperiden	carbamate
0.756647	ethylene	isosorbide dinitrate
0.756847	carbamate	dibenzofuran
0.756894	melamine	PCB-153
0.757039	2,4,4-trimethyl-2-pentanol	Nitric oxide
0.757719	methylmercury	RDX
0.75784	1,1,1,2-tetrafluoroethane	melamine
0.757904	diclofenac	Nitric oxide
0.758048	dihydropyridine	Nitric oxide
0.758084	melamine	tetrachloride
0.758239	melamine	PCB
0.758472	melamine	Terbinafine
0.758502	carbamate	gallamine
0.758671	1,1-difluoroethane	melamine
0.758817	biphenyl	melamine
0.758978	difluoromethane	melamine
0.759015	melamine	perchloroethylene
0.759466	2,2',5,5'-tetrachlorobiphenyl	melamine
0.759512	deuterium	propofol
0.759727	chloroform	melamine
0.759778	iodopyracet	Nitric oxide
0.759875	DDT	melamine
0.760101	melamine	naphthalene
0.760134	dibenzo[def,p]chrysene	melamine
0.760152	carbamate	ether
0.760157	chlorobenzene	melamine
0.760311	melamine	p,p'-DDE
0.760472	melamine	vinylidene chloride
0.760628	1-hydroxypyrene	carbamate
0.760675	benzo(a)pyrene	melamine
0.760675	Benzo-a-pyrene	melamine
0.760824	ethylene dichloride (1,2-dichloroethane)	melamine
0.760884	1,1-dichloro-1-fluoroethane	melamine
0.760969	1,1,1-trifluoroethane	melamine
0.760975	phosphorothioate	technetium
0.761059	dichloromethane	melamine
0.761148	glutathione	methylmercury
0.761159	melamine	Trichloroethylene
0.76127	1,2-dichlorobenzene	melamine
0.761306	melamine	pyrene
0.761381	2-butoxyacetaldehyde	methylmercury
0.761465	fexofenadine	Nitric oxide
0.761487	morphine	Nitric oxide
0.761613	1,1,1-trichloroethane	melamine
0.761717	carbamate	p-tert-octylphenol
0.761836	deuterium	pyrimidine
0.761885	Nitric oxide	propranolol
0.761976	1,2-epoxy-3-butene	deuterium
0.762562	1,3-butadiene	phosphorothioate
0.762793	acetone	technetium
0.763201	1-nitropyrene	Nitric oxide
0.763281	carbamate	midazolam
0.763381	ethylene	PFOS
0.763482	1,3-butadiene	Perchlorate
0.76351	deuterium	verapamil
0.76365	carbamate	permethrin
0.76365	carbamate	trans-permethrin
0.764277	carbamate	matrine
0.765205	deuterium	diacetyl
0.765215	2-butoxyethanol	methylmercury
0.765446	deuterium	N-methyl pyrrolidone
0.765592	Nitric oxide	oxycodone
0.766656	lorazepam	Nitric oxide
0.766854	lapatinib	Nitric oxide
0.76701	Nitric oxide	simvastatin
0.767013	methylmercury	Perchlorate
0.767147	carbamate	nicotine
0.767307	methyl tert-butyl ether	technetium
0.767461	2,2,4-trimethylpentane	technetium
0.767464	chlordecone	melamine
0.76799	deuterium	soman
0.768281	Nitric oxide	repaglinide
0.768786	2-propanol	technetium
0.769031	ether	technetium
0.769151	hexamethyldisiloxane	methylmercury
0.769283	2,5-hexanedione	methylmercury
0.769338	dibromoacetic acid	ethylene
0.769689	bilignost	formaldehyde
0.769725	nelfinavir	Nitric oxide
0.769889	acrylic acid	technetium
0.769978	deuterium	retinoic acid
0.77021	bisphenol A	Nitric oxide
0.770368	ethyl	isosorbide dinitrate
0.770431	cyclohexane	deuterium
0.770554	ethylene	PFOA
0.770767	deuterium	methadone
0.77107	cocaine	Nitric oxide
0.771449	formaldehyde	Iodomethane
0.771449	formaldehyde	methyl iodide
0.771479	carbamate	molinate
0.771511	ethylene	RDX
0.771817	1,2-epoxy-3-butene	Nitric oxide
0.771923	deuterium	furan
0.772007	2,5-hexanedione	deuterium
0.77256	methylmercury	pyrimidine
0.772631	carbamate	Efavirenz
0.772691	carbamate	propofol
0.77293	methylmercury	vinyl chloride
0.773113	carbamate	progesterone
0.773149	ethyl	Iodomethane
0.773149	ethyl	methyl iodide
0.773221	isoprene	phosphorothioate
0.773497	carbamate	deltamethrin
0.773519	methylmercury	sulforaphane
0.773541	hexamethyldisiloxane	melamine
0.773684	melamine	Tamoxifen
0.773718	carbamate	endosulfan
0.773751	melamine	tert-amyl methyl ether
0.7738	moxifloxacin	Nitric oxide
0.773987	Nitric oxide	p-phenylbenzoic acid
0.774121	Iodomethane	methanol
0.774121	methanol	methyl iodide
0.774152	n-hexane	technetium
0.774412	chloroprene	methylmercury
0.774687	bisoprolol	Nitric oxide
0.774715	celecoxib	Nitric oxide
0.774942	deuterium	lidocaine
0.775061	methylmercury	thiopental
0.775403	octafluoropropane	technetium
0.775639	melamine	methyl tert-butyl ether
0.775652	isoprene	Perchlorate
0.775883	cotinine	Nitric oxide
0.776017	methylmercury	p-tert-octylphenol
0.776119	deuterium	dihydropyridine
0.776241	carbamate	Diazepam
0.776269	carbaryl	Nitric oxide
0.776402	grepafloxacin	Nitric oxide
0.776497	methylmercury	squalene
0.776627	Nitric oxide	Rivaroxaban
0.776657	phosphorothioate	tetraethylammonium ion
0.77671	di(n-butyl) phthalate	Nitric oxide
0.777215	2,4,4-trimethyl-2-pentanol	carbamate
0.777522	carbamate	retinoic acid
0.778104	technetium	tert-amyl methyl ether
0.77835	methylmercury	styrene
0.778351	diisopropylfluorophosphate	Nitric oxide
0.778487	levofloxacin	Nitric oxide
0.778494	benzene	methylmercury
0.778559	Atorvastatin	Nitric oxide
0.778764	Nitric oxide	triadimefon
0.779053	Perchlorate	tetraethylammonium ion
0.7791	chlorpyrifos	Nitric oxide
0.779313	furan	Nitric oxide
0.779441	carbamate	ketamine
0.779465	carbamate	dibromoacetic acid
0.779549	Nitric oxide	rosiglitazone
0.779591	carbamate	triazolam
0.779777	bilignost	methanol
0.779963	carbamate	tetrahydrofuran
0.780301	carbamate	chlorfenvinphos
0.780398	propylene glycol	technetium
0.780628	Nitric oxide	warfarin
0.780843	1,3-butadiene	bilignost
0.780875	enflurane	melamine
0.781048	Nitric oxide	Ritonavir
0.781181	3,3'-diindolylmethane	carbamate
0.781648	technetium	vinyl fluoride
0.781829	carbamate	dihydrotestosterone
0.781941	anecortave	Nitric oxide
0.782018	ethylene glycol monomethyl ether	technetium
0.782178	deuterium	thiopental
0.782353	methylmercury	toluene
0.782384	ethylene	glycolicAcid
0.782395	ethyl	RDX
0.782443	carbamate	lidocaine
0.782455	ethyl	PFOS
0.782506	gallamine	methylmercury
0.783192	2,2,4-trimethylpentane	phosphorothioate
0.783204	Nitric oxide	Trichloroacetic acid
0.783279	ethylene	glutathione
0.783499	carbamate	ketoconazole
0.783675	buprenorphine	carbamate
0.783758	2,4,4-trimethyl-2-pentanol	technetium
0.783759	ether	melamine
0.78378	chlorzoxazone	Nitric oxide
0.783852	dextromethorphan	melamine
0.784172	chloroethane	methylmercury
0.784282	technetium	vinyl acetate
0.784284	Diphenyl Ether	melamine
0.784392	Nitric oxide	N-methyl pyrrolidone
0.7844	aprepitant	carbamate
0.784604	melamine	methadone
0.785118	carbamate	verapamil
0.785139	ethylbenzene	methylmercury
0.785195	methylmercury	m-Xylene
0.785264	n-hexane	phosphorothioate
0.785435	2,4-toluenediamine	methylmercury
0.78573	Nitric oxide	voriconazole
0.785767	carbamate	soman
0.786118	1,2,3,5-tetramethylbenzene	deuterium
0.786158	deuterium	Terbinafine
0.786174	Nitric oxide	valnemulin
0.786269	methoxyacetic acid	technetium
0.786292	butyl alcohol	technetium
0.786338	bilignost	melamine
0.78643	carbamate	codeine
0.786452	carbamate	mibefradil
0.786468	Nitric oxide	telithromycin
0.786476	deuterium	ethylene glycol monomethyl ether
0.786553	octafluoropropane	phosphorothioate
0.786615	1,4-Dioxane	Nitric oxide
0.786648	Nitric oxide	Sirolimus
0.78671	methylmercury	temozolomide
0.78679	carbamate	dihydropyridine
0.786839	Nitric oxide	patupilone
0.786853	aflatoxin	Nitric oxide
0.786888	everolimus	Nitric oxide
0.786985	Nitric oxide	pilocarpine
0.787261	dioxin	melamine
0.787387	1,2,4-trimethylbenzene	methylmercury
0.787549	2,2,4-trimethylpentane	Perchlorate
0.787634	2-butoxyethanol	deuterium
0.787744	dibromoacetic acid	ethyl
0.787795	deuterium	ethylene glycol ethyl ether
0.787799	cilostazol	Nitric oxide
0.787842	RDX	technetium
0.78785	carbofuran	Nitric oxide
0.787864	1,2,4-trimethylbenzene	deuterium
0.788067	melamine	PFOA
0.788318	1,3-butadiene	bromate
0.788414	carbamate	quinidine
0.788449	Nitric oxide	phenol
0.788796	melphalan	Nitric oxide
0.78893	furan	methylmercury
0.789117	1,2,3,5-tetramethylbenzene	methylmercury
0.789143	methylmercury	Terbinafine
0.78916	phosphorothioate	vinyl fluoride
0.78943	ethylene	mercaptopurine
0.789463	ethyl	PFOA
0.789472	florfenicol	Nitric oxide
0.789534	carbamate	diltiazem
0.78969	monensin	Nitric oxide
0.789788	capreomycin	methylmercury
0.789819	Nitric oxide	phenolsulfonphthalein
0.789917	carbamate	itraconazole
0.79005	deuterium	gallamine
0.79005	deuterium	m-Xylene
0.790099	deuterium	ethylbenzene
0.790137	n-hexane	Perchlorate
0.790289	carbamate	estradiol
0.790391	chloral hydrate	Nitric oxide
0.790391	gallamine	melamine
0.790651	amiodarone	melamine
0.79066	apicidin	Nitric oxide
0.790705	octafluoropropane	Perchlorate
0.790726	dihydropyridine	methylmercury
0.790803	2-butoxyacetaldehyde	Nitric oxide
0.790838	Nitric oxide	thiopental
0.790995	ethyl	glycolicAcid
0.791038	chloroethane	deuterium
0.791212	Fentanyl	melamine
0.79122	1Alpha,25-dihydroxyvitamin D3	carbamate
0.791423	glibenclamide	Nitric oxide
0.791705	Perchlorate	technetium
0.792226	glutathione	technetium
0.792374	dimethylsulfate	methylmercury
0.79264	melamine	p-tert-octylphenol
0.792822	methylmercury	N-methyl pyrrolidone
0.792856	deuterium	toluene
0.793109	Nitric oxide	phenytoin
0.793172	lidocaine	methylmercury
0.793356	diethanolamine	technetium
0.793377	acrylonitrile	bilignost
0.793551	Nitric oxide	ramipril
0.793828	Perchlorate	vinyl fluoride
0.793839	nonane	phosphorothioate
0.793996	ethyl	glutathione
0.794376	glycolicAcid	Iodomethane
0.794376	glycolicAcid	methyl iodide
0.794385	ethylene	halothane
0.795059	Ethyl acrylate	technetium
0.795087	methyl methacrylate	technetium
0.795214	carbamate	gefitinib
0.795535	n-decane	phosphorothioate
0.795567	2-butoxyacetaldehyde	deuterium
0.795745	diacetyl	technetium
0.795824	ethylene glycol ethyl ether	technetium
0.795911	deuterium	p-tert-octylphenol
0.796556	3,5,6-trichloro-2-pyridinol	carbamate
0.796602	benzene	deuterium
0.796719	deuterium	styrene
0.796819	melamine	PFOS
0.797	ethylene	iodopyracet
0.797028	bunitrolol	methylmercury
0.797064	biperiden	melamine
0.79711	carbamate	propranolol
0.79716	Cyclosporine	Nitric oxide
0.797535	nonane	technetium
0.797629	Nitric oxide	topotecan
0.797732	carbamate	penem
0.797999	carbamate	fexofenadine
0.798535	deuterium	squalene
0.798669	mercaptopurine	methylmercury
0.798986	methylmercury	soman
0.799043	Iodomethane	metformin
0.799043	metformin	methyl iodide
0.799059	methylmercury	retinoic acid
0.799568	cimetidine	methylmercury
0.799793	capreomycin	ethylene
0.80013	digoxin	Nitric oxide
0.800209	1,2-epoxy-3-butene	methylmercury
0.800216	carbamate	diclofenac
0.800403	nonane	Perchlorate
0.800486	chloroprene	deuterium
0.800614	caffeine	methylmercury
0.800616	dibenzofuran	melamine
0.800846	acrylonitrile	Iodomethane
0.800846	acrylonitrile	methyl iodide
0.800913	Iodomethane	phosphorothioate
0.800913	methyl iodide	phosphorothioate
0.801107	2-butoxyethanol	Nitric oxide
0.801325	dimethylarsinic acid	Nitric oxide
0.801482	1,2-epoxy-3-butene	carbamate
0.801527	ethyl	mercaptopurine
0.80161	clarithromycin	Nitric oxide
0.801739	2,4,4-trimethyl-2-pentanol	melamine
0.801854	deuterium	vinyl chloride
0.802157	melamine	pyridalyl
0.802205	bilignost	isoprene
0.802381	n-decane	technetium
0.802386	1,3-butadiene	isosorbide dinitrate
0.802458	n-decane	Perchlorate
0.802536	chloroprene	phosphorothioate
0.802558	methadone	methylmercury
0.802652	phosphorothioate	vinyl chloride
0.802662	etoposide	Nitric oxide
0.803302	melamine	nicotine
0.803386	methylmercury	verapamil
0.803628	deuterium	methyl methacrylate
0.803641	methylmercury	phthalate
0.803669	coenzyme A	ethylene
0.803747	deuterium	Ethyl acrylate
0.803799	ethylene	ethylenedibromide
0.80387	cyclohexane	methylmercury
0.803874	phosphorothioate	styrene
0.803876	phosphorothioate	squalene
0.803946	Nitric oxide	tulathromycin
0.80409	benzylate	Nitric oxide
0.804093	carbamate	repaglinide
0.804117	deuterium	hexamethyldisiloxane
0.804143	bisphenol A	carbamate
0.804154	benzene	phosphorothioate
0.804219	hydrocortisone	Nitric oxide
0.804499	carbamate	simvastatin
0.804662	Ethyl acrylate	Nitric oxide
0.804739	methyl methacrylate	Nitric oxide
0.80497	Cyclosporine	methylmercury
0.805059	ethylene	Rhein
0.805243	phosphorothioate	toluene
0.805261	Nitric oxide	paclitaxel
0.805501	formaldehyde	halothane
0.805657	melamine	permethrin
0.805657	melamine	trans-permethrin
0.805668	chloroethane	phosphorothioate
0.805676	bromate	isoprene
0.805677	ethylbenzene	phosphorothioate
0.805867	halothane	methanol
0.805997	m-Xylene	phosphorothioate
0.806038	bisoprolol	carbamate
0.80617	deuterium	vinyl acetate
0.806205	ethylene oxide	methylmercury
0.806223	chlordecone	ethylene
0.806314	arsenic	ethylene
0.806314	arsenic compound	ethylene
0.80634	enalapril	Nitric oxide
0.806598	1,2,4-trimethylbenzene	phosphorothioate
0.806728	butyl alcohol	Nitric oxide
0.807004	carbamate	furan
0.807041	1,2,3,5-tetramethylbenzene	phosphorothioate
0.807065	melamine	propofol
0.807089	methylmercury	tyrosine
0.8073	1-hydroxypyrene	melamine
0.807311	melamine	molinate
0.807359	carbamate	nelfinavir
0.80737	Nitric oxide	valsartan
0.807442	carbamate	morphine
0.807584	melamine	midazolam
0.807621	1,3-butadiene	RDX
0.807656	methylmercury	Theophylline
0.808126	1-nitropyrene	carbamate
0.808426	matrine	melamine
0.808556	carbamate	di(n-butyl) phthalate
0.808763	bilignost	tetraethylammonium ion
0.808766	Nitric oxide	zearalenone
0.808854	carbamate	lapatinib
0.808908	2-butoxyacetaldehyde	technetium
0.809461	carbamate	cocaine
0.809471	Fluconazole	Nitric oxide
0.809651	methylmercury	propofol
0.809683	methylmercury	phenol
0.809699	carbamate	oxycodone
0.809892	cyclohexane	phosphorothioate
0.809895	4,4'-methylenedianiline	Nitric oxide
0.809984	Nitric oxide	taurocholate
0.81004	formaldehyde	PFOS
0.810163	bunitrolol	Nitric oxide
0.810192	carbamate	cotinine
0.810236	erythromycin	Nitric oxide
0.810293	Perchlorate	vinyl chloride
0.810311	melamine	retinoic acid
0.810468	chloroprene	Perchlorate
0.810537	Nitric oxide	rifampin
0.810539	formaldehyde	PFOA
0.810729	carbamate	p-phenylbenzoic acid
0.810784	glycolicAcid	halothane
0.810798	bromate	tetraethylammonium ion
0.810802	1,3-butadiene	glycolicAcid
0.810886	carbamate	diisopropylfluorophosphate
0.810966	acetone	Nitric oxide
0.81101	M79175	Nitric oxide
0.811248	capreomycin	ethyl
0.811273	halothane	phosphorothioate
0.811341	butyl alcohol	deuterium
0.811447	carbamate	lorazepam
0.811624	phosphorothioate	Terbinafine
0.811695	bisoprolol	methylmercury
0.811778	carbamate	carbaryl
0.812007	2-butoxyethanol	technetium
0.812046	Perchlorate	squalene
0.812206	Perchlorate	styrene
0.812276	carbamate	iodopyracet
0.812356	benzene	Perchlorate
0.812442	acetaminophen	methylmercury
0.812527	barbiturate	methylmercury
0.812547	ethyl	halothane
0.812642	methylmercury	salicyluric acid
0.812709	carbamate	N-methyl pyrrolidone
0.813079	doxorubicin	ethylene
0.813137	carbamate	triadimefon
0.813201	ethylene	manganese
0.813327	methylmercury	tetrahydrofuran
0.813385	ethylenedibromide	methanol
0.813549	ethylenedibromide	formaldehyde
0.813607	ethylenedibromide	phosphorothioate
0.813758	Perchlorate	toluene
0.813762	sulforaphane	technetium
0.813893	ethyl	iodopyracet
0.814103	lidocaine	melamine
0.814113	chloroethane	Perchlorate
0.814163	2-butoxyacetaldehyde	carbamate
0.814266	melamine	tetrahydrofuran
0.814448	diazinon	methylmercury
0.814458	ethylbenzene	Perchlorate
0.814565	docetaxel	Nitric oxide
0.814623	ethylenedibromide	glycolicAcid
0.814714	2,5-hexanedione	technetium
0.814751	m-Xylene	Perchlorate
0.814914	methotrexate	methylmercury
0.814963	arsenic	phosphorothioate
0.814963	arsenic compound	phosphorothioate
0.814978	1,4-Dioxane	methylmercury
0.815069	melamine	progesterone
0.815148	manganese	phosphorothioate
0.815216	dichloroacetic acid	Nitric oxide
0.815401	acetaldehyde	bilignost
0.815401	aldehyde	bilignost
0.81541	Nitric oxide	oxime
0.815531	1,2,4-trimethylbenzene	Perchlorate
0.815554	biphenyl	phosphorothioate
0.815566	2-propanol	deuterium
0.815595	barbiturate	ethylene
0.815713	1,1-difluoroethane	phosphorothioate
0.815822	arsenic	methanol
0.815822	arsenic compound	methanol
0.815909	isoprene	isosorbide dinitrate
0.815928	bromodichloromethane	phosphorothioate
0.815935	di(n-butyl) phthalate	methylmercury
0.816043	arsenic	formaldehyde
0.816043	arsenic compound	formaldehyde
0.816119	carbamate	thiopental
0.816121	1,2,3,5-tetramethylbenzene	Perchlorate
0.816145	methanol	PFOA
0.816158	coenzyme A	ethyl
0.816335	arsenic	glycolicAcid
0.816335	arsenic compound	glycolicAcid
0.816348	acrylamide	Iodomethane
0.816348	acrylamide	methyl iodide
0.816468	doxycycline	ethylene
0.816612	difluoromethane	phosphorothioate
0.816708	methylmercury	oseltamivir
0.816735	methyl parathion	methylmercury
0.816784	chlortetracycline	ethylene
0.816879	methanol	PFOS
0.816883	Atorvastatin	carbamate
0.816995	carbamate	rosiglitazone
0.817065	Diazepam	melamine
0.817073	Nitric oxide	tolbutamide
0.817075	pyrimidine	technetium
0.81718	ethylene glycol	Iodomethane
0.81718	ethylene glycol	methyl iodide
0.81718	ethyleneglycol	Iodomethane
0.81718	ethyleneglycol	methyl iodide
0.817298	hexamethyldisiloxane	technetium
0.817345	Hydroquinone	methylmercury
0.81738	chloropentafluorobenzene	phosphorothioate
0.817435	bromodichloromethane	ethylene
0.817593	naphthalene	phosphorothioate
0.817724	carbamate	moxifloxacin
0.817755	carbamate	Ritonavir
0.817804	dihydropyridine	melamine
0.817875	melamine	verapamil
0.817886	glycolicAcid	manganese
0.817901	melamine	soman
0.81795	isoprene	RDX
0.818015	carbamate	grepafloxacin
0.818068	glucuronide	Nitric oxide
0.818097	benzoic acid	methylmercury
0.818105	1,1,1,2,2-pentafluoroethane	phosphorothioate
0.818111	chlorobenzene	phosphorothioate
0.818139	carbamate	Rivaroxaban
0.818143	carbamate	celecoxib
0.818178	coenzyme A	methylmercury
0.818268	1,4-Dioxane	carbamate
0.818362	phosphorothioate	tert-amyl methyl ether
0.818419	deuterium	methanol
0.818491	Bromochloromethane	phosphorothioate
0.818592	glycolicAcid	isoprene
0.818623	carbamate	levofloxacin
0.818644	diazinon	Nitric oxide
0.818646	lindane	phosphorothioate
0.818657	1,3-butadiene	Iodomethane
0.818657	1,3-butadiene	methyl iodide
0.818684	methyl tert-butyl ether	phosphorothioate
0.818835	2-chloro-1,1,1,2-tetrafluoroethane	phosphorothioate
0.818856	1,3-butadiene	glutathione
0.818966	phosphorothioate	vinylidene chloride
0.818977	atrazine	methylmercury
0.819038	carbamate	phenol
0.819114	bromodichloromethane	glycolicAcid
0.819236	deltamethrin	melamine
0.819326	5-fluorouracil	ethylene
0.819388	hexachlorobenzene	phosphorothioate
0.819413	ethyl	Rhein
0.819427	ketamine	melamine
0.819495	2,2-dichloro-1,1,1-trifluoroethane	phosphorothioate
0.819511	deuterium	ethanol
0.819778	ethylene oxide	Nitric oxide
0.81981	ethylene dichloride (1,2-dichloroethane)	phosphorothioate
0.81982	technetium	temozolomide
0.81985	carbamate	warfarin
0.819891	ethylene	temozolomide
0.819932	deuterium	n-decane
0.819984	diisopropylfluorophosphate	methylmercury
0.82	carbamate	chlorpyrifos
0.820106	isosorbide dinitrate	tetraethylammonium ion
0.820136	1,1,1,3,3-pentafluoropropane	phosphorothioate
0.820212	Efavirenz	melamine
0.820362	Perchlorate	Terbinafine
0.820367	cyclohexane	Perchlorate
0.820405	carbamate	valnemulin
0.820426	Nitric oxide	vinyl acetate
0.820487	methylmercury	Tamoxifen
0.820733	dichloromethane	phosphorothioate
0.820764	technetium	vinyl chloride
0.820772	capreomycin	technetium
0.820788	manganese	methanol
0.820842	methyl tert-butyl ether	Perchlorate
0.820854	methylmercury	molinate
0.820971	PCB-153	phosphorothioate
0.821022	carbamate	pilocarpine
0.821151	technetium	thiopental
0.821215	endosulfan	ethylene
0.821244	anecortave	carbamate
0.821311	RDX	tetraethylammonium ion
0.821341	glycolicAcid	tetraethylammonium ion
0.821349	methylmercury	nicotine
0.821372	bilignost	metformin
0.821423	Nitric oxide	pravastatin
0.821447	1,1,1,2-tetrafluoroethane	phosphorothioate
0.821515	Perchlorate	tert-amyl methyl ether
0.821546	ethyl	ethylenedibromide
0.821566	formaldehyde	manganese
0.821654	chloropentafluorobenzene	glycolicAcid
0.821658	carbamate	telithromycin
0.821714	ethanolon	Iodomethane
0.821714	ethanolon	methyl iodide
0.821743	PCB	phosphorothioate
0.821773	phosphorothioate	tetrachloride
0.821786	chlorfenvinphos	melamine
0.821957	1,2-dichlorobenzene	phosphorothioate
0.821991	1,1,1-trifluoroethane	phosphorothioate
0.822074	chloroprene	technetium
0.822105	perchloroethylene	phosphorothioate
0.822156	Nitric oxide	Rosuvastatin
0.822269	2,2',5,5'-tetrachlorobiphenyl	phosphorothioate
0.822285	chloroform	phosphorothioate
0.822332	p,p'-DDE	phosphorothioate
0.822402	Nitric oxide	oseltamivir
0.822415	DDT	phosphorothioate
0.822431	1,1-dichloro-1-fluoroethane	phosphorothioate
0.822452	1,1,1-trichloroethane	phosphorothioate
0.822458	isosorbide dinitrate	methylmercury
0.822533	phosphorothioate	Trichloroethylene
0.822678	carbamate	carbofuran
0.822715	halothane	metformin
0.822768	hexamethyldisiloxane	phosphorothioate
0.822801	carbamate	everolimus
0.822827	dibenzo[def,p]chrysene	phosphorothioate
0.822968	benzo(a)pyrene	phosphorothioate
0.822968	Benzo-a-pyrene	phosphorothioate
0.822994	phosphorothioate	pyrene
0.823009	carbamate	Sirolimus
0.82313	melamine	triazolam
0.823219	p-tert-octylphenol	technetium
0.823285	atrazine	Nitric oxide
0.823301	2,5-hexanedione	Nitric oxide
0.823475	bromodichloromethane	methanol
0.82358	2,2,4-trimethylpentane	bromate
0.823607	3,3'-diindolylmethane	melamine
0.823643	carbamate	patupilone
0.823666	endosulfan	melamine
0.823724	domoic acid	methylmercury
0.82377	1,1,1,2,2-pentafluoroethane	glycolicAcid
0.823862	chlordecone	ethyl
0.823925	squalene	technetium
0.823955	arsenic	ethyl
0.823955	arsenic compound	ethyl
0.824106	bilignost	ethanol
0.82419	hexobarbital	methylmercury
0.82428	glycolicAcid	lindane
0.82429	ketoconazole	melamine
0.824333	methylmercury	paraoxon
0.824364	Bromochloromethane	glycolicAcid
0.824402	dihydrotestosterone	melamine
0.824461	acetaldehyde	Iodomethane
0.824461	acetaldehyde	methyl iodide
0.824461	aldehyde	Iodomethane
0.824461	aldehyde	methyl iodide
0.824501	bromodichloromethane	formaldehyde
0.824523	nifedipine	Nitric oxide
0.824543	deuterium	nonane
0.824623	chloropentafluorobenzene	ethylene
0.824806	2-butoxyethanol	carbamate
0.824873	2,2,4-trimethylpentane	bilignost
0.824909	hexobarbital	Nitric oxide
0.824914	melamine	mibefradil
0.825084	chlordecone	formaldehyde
0.825093	2,4-toluenediamine	technetium
0.825185	2,2,4-trimethylpentane	glycolicAcid
0.825194	Busulfan	methylmercury
0.825313	2-chloro-1,1,1,2-tetrafluoroethane	glycolicAcid
0.825491	carbamate	melphalan
0.825524	carbamate	Ethyl acrylate
0.825589	styrene	technetium
0.825636	carbamate	methyl methacrylate
0.825644	methylmercury	Milrinone
0.825703	BAY 60-5521	Nitric oxide
0.825743	benzene	technetium
0.825966	ether	phosphorothioate
0.82602	glycolicAcid	hexachlorobenzene
0.826055	buprenorphine	melamine
0.826165	butyl alcohol	carbamate
0.826318	chlordecone	methanol
0.826354	carbamate	voriconazole
0.826368	glycolicAcid	n-hexane
0.826385	Fentanyl	methylmercury
0.826544	diltiazem	melamine
0.82656	1,3-butadiene	PFOS
0.826611	2,2-dichloro-1,1,1-trifluoroethane	glycolicAcid
0.826639	Iodomethane	Perchlorate
0.826639	methyl iodide	Perchlorate
0.826642	biphenyl	methylmercury
0.826783	acetone	carbamate
0.826922	carbamate	Cyclosporine
0.826923	carbamate	cilostazol
0.827205	apicidin	carbamate
0.827246	doxorubicin	ethyl
0.827298	caffeine	Nitric oxide
0.827358	biphenyl	Perchlorate
0.827402	1,1-difluoroethane	Perchlorate
0.827515	ethanol	Iodomethane
0.827515	ethanol	methyl iodide
0.827533	2,2,4-trimethylpentane	RDX
0.827579	carbamate	chlorzoxazone
0.827593	barbiturate	ethyl
0.827683	methylmercury	tolbutamide
0.827749	carbamate	Trichloroacetic acid
0.827867	bromate	n-hexane
0.82788	ether	Perchlorate
0.827892	glycolicAcid	octafluoropropane
0.827998	phosphorothioate	Tamoxifen
0.828076	ethylene	oxytetracycline
0.828079	mercaptopurine	technetium
0.828221	ethylenedibromide	metformin
0.8284	bisphenol A	methylmercury
0.828474	benzoic acid	Nitric oxide
0.828532	bromate	octafluoropropane
0.828653	melamine	quinidine
0.828691	difluoromethane	Perchlorate
0.828793	hexamethyldisiloxane	Perchlorate
0.828835	chloropentafluorobenzene	methanol
0.828892	1Alpha,25-dihydroxyvitamin D3	melamine
0.828905	1,1,1,3,3-pentafluoropropane	glycolicAcid
0.828992	glutathione	isoprene
0.829098	aflatoxin	ethylene
0.829147	gallamine	technetium
0.8292	technetium	toluene
0.829233	2,2,4-trimethylpentane	isosorbide dinitrate
0.829234	2-propanol	Nitric oxide
0.829349	Diphenyl Ether	methylmercury
0.829408	genistein	Nitric oxide
0.829431	1,1-difluoroethane	methylmercury
0.829477	1,3-butadiene	mercaptopurine
0.829531	n-hexane	RDX
0.829607	glycolicAcid	vinyl fluoride
0.829685	carbamate	monensin
0.829957	aprepitant	melamine
0.83	doxycycline	ethyl
0.830079	glycolicAcid	PCB-153
0.830114	codeine	melamine
0.830141	itraconazole	melamine
0.830167	naphthalene	Perchlorate
0.830172	acetone	deuterium
0.830235	methylmercury	phenobarbital
0.830277	chloropentafluorobenzene	formaldehyde
0.830288	arsenic	metformin
0.830288	arsenic compound	metformin
0.830296	ethylene	moxalactam
0.830339	cotinine	methylmercury
0.83034	methylmercury	olaquindox
0.830439	ethyl	manganese
0.830442	4,4'-methylenedianiline	methylmercury
0.830447	1,3-butadiene	dibromoacetic acid
0.830478	methylmercury	pilocarpine
0.830509	carbamate	ramipril
0.830516	2,4,4-trimethyl-2-pentanol	deuterium
0.830576	bilignost	n-hexane
0.830762	carbamate	glibenclamide
0.830776	chlortetracycline	ethyl
0.830803	octafluoropropane	RDX
0.830805	ethyl	temozolomide
0.830862	chloroethane	technetium
0.830981	chlorobenzene	Perchlorate
0.831075	carbamate	phenytoin
0.831102	acrylamide	bilignost
0.831171	bilignost	methyl tert-butyl ether
0.831228	methylmercury	tulathromycin
0.831363	bilignost	octafluoropropane
0.831377	ethylene glycol ethyl ether	Nitric oxide
0.831381	dimethylsulfate	technetium
0.831422	Milrinone	Nitric oxide
0.831502	chlordecone	phosphorothioate
0.831548	cefazolin	ethylene
0.831627	carbamate	florfenicol
0.831686	ethylbenzene	technetium
0.831696	glycolicAcid	nonane
0.83171	methylmercury	triadimefon
0.831741	m-Xylene	technetium
0.831885	ethylene	etoposide
0.831932	methylmercury	valnemulin
0.831942	glycolicAcid	tetrachloride
0.831947	chlordecone	glycolicAcid
0.831986	dibromoacetic acid	melamine
0.832027	bilignost	glycolicAcid
0.832058	5-fluorouracil	ethyl
0.832181	dibromoacetic acid	formaldehyde
0.83219	enalapril	methylmercury
0.832237	1,1,1,2-tetrafluoroethane	glycolicAcid
0.832253	isosorbide dinitrate	n-hexane
0.832294	1,1,1,2,2-pentafluoroethane	ethylene
0.832355	Perchlorate	vinylidene chloride
0.832411	glutathione	tetraethylammonium ion
0.832443	glycolicAcid	PCB
0.83251	carbamate	phenolsulfonphthalein
0.832516	ethylene	lindane
0.832555	amoxicillin	Nitric oxide
0.832574	glucuronide	methylmercury
0.832689	glycolicAcid	n-decane
0.83276	methylmercury	zidovudine
0.832768	1,2-epoxy-3-butene	melamine
0.832916	glycyrrhizic acid	Nitric oxide
0.833012	bromate	vinyl fluoride
0.833054	1,3-butadiene	PFOA
0.833055	melamine	propranolol
0.833086	5-fluorouracil	methylmercury
0.833202	manganese	metformin
0.833256	Iodomethane	RDX
0.833256	methyl iodide	RDX
0.833258	RDX	vinyl fluoride
0.833306	isosorbide dinitrate	octafluoropropane
0.833469	aflatoxin	carbamate
0.833511	Bromochloromethane	ethylene
0.833511	ethylene dichloride (1,2-dichloroethane)	Perchlorate
0.833566	acrylonitrile	PFOS
0.833699	1,2,4-trimethylbenzene	technetium
0.833801	estradiol	melamine
0.833844	bilignost	ether
0.833857	Nitric oxide	pyrimidine
0.833887	furan	technetium
0.834009	glycolicAcid	perchloroethylene
0.834066	gentamicin	methylmercury
0.834091	acrylonitrile	halothane
0.834147	methylmercury	Sulfamethazine
0.834414	methylmercury	valsartan
0.834448	1,1,1,2,2-pentafluoroethane	methanol
0.834563	methylmercury	propranolol
0.834614	bromodichloromethane	ethyl
0.834679	halothane	Perchlorate
0.834844	lindane	methanol
0.834882	2,2',5,5'-tetrachlorobiphenyl	glycolicAcid
0.834893	fexofenadine	melamine
0.835031	acrylonitrile	PFOA
0.835032	carbamate	chloral hydrate
0.835121	dichloromethane	Perchlorate
0.835193	ethylene	phthalate
0.835207	dibenzo[def,p]chrysene	glycolicAcid
0.835243	1,2,3,5-tetramethylbenzene	technetium
0.835285	technetium	Terbinafine
0.835358	gefitinib	melamine
0.835361	bromodichloromethane	metformin
0.835492	dimethylarsinic acid	ethylene
0.83552	Bromochloromethane	methanol
0.835574	clarithromycin	methylmercury
0.835659	ethylene	methotrexate
0.835784	DDT	glycolicAcid
0.835831	methadone	phosphorothioate
0.835843	chloroform	glycolicAcid
0.835931	carbofuran	methylmercury
0.836049	dihydropyridine	technetium
0.836195	carbamate	clarithromycin
0.83627	difluoromethane	methylmercury
0.836323	ethylenedibromide	Perchlorate
0.836413	Nitric oxide	phenobarbital
0.836433	1,1,1,2,2-pentafluoroethane	formaldehyde
0.836441	benzo(a)pyrene	glycolicAcid
0.836441	Benzo-a-pyrene	glycolicAcid
0.836545	furan	melamine
0.836569	ethylene	gentamicin
0.836679	isosorbide dinitrate	vinyl fluoride
0.836691	methylmercury	naphthalene
0.836724	2',3'-dideoxyinosine	ethylene
0.836788	formaldehyde	lindane
0.836853	bilignost	vinyl fluoride
0.836886	bromate	Nitric oxide
0.83689	manganese	Perchlorate
0.837018	chloroprene	glycolicAcid
0.837084	glycolicAcid	p,p'-DDE
0.837173	phthalate	technetium
0.837213	N-methyl pyrrolidone	technetium
0.837243	2-chloro-1,1,1,2-tetrafluoroethane	ethylene
0.837408	glycolicAcid	vinyl chloride
0.837449	erythromycin	methylmercury
0.837509	arsenic	Perchlorate
0.837509	arsenic compound	Perchlorate
0.837521	carbamate	topotecan
0.837564	methylmercury	telithromycin
0.837567	Bromochloromethane	formaldehyde
0.837601	acetaminophen	Nitric oxide
0.837616	nonane	RDX
0.837661	1,2-dichlorobenzene	Perchlorate
0.837719	glycolicAcid	styrene
0.837726	1,3-butadiene	capreomycin
0.837774	endosulfan	ethyl
0.837775	carbamate	tulathromycin
0.837821	bromodichloromethane	Perchlorate
0.837824	acetaldehyde	Nitric oxide
0.837824	aldehyde	Nitric oxide
0.837856	1,1,1-trifluoroethane	Perchlorate
0.837967	glycolicAcid	squalene
0.837999	cefazolin	Nitric oxide
0.838046	benzene	glycolicAcid
0.838066	glycolicAcid	pyrene
0.838069	acetone	bilignost
0.838083	2-chloro-1,1,1,2-tetrafluoroethane	methanol
0.838101	Diphenyl Ether	phosphorothioate
0.838274	1,1,1-trichloroethane	Perchlorate
0.838295	2,2,4-trimethylpentane	glutathione
0.838306	lidocaine	technetium
0.838324	methylmercury	serotonin
0.838354	methylmercury	nifedipine
0.838409	bunitrolol	carbamate
0.838418	1,1-dichloro-1-fluoroethane	glycolicAcid
0.838491	bisoprolol	melamine
0.83851	Iodomethane	isoprene
0.83851	isoprene	methyl iodide
0.838537	Perchlorate	Tamoxifen
0.838565	glycolicAcid	toluene
0.838582	ethylbenzene	glycolicAcid
0.838742	ethylene glycol	halothane
0.838742	ethyleneglycol	halothane
0.838791	ethylene	hexachlorobenzene
0.838799	Nitric oxide	paraoxon
0.838838	gallamine	phosphorothioate
0.838838	bisphenol A	melamine
0.838845	chloroethane	glycolicAcid
0.83886	carbaryl	methylmercury
0.838866	glycolicAcid	Trichloroethylene
0.838893	glycolicAcid	m-Xylene
0.838914	enflurane	ethylene
0.83893	Perchlorate	Trichloroethylene
0.838948	chloropentafluorobenzene	Perchlorate
0.838954	ethylene	M79175
0.838983	1,1-dichloro-1-fluoroethane	Perchlorate
0.83899	1,1,1,2,2-pentafluoroethane	Perchlorate
0.839086	deuterium	vinyl fluoride
0.839165	1,2,4-trimethylbenzene	glycolicAcid
0.839196	diltiazem	methylmercury
0.839197	n-decane	RDX
0.839248	hexachlorobenzene	methanol
0.839261	Bromochloromethane	Perchlorate
0.839318	chloropentafluorobenzene	metformin
0.839345	1,2,3,5-tetramethylbenzene	glycolicAcid
0.839346	methylmercury	repaglinide
0.839378	glutathione	Iodomethane
0.839378	glutathione	methyl iodide
0.839385	carbamate	vinyl acetate
0.839416	1,1,1-trifluoroethane	glycolicAcid
0.839422	2-chloro-1,1,1,2-tetrafluoroethane	Perchlorate
0.839511	benzylate	carbamate
0.839532	p,p'-DDE	Perchlorate
0.839588	lindane	Perchlorate
0.839694	bilignost	tert-amyl methyl ether
0.839704	melamine	penem
0.83975	acetaldehyde	deuterium
0.83975	aldehyde	deuterium
0.839757	1,1,1,3,3-pentafluoropropane	Perchlorate
0.839807	2-butoxyacetaldehyde	melamine
0.83981	cimetidine	technetium
0.839824	2,2-dichloro-1,1,1-trifluoroethane	Perchlorate
0.83983	chloroform	Perchlorate
0.839857	cyclohexane	glycolicAcid
0.839905	bunitrolol	technetium
0.839989	1,2-dichlorobenzene	glycolicAcid
0.840016	1,1,1-trichloroethane	glycolicAcid
0.84004	hexachlorobenzene	Perchlorate
0.840094	capecitabine	Nitric oxide
0.840137	phosphorothioate	p-tert-octylphenol
0.840141	Perchlorate	pyrene
0.840146	1,1,1,2-tetrafluoroethane	Perchlorate
0.840161	DDT	Perchlorate
0.840185	melamine	repaglinide
0.840224	glutathione	n-hexane
0.840238	Amphotericin B	methylmercury
0.840256	carbamate	enalapril
0.840265	deuterium	tert-amyl methyl ether
0.840363	bilignost	ethylene glycol
0.840363	bilignost	ethyleneglycol
0.840383	2-chloro-1,1,1,2-tetrafluoroethane	formaldehyde
0.840417	2,2',5,5'-tetrachlorobiphenyl	Perchlorate
0.84042	dextromethorphan	phosphorothioate
0.840523	Perchlorate	perchloroethylene
0.840621	PCB-153	Perchlorate
0.840678	bilignost	ethanolon
0.840709	PCB	Perchlorate
0.840833	benzo(a)pyrene	Perchlorate
0.840833	Benzo-a-pyrene	Perchlorate
0.840849	Perchlorate	tetrachloride
0.840867	methylmercury	PLGA
0.84098	2,2-dichloro-1,1,1-trifluoroethane	methanol
0.840989	amoxicillin	methylmercury
0.841023	isoprene	mercaptopurine
0.841052	2,2-dichloro-1,1,1-trifluoroethane	ethylene
0.841078	Nitric oxide	PLGA
0.841089	ethyl	oxytetracycline
0.841175	dibenzo[def,p]chrysene	Perchlorate
0.841222	dibromoacetic acid	methanol
0.841345	dichloromethane	glycolicAcid
0.841363	dantrolene	methylmercury
0.84139	diclofenac	melamine
0.841392	di(n-butyl) phthalate	melamine
0.841494	benzylate	methylmercury
0.841524	3,5,6-trichloro-2-pyridinol	melamine
0.841524	chloropentafluorobenzene	ethyl
0.841555	acrylamide	halothane
0.841557	carbamate	valsartan
0.841587	technetium	tyrosine
0.841606	formaldehyde	hexachlorobenzene
0.841629	amiodarone	ethylene
0.841645	glutathione	octafluoropropane
0.84174	chlorobenzene	methylmercury
0.841754	capecitabine	methylmercury
0.841767	ethylene	genistein
0.841799	acrylonitrile	ethylenedibromide
0.841818	melamine	simvastatin
0.841917	ethylene dichloride (1,2-dichloroethane)	glycolicAcid
0.841964	difluoromethane	glycolicAcid
0.842069	glycolicAcid	vinylidene chloride
0.842097	1,1-difluoroethane	glycolicAcid
0.842159	caffeine	technetium
0.842177	biphenyl	glycolicAcid
0.842178	everolimus	methylmercury
0.84232	chlorobenzene	glycolicAcid
0.842333	melamine	N-methyl pyrrolidone
0.842436	enflurane	phosphorothioate
0.842564	glycolicAcid	naphthalene
0.84271	fexofenadine	methylmercury
0.842969	1,1,1,2,2-pentafluoroethane	metformin
0.843008	carbamate	digoxin
0.843271	glycolicAcid	PFOA
0.843381	ethyl	moxalactam
0.843384	melamine	thiopental
0.843385	4,4'-methylenedianiline	carbamate
0.843422	2,4,4-trimethyl-2-pentanol	phosphorothioate
0.843426	soman	technetium
0.843473	chloral hydrate	ethylene
0.843473	lindane	metformin
0.843511	2,2-dichloro-1,1,1-trifluoroethane	formaldehyde
0.84353	chlordecone	metformin
0.843596	methylmercury	Rosuvastatin
0.843611	retinoic acid	technetium
0.843617	bromate	nonane
0.843689	barbiturate	technetium
0.843759	glycolicAcid	Terbinafine
0.843764	Bromochloromethane	metformin
0.843799	isosorbide dinitrate	nonane
0.843801	2',3'-dideoxyinosine	methylmercury
0.843803	ethylene glycol	ethylenedibromide
0.843803	ethylenedibromide	ethyleneglycol
0.843855	Fentanyl	phosphorothioate
0.843977	carbamate	paclitaxel
0.844017	glutathione	vinyl fluoride
0.844069	diisopropylfluorophosphate	melamine
0.844122	1,2-epoxy-3-butene	technetium
0.844199	Amphotericin B	Nitric oxide
0.844201	acrylonitrile	arsenic
0.844201	acrylonitrile	arsenic compound
0.844315	aflatoxin	ethyl
0.844328	deuterium	octafluoropropane
0.844424	methadone	Perchlorate
0.844568	methylmercury	mitoxantrone
0.844571	Iodomethane	tetraethylammonium ion
0.844571	methyl iodide	tetraethylammonium ion
0.844581	mercaptopurine	tetraethylammonium ion
0.8446	acrylic acid	Iodomethane
0.8446	acrylic acid	methyl iodide
0.844672	metformin	PFOA
0.844691	melamine	nelfinavir
0.844712	cotinine	melamine
0.844716	ethanolon	halothane
0.844763	carbamate	hydrocortisone
0.844896	methylmercury	Sirolimus
0.844941	methylmercury	oxytetracycline
0.844946	1Alpha,25-dihydroxyvitamin D3	methylmercury
0.844965	carbamate	zearalenone
0.844986	1,3-butadiene	coenzyme A
0.845004	carbamate	erythromycin
0.845127	BAY 60-5521	methylmercury
0.845249	ethylene	sulfamethizole
0.845364	cefazolin	ethyl
0.845404	deuterium	n-hexane
0.845418	bromate	methyl tert-butyl ether
0.845431	dantrolene	ethylene
0.845447	acetone	melamine
0.84546	gallamine	Perchlorate
0.845517	2-chloro-1,1,1,2-tetrafluoroethane	metformin
0.845581	technetium	Theophylline
0.845636	2-propanol	carbamate
0.845643	halothane	RDX
0.845644	dioxin	ethylene
0.845651	2-propanol	bilignost
0.845706	arsenic	ethylene glycol
0.845706	arsenic	ethyleneglycol
0.845706	arsenic compound	ethylene glycol
0.845706	arsenic compound	ethyleneglycol
0.845726	isoprene	PFOS
0.845727	chloroprene	RDX
0.845818	carbamate	dimethylarsinic acid
0.845839	RDX	vinyl chloride
0.845985	deuterium	ether
0.846075	2,4,4-trimethyl-2-pentanol	Perchlorate
0.846117	isosorbide dinitrate	n-decane
0.846237	methylmercury	Ritonavir
0.846285	methylmercury	zearalenone
0.846353	methylmercury	p-phenylbenzoic acid
0.846434	apicidin	methylmercury
0.846441	Nitric oxide	serotonin
0.846544	hexachlorobenzene	metformin
0.846554	ethyl	phthalate
0.846562	Perchlorate	p-tert-octylphenol
0.84663	ethyl	etoposide
0.846694	melphalan	methylmercury
0.846702	ethylene	tyrosine
0.846832	bromate	n-decane
0.846918	RDX	squalene
0.84692	RDX	styrene
0.846993	bilignost	phosphorothioate
0.847133	salicyluric acid	technetium
0.847143	methadone	technetium
0.847189	benzene	RDX
0.8472	methylmercury	pravastatin
0.847205	2,5-hexanedione	carbamate
0.847221	cocaine	melamine
0.847238	carbamate	rifampin
0.84728	isosorbide dinitrate	technetium
0.847303	carbamate	etoposide
0.847329	melamine	p-phenylbenzoic acid
0.847345	technetium	verapamil
0.847348	carbaryl	melamine
0.847377	ethyl	methotrexate
0.847399	acrylamide	ethylenedibromide
0.847458	Cyclosporine	technetium
0.847466	Nitric oxide	Sulfamethazine
0.84747	ethylene oxide	technetium
0.847512	carbamate	Fluconazole
0.847513	methylmercury	patupilone
0.847516	1,1,1,3,3-pentafluoropropane	methanol
0.84757	2,2-dichloro-1,1,1-trifluoroethane	metformin
0.847628	methylmercury	moxalactam
0.847664	dioxin	phosphorothioate
0.84769	melamine	triadimefon
0.84784	coenzyme A	technetium
0.847853	methotrexate	technetium
0.847951	Busulfan	Nitric oxide
0.848028	butyl alcohol	melamine
0.848049	glutathione	nonane
0.848074	enflurane	glycolicAcid
0.848139	metformin	PFOS
0.848169	RDX	toluene
0.848286	methylmercury	vinylidene chloride
0.848298	cimetidine	Nitric oxide
0.848332	cyclohexane	technetium
0.848336	deuterium	formaldehyde
0.848423	ethylenedibromide	RDX
0.848525	ethylene glycol	manganese
0.848525	ethyleneglycol	manganese
0.848559	ethylbenzene	RDX
0.848581	chloroethane	RDX
0.848594	capreomycin	isoprene
0.848617	Ethyl acrylate	melamine
0.848661	deuterium	methyl tert-butyl ether
0.848701	acetaldehyde	carbamate
0.848701	aldehyde	carbamate
0.848713	melamine	methyl methacrylate
0.848787	Nitric oxide	sulfamethizole
0.848798	1,1,1,2,2-pentafluoroethane	ethyl
0.848836	2,4,4-trimethyl-2-pentanol	bilignost
0.848844	m-Xylene	RDX
0.84895	ethyl	gentamicin
0.848957	dibromoacetic acid	isoprene
0.848965	Diphenyl Ether	Perchlorate
0.849004	methylmercury	mibefradil
0.849006	methylmercury	rifampin
0.849033	ethyl	lindane
0.849223	methylmercury	simvastatin
0.849246	methylmercury	ramipril
0.849266	acrylonitrile	manganese
0.849303	glycolicAcid	PFOS
0.849352	digoxin	ethylene
0.84938	1,2,4-trimethylbenzene	RDX
0.849386	lapatinib	melamine
0.849408	carbamate	ethylene oxide
0.84945	carbamate	diazinon
0.849467	PFOA	phosphorothioate
0.84949	acrylamide	arsenic
0.84949	acrylamide	arsenic compound
0.849533	2',3'-dideoxyinosine	ethyl
0.849572	glutathione	n-decane
0.849619	methanol	PCB-153
0.849774	1,2,3,5-tetramethylbenzene	RDX
0.849814	arsenic	RDX
0.849814	arsenic compound	RDX
0.84994	ethylene	Trichloroacetic acid
0.849953	Bromochloromethane	ethyl
0.849983	Iodomethane	propylene glycol
0.849983	methyl iodide	propylene glycol
0.850015	bromate	tert-amyl methyl ether
0.850039	dimethylarsinic acid	ethyl
0.850058	carbamate	tolbutamide
0.850062	ethanolon	ethylenedibromide
0.850094	carbamate	taurocholate
0.850137	bromodichloromethane	ethylene glycol
0.850137	bromodichloromethane	ethyleneglycol
0.850179	acrylonitrile	Nitric oxide
0.850251	1,1,1,3,3-pentafluoropropane	ethylene
0.850254	2-butoxyethanol	melamine
0.850306	ethylene	mitoxantrone
0.850308	ethylene	salicyluric acid
0.850346	1,4-Dioxane	melamine
0.850395	melamine	phenol
0.850427	doxorubicin	Nitric oxide
0.850467	methylmercury	sulfamethizole
0.850501	Efavirenz	ethylene
0.850509	manganese	RDX
0.850552	methylmercury	nelfinavir
0.850603	methylmercury	rosiglitazone
0.850662	bilignost	nonane
0.850705	1,1,1,3,3-pentafluoropropane	formaldehyde
0.850717	bromate	ether
0.85074	melamine	morphine
0.850755	amiodarone	phosphorothioate
0.850954	1-nitropyrene	melamine
0.851031	2,2,4-trimethylpentane	deuterium
0.851199	acrylonitrile	deuterium
0.851248	acetone	Iodomethane
0.851248	acetone	methyl iodide
0.851314	chlortetracycline	Nitric oxide
0.851334	3,5,6-trichloro-2-pyridinol	ethylene
0.85137	biperiden	phosphorothioate
0.851449	bromodichloromethane	RDX
0.851477	PFOS	tetraethylammonium ion
0.851601	melamine	oxycodone
0.851644	acrylonitrile	chlordecone
0.851645	mitoxantrone	Nitric oxide
0.851716	acetaminophen	technetium
0.851732	doxycycline	methylmercury
0.851811	1,1,1,3,3-pentafluoropropane	metformin
0.85184	carbamate	glucuronide
0.851905	acrylonitrile	dibromoacetic acid
0.851913	phenol	technetium
0.851938	carbamate	docetaxel
0.851963	isoprene	PFOA
0.852012	arsenic	ethanolon
0.852012	arsenic compound	ethanolon
0.852058	2,2,4-trimethylpentane	mercaptopurine
0.852107	carbamate	ethylene glycol ethyl ether
0.852224	cyclohexane	RDX
0.852245	capreomycin	tetraethylammonium ion
0.852401	ethylene	glycyrrhizic acid
0.852424	1,3-butadiene	Rhein
0.852457	glutathione	halothane
0.852461	acrylonitrile	bromodichloromethane
0.852511	ethylene	ethylene glycol
0.852511	ethylene	ethyleneglycol
0.852537	methyl parathion	technetium
0.852646	ethylene glycol monomethyl ether	Nitric oxide
0.852798	acrylamide	manganese
0.852926	formaldehyde	PCB-153
0.852947	1,3-butadiene	iodopyracet
0.85297	dichloroacetic acid	ethylene
0.853024	ethylene	PCB-153
0.853032	docetaxel	methylmercury
0.853114	propofol	technetium
0.853212	chloropentafluorobenzene	RDX
0.853226	ethyl	M79175
0.853347	chlordecone	Perchlorate
0.853499	biperiden	methylmercury
0.853529	2-chloro-1,1,1,2-tetrafluoroethane	ethyl
0.853542	chloropentafluorobenzene	ethylene glycol
0.853542	chloropentafluorobenzene	ethyleneglycol
0.853564	metformin	PCB-153
0.853585	carbamate	oseltamivir
0.85368	dextromethorphan	Perchlorate
0.853725	melamine	rosiglitazone
0.853773	Hydroquinone	Nitric oxide
0.853836	carbamate	M79175
0.853854	melamine	Ritonavir
0.85386	lorazepam	melamine
0.853887	RDX	Terbinafine
0.85391	nicotine	phosphorothioate
0.853993	acetaldehyde	PFOS
0.853993	aldehyde	PFOS
0.854012	methanol	tetrachloride
0.854023	Fentanyl	Perchlorate
0.854093	1,3-butadiene	halothane
0.854165	bisoprolol	technetium
0.854181	dioxin	glycolicAcid
0.854274	ethylene	zidovudine
0.854308	Atorvastatin	melamine
0.854403	1,1,1,2,2-pentafluoroethane	RDX
0.854436	2-propanol	Iodomethane
0.854436	2-propanol	methyl iodide
0.85446	mercaptopurine	n-hexane
0.854515	melamine	valnemulin
0.854523	Hydroquinone	technetium
0.854573	enflurane	methanol
0.854574	carbamate	oxime
0.854613	acrylic acid	bilignost
0.854669	ethylene dichloride (1,2-dichloroethane)	methylmercury
0.854673	diazinon	technetium
0.854677	dibromoacetic acid	tetraethylammonium ion
0.85477	atrazine	carbamate
0.854796	bilignost	n-decane
0.854827	Bromochloromethane	RDX
0.854884	lindane	RDX
0.854891	chlorzoxazone	ethylene
0.854899	melamine	pilocarpine
0.854914	glycolicAcid	Tamoxifen
0.854933	enflurane	formaldehyde
0.854975	ethanolon	manganese
0.855018	Nitric oxide	Rhein
0.855026	enflurane	ethyl
0.855054	ethyl	hexachlorobenzene
0.855072	cocaine	methylmercury
0.855084	acrylamide	bromodichloromethane
0.855202	1,3-butadiene	barbiturate
0.855255	isosorbide dinitrate	vinyl chloride
0.855369	Iodomethane	methoxyacetic acid
0.855369	methoxyacetic acid	methyl iodide
0.855371	2-chloro-1,1,1,2-tetrafluoroethane	RDX
0.855405	methylmercury	phenytoin
0.855418	ethylenedibromide	glutathione
0.855445	mercaptopurine	octafluoropropane
0.855453	ethyl	genistein
0.855471	chloroprene	isosorbide dinitrate
0.855702	acetaldehyde	PFOA
0.855702	aldehyde	PFOA
0.855762	ethylene	morphine
0.855829	1,3-butadiene	temozolomide
0.855843	carbamate	dichloroacetic acid
0.855856	1,1,1,2-tetrafluoroethane	methanol
0.855904	caffeine	carbamate
0.855905	bromate	formaldehyde
0.855929	hexachlorobenzene	RDX
0.85596	chloroprene	glutathione
0.855966	Atorvastatin	methylmercury
0.856005	methanol	PCB
0.856025	acetaldehyde	halothane
0.856025	aldehyde	halothane
0.856061	phosphorothioate	propofol
0.85612	glutathione	vinyl chloride
0.856159	Fluconazole	methylmercury
0.85617	dibenzofuran	phosphorothioate
0.856203	2,2-dichloro-1,1,1-trifluoroethane	RDX
0.856282	technetium	tetrahydrofuran
0.856391	melamine	telithromycin
0.856416	oseltamivir	technetium
0.856479	amiodarone	glycolicAcid
0.856512	metformin	tetrachloride
0.856652	1,4-Dioxane	technetium
0.856848	acrylonitrile	carbamate
0.856849	arsenic	glutathione
0.856849	arsenic compound	glutathione
0.85687	1,1,1,2,2-pentafluoroethane	ethylene glycol
0.85687	1,1,1,2,2-pentafluoroethane	ethyleneglycol
0.856883	PFOS	phosphorothioate
0.856943	coenzyme A	isoprene
0.856944	isosorbide dinitrate	squalene
0.856945	bromodichloromethane	ethanolon
0.856953	glycolicAcid	hexamethyldisiloxane
0.857074	glutathione	styrene
0.857098	glutathione	squalene
0.857111	isosorbide dinitrate	methyl tert-butyl ether
0.85716	biphenyl	RDX
0.857161	2,2-dichloro-1,1,1-trifluoroethane	ethyl
0.857161	carbofuran	melamine
0.8572	benzoic acid	technetium
0.857208	Cyclosporine	melamine
0.857231	carbamate	hexobarbital
0.857232	levofloxacin	melamine
0.857264	isosorbide dinitrate	styrene
0.857287	ethylene glycol	lindane
0.857287	ethyleneglycol	lindane
0.85731	1,1-difluoroethane	RDX
0.857328	glycolicAcid	tert-amyl methyl ether
0.857349	molinate	phosphorothioate
0.857363	1,1,1,3,3-pentafluoropropane	RDX
0.857364	benzene	glutathione
0.857425	1,1,1,2-tetrafluoroethane	metformin
0.857427	ketamine	methylmercury
0.857471	ethanol	halothane
0.857476	benzene	isosorbide dinitrate
0.857578	amiodarone	ethyl
0.857587	PFOA	tetraethylammonium ion
0.857608	Bromochloromethane	ethylene glycol
0.857608	Bromochloromethane	ethyleneglycol
0.857676	formaldehyde	tetrachloride
0.857729	carbamate	pravastatin
0.85775	grepafloxacin	melamine
0.857755	glutathione	manganese
0.857779	bilignost	butyl alcohol
0.857782	bilignost	vinyl acetate
0.857786	metformin	PCB
0.85779	phosphorothioate	retinoic acid
0.857793	di(n-butyl) phthalate	technetium
0.857816	melamine	Rivaroxaban
0.857819	melamine	warfarin
0.857829	carbamate	Rosuvastatin
0.857829	ethyl	tyrosine
0.857994	chloral hydrate	ethyl
0.858013	difluoromethane	RDX
0.858018	dantrolene	ethyl
0.858056	everolimus	melamine
0.858058	carbamate	pyrimidine
0.858137	acrylamide	PFOA
0.858167	ethyl	sulfamethizole
0.858172	acrylonitrile	chloropentafluorobenzene
0.85823	PCB-153	RDX
0.858253	mercaptopurine	vinyl fluoride
0.858288	glutathione	toluene
0.858295	atrazine	technetium
0.858553	domoic acid	technetium
0.858587	ethylene	tetrachloride
0.858599	melamine	Sirolimus
0.858613	chlordecone	ethylene glycol
0.858613	chlordecone	ethyleneglycol
0.858614	Nitric oxide	olaquindox
0.858619	dantrolene	Nitric oxide
0.858638	ethylbenzene	glutathione
0.858672	bromodichloromethane	glutathione
0.858715	Iodomethane	methyl tert-butyl ether
0.858715	methyl iodide	methyl tert-butyl ether
0.858723	glycyrrhizic acid	methylmercury
0.858725	chloroethane	glutathione
0.85875	2,2,4-trimethylpentane	capreomycin
0.858791	ethylene	phenolsulfonphthalein
0.8588	glycolicAcid	methyl tert-butyl ether
0.858817	naphthalene	RDX
0.85888	aprepitant	ethylene
0.858893	bromate	vinyl chloride
0.85892	glutathione	m-Xylene
0.859031	isosorbide dinitrate	toluene
0.859055	methyl tert-butyl ether	RDX
0.85906	RDX	tert-amyl methyl ether
0.859066	phosphorothioate	pyridalyl
0.859074	2-chloro-1,1,1,2-tetrafluoroethane	ethylene glycol
0.859074	2-chloro-1,1,1,2-tetrafluoroethane	ethyleneglycol
0.859098	isosorbide dinitrate	tert-amyl methyl ether
0.859118	melamine	moxifloxacin
0.859155	anecortave	melamine
0.859196	chlorpyrifos	melamine
0.859202	chlorobenzene	RDX
0.85921	1,1,1,2-tetrafluoroethane	RDX
0.859245	carbamate	nifedipine
0.85925	celecoxib	melamine
0.859282	acrylamide	chloropentafluorobenzene
0.859307	RDX	tetrachloride
0.859424	1,2,4-trimethylbenzene	glutathione
0.859445	PCB	RDX
0.859523	melamine	patupilone
0.859551	2,2,4-trimethylpentane	Iodomethane
0.859551	2,2,4-trimethylpentane	methyl iodide
0.859554	bromate	chloroprene
0.859593	iodopyracet	melamine
0.859636	chloroethane	isosorbide dinitrate
0.8597	ethyl	ethylene glycol
0.8597	ethyl	ethyleneglycol
0.85971	benzoic acid	carbamate
0.85974	bilignost	ethylene glycol monomethyl ether
0.859755	ethylene	metformin
0.859773	1,1,1,2-tetrafluoroethane	formaldehyde
0.85979	permethrin	phosphorothioate
0.85979	phosphorothioate	trans-permethrin
0.859791	1,2,3,5-tetramethylbenzene	glutathione
0.859821	RDX	vinylidene chloride
0.859839	ether	Iodomethane
0.859839	ether	methyl iodide
0.859843	1,3-butadiene	doxorubicin
0.859853	ethylene glycol	hexachlorobenzene
0.859853	ethyleneglycol	hexachlorobenzene
0.859882	ethylbenzene	isosorbide dinitrate
0.859888	ethanol	Nitric oxide
0.859903	1-nitropyrene	ethylene
0.859913	formaldehyde	PCB
0.860137	isosorbide dinitrate	m-Xylene
0.860142	perchloroethylene	RDX
0.860184	ethylene	lorazepam
0.860205	melamine	vinyl acetate
0.860211	methylmercury	paclitaxel
0.860213	diacetyl	Nitric oxide
0.860227	dextromethorphan	methylmercury
0.860326	dextromethorphan	glycolicAcid
0.860359	acrylamide	PFOS
0.860388	ethanol	PFOS
0.860447	ethylene dichloride (1,2-dichloroethane)	RDX
0.860498	2,2',5,5'-tetrachlorobiphenyl	RDX
0.860504	domoic acid	ethylene
0.860516	lidocaine	phosphorothioate
0.860526	chloropentafluorobenzene	glutathione
0.860608	methanol	perchloroethylene
0.860686	chloropentafluorobenzene	ethanolon
0.860725	metformin	perchloroethylene
0.860785	chloroform	RDX
0.860834	coenzyme A	tetraethylammonium ion
0.860851	DDT	RDX
0.860873	2,2-dichloro-1,1,1-trifluoroethane	ethylene glycol
0.860873	2,2-dichloro-1,1,1-trifluoroethane	ethyleneglycol
0.86092	ethylene	olaquindox
0.86092	dibenzo[def,p]chrysene	RDX
0.860928	capreomycin	n-hexane
0.861003	1,2,4-trimethylbenzene	isosorbide dinitrate
0.861016	dichloromethane	RDX
0.861049	Nitric oxide	zidovudine
0.861059	acrylamide	chlordecone
0.861117	1,3-butadiene	doxycycline
0.861121	ethylene glycol	PFOA
[truncated: 44,942 more rows]
