# Supplementary material for: Developing a Physiologically-Based Pharmacokinetic Model Knowledgebase in Support of Provisional Model Construction
Source: PLoS Comput Biol. 2016 Feb 12;12(2):e1004495. doi: 10.1371/journal.pcbi.1004495 (PMC4752336; doi:10.1371/journal.pcbi.1004495)
Supplement: S6 Table — (XLSX) [file pcbi.1004495.s006.xlsx]

## Sheet: Sheet1
	1	ethylbenzene				1	gefitinib
1	0.999998	m-Xylene			1	0.999937	itraconazole
2	0.999992	1,2,4-trimethylbenzene			2	0.999896	quinidine
3	0.999984	toluene			3	0.999787	ketoconazole
4	0.999976	1,2,3,5-tetramethylbenzene			4	0.999701	chlorfenvinphos
5	0.999941	styrene			5	0.999638	buprenorphine
6	0.999929	chloroethane			6	0.9996	cocaine
7	0.999928	benzene			7	0.999598	diclofenac
8	0.999928	Terbinafine			8	0.999574	3,3'-diindolylmethane
9	0.9999	squalene			9	0.999571	dihydrotestosterone
10	0.999836	chloroprene			10	0.999467	nelfinavir
11	0.999721	vinyl chloride			11	0.99943	simvastatin
12	0.999387	cyclohexane			12	0.999362	Diazepam
13	0.998643	n-decane			13	0.99934	progesterone
14	0.998531	hexamethyldisiloxane			14	0.999329	ketamine
15	0.99843	methadone			15	0.999314	penem
16	0.998207	nonane			16	0.999287	Atorvastatin
17	0.997947	gallamine			17	0.999275	lapatinib
18	0.99789	Tamoxifen			18	0.999161	triazolam
19	0.997663	p-tert-octylphenol			19	0.999138	rosiglitazone
20	0.997526	biphenyl			20	0.999119	mibefradil
21	0.997104	1,1-difluoroethane			21	0.999103	p-phenylbenzoic acid
22	0.996283	Diphenyl Ether			22	0.999093	warfarin
23	0.996188	vinyl fluoride			23	0.999088	levofloxacin
24	0.996085	naphthalene			24	0.99899	anecortave
25	0.996032	Fentanyl			25	0.99895	1Alpha,25-dihydroxyvitamin D3
26	0.995993	difluoromethane			26	0.998915	fexofenadine
27	0.995632	propofol			27	0.998884	Ritonavir
28	0.995543	retinoic acid			28	0.998833	codeine
29	0.995294	n-hexane			29	0.998707	Rivaroxaban
30	0.995241	chlorobenzene			30	0.998704	estradiol
31	0.995199	octafluoropropane			31	0.998689	chlorpyrifos
32	0.995111	nicotine			32	0.998679	grepafloxacin
33	0.994928	lidocaine			33	0.99866	repaglinide
34	0.994701	molinate			34	0.998598	patupilone
35	0.994442	tert-amyl methyl ether			35	0.998589	matrine
36	0.994239	2,2,4-trimethylpentane			36	0.998563	trans-permethrin
37	0.994162	soman			37	0.998563	permethrin
38	0.994139	tetrahydrofuran			38	0.998533	carbaryl
39	0.994094	verapamil			39	0.998514	Sirolimus
40	0.994067	dihydropyridine			40	0.998514	midazolam
41	0.993974	vinylidene chloride			41	0.998459	cilostazol
42	0.992537	ethylene dichloride (1,2-dichloroethane)			42	0.998408	melphalan
43	0.992322	methyl tert-butyl ether			43	0.998361	everolimus
44	0.99226	2,4,4-trimethyl-2-pentanol			44	0.998344	diltiazem
45	0.991796	ether			45	0.99829	apicidin
46	0.990989	1,2-epoxy-3-butene			46	0.998127	voriconazole
47	0.990793	biperiden			47	0.998088	ramipril
48	0.990581	tetraethylammonium ion			48	0.998084	phenytoin
49	0.990422	dichloromethane			49	0.998071	propranolol
50	0.990377	dextromethorphan			50	0.998066	telithromycin
51	0.990203	furan			51	0.998058	oxycodone
52	0.989212	isoprene			52	0.998018	dibenzofuran
53	0.98905	bisoprolol			53	0.997946	glibenclamide
54	0.988726	diltiazem			54	0.997891	monensin
55	0.988405	N-methyl pyrrolidone			55	0.997887	carbofuran
56	0.988029	di(n-butyl) phthalate			56	0.997789	triadimefon
57	0.987986	propranolol			57	0.997617	cotinine
58	0.987929	thiopental			58	0.9976	valnemulin
59	0.987821	2-butoxyacetaldehyde			59	0.997574	deltamethrin
60	0.987383	bisphenol A			60	0.997477	celecoxib
61	0.987181	mibefradil			61	0.997399	pilocarpine
62	0.987139	1Alpha,25-dihydroxyvitamin D3			62	0.997393	bisphenol A
63	0.986829	diisopropylfluorophosphate			63	0.997205	moxifloxacin
64	0.986684	trans-permethrin			64	0.997194	biperiden
65	0.986684	permethrin			65	0.997144	lorazepam
66	0.986416	1,2-dichlorobenzene			66	0.996998	pyridalyl
67	0.986332	ketamine			67	0.996995	1-nitropyrene
68	0.986091	fexofenadine			68	0.99691	aprepitant
69	0.985789	phenol			69	0.996832	1-hydroxypyrene
70	0.985537	Diazepam			70	0.996818	clarithromycin
71	0.985496	1,1,1-trichloroethane			71	0.996806	benzylate
72	0.985284	repaglinide			72	0.996738	topotecan
73	0.985274	cotinine			73	0.996604	morphine
74	0.985156	1,4-Dioxane			74	0.996415	florfenicol
75	0.98513	1,1,1-trifluoroethane			75	0.996304	tulathromycin
76	0.985087	2-butoxyethanol			76	0.996256	diisopropylfluorophosphate
77	0.984279	triadimefon			77	0.99618	zearalenone
78	0.984184	dibenzofuran			78	0.99615	valsartan
79	0.983799	progesterone			79	0.99614	enalapril
80	0.983715	Cyclosporine			80	0.996026	paclitaxel
81	0.983581	Ethyl acrylate			81	0.995914	3,5,6-trichloro-2-pyridinol
82	0.983505	methyl methacrylate			82	0.995882	erythromycin
83	0.983394	1,3-butadiene			83	0.995852	dextromethorphan
84	0.983216	carbaryl			84	0.995816	rifampin
85	0.983163	Trichloroethylene			85	0.995652	phenolsulfonphthalein
86	0.982915	ketoconazole			86	0.995624	di(n-butyl) phthalate
87	0.982739	simvastatin			87	0.995615	4,4'-methylenedianiline
88	0.982451	1,1-dichloro-1-fluoroethane			88	0.995542	Fluconazole
89	0.982415	quinidine			89	0.995484	chlorzoxazone
90	0.982352	butyl alcohol			90	0.995302	1,4-Dioxane
91	0.982325	chlorfenvinphos			91	0.994998	Efavirenz
92	0.982007	pilocarpine			92	0.994907	hydrocortisone
93	0.981982	valnemulin			93	0.994879	bisoprolol
94	0.981882	itraconazole			94	0.994812	docetaxel
95	0.981667	p-phenylbenzoic acid			95	0.994698	Trichloroacetic acid
96	0.98154	nelfinavir			96	0.994662	molinate
97	0.980876	pyrene			97	0.994584	glucuronide
98	0.980369	bunitrolol			98	0.994512	tolbutamide
99	0.980362	carbofuran			99	0.994494	phenol
100	0.980357	midazolam			100	0.99431	nicotine
101	0.980281	telithromycin			101	0.994003	tetrahydrofuran
102	0.980261	matrine			102	0.993914	taurocholate
103	0.980008	p,p'-DDE			103	0.993767	Rosuvastatin
104	0.979864	gefitinib			104	0.993731	pravastatin
105	0.979525	cocaine			105	0.993685	Fentanyl
106	0.979427	Ritonavir			106	0.993433	Cyclosporine
107	0.979128	3,3'-diindolylmethane			107	0.993429	nifedipine
108	0.978762	everolimus			108	0.993238	oxime
109	0.978454	dihydrotestosterone			109	0.993154	diazinon
110	0.978429	rosiglitazone			110	0.993135	Diphenyl Ether
111	0.978147	buprenorphine			111	0.993118	digoxin
112	0.978083	acetone			112	0.99307	hexobarbital
113	0.977956	Sirolimus			113	0.992957	atrazine
114	0.9779	vinyl acetate			114	0.992931	chloral hydrate
115	0.977497	2,5-hexanedione			115	0.99287	oseltamivir
116	0.977398	Benzo-a-pyrene			116	0.99286	BAY 60-5521
117	0.977398	benzo(a)pyrene			117	0.992765	propofol
118	0.97707	chloroform			118	0.992587	1,2-epoxy-3-butene
119	0.976961	patupilone			119	0.992486	verapamil
120	0.976872	DDT			120	0.99238	1,1,1-trichloroethane
121	0.976773	Atorvastatin			121	0.992327	1,2-dichlorobenzene
122	0.976407	melphalan			122	0.992241	1,1,1-trifluoroethane
123	0.976152	triazolam			123	0.992144	dichloromethane
124	0.975925	apicidin			124	0.992087	Trichloroethylene
125	0.975609	tulathromycin			125	0.992049	benzoic acid
126	0.975274	pyridalyl			126	0.99195	1,1-dichloro-1-fluoroethane
127	0.975226	clarithromycin			127	0.991885	Milrinone
128	0.975214	2,2',5,5'-tetrachlorobiphenyl			128	0.991836	ethylene oxide
129	0.974862	dibenzo[def,p]chrysene			129	0.991814	dichloroacetic acid
130	0.974772	ethylene oxide			130	0.991699	ethylene dichloride (1,2-dichloroethane)
131	0.974473	ethylene glycol ethyl ether			131	0.991654	pyrene
132	0.974356	enalapril			132	0.991594	soman
133	0.974218	diclofenac			133	0.991424	p,p'-DDE
134	0.973849	diazinon			134	0.991342	amoxicillin
135	0.973726	ramipril			135	0.991336	bunitrolol
136	0.97368	warfarin			136	0.991161	vinylidene chloride
137	0.973446	perchloroethylene			137	0.991128	N-methyl pyrrolidone
138	0.973416	4,4'-methylenedianiline			138	0.99104	retinoic acid
139	0.973333	2-propanol			139	0.99086	Benzo-a-pyrene
140	0.973254	valsartan			140	0.99086	benzo(a)pyrene
141	0.973014	anecortave			141	0.990795	chloroform
142	0.972979	pyrimidine			142	0.990784	phenobarbital
143	0.972721	1-hydroxypyrene			143	0.990766	dioxin
144	0.972567	caffeine			144	0.990741	DDT
145	0.972536	penem			145	0.990525	chlorobenzene
146	0.972334	levofloxacin			146	0.990472	amiodarone
147	0.972224	benzylate			147	0.990308	furan
148	0.972097	codeine			148	0.990276	Tamoxifen
149	0.971706	lapatinib			149	0.990233	2,2',5,5'-tetrachlorobiphenyl
150	0.971462	oseltamivir			150	0.990181	paraoxon
151	0.971348	phenytoin			151	0.99017	caffeine
152	0.970922	tolbutamide			152	0.990156	dibenzo[def,p]chrysene
153	0.97088	cilostazol			153	0.990118	lidocaine
154	0.97081	estradiol			154	0.990058	dimethylarsinic acid
155	0.970775	erythromycin			155	0.990021	aflatoxin
156	0.970463	PCB			156	0.989964	naphthalene
157	0.970443	atrazine			157	0.989887	acetaminophen
158	0.970421	deltamethrin			158	0.989757	dihydropyridine
159	0.970205	1,1,1,2-tetrafluoroethane			159	0.989727	M79175
160	0.969592	chlorpyrifos			160	0.989717	perchloroethylene
161	0.96907	Rivaroxaban			161	0.989684	difluoromethane
162	0.968922	tetrachloride			162	0.989174	etoposide
163	0.968881	grepafloxacin			163	0.988976	capecitabine
164	0.968769	glucuronide			164	0.988876	endosulfan
165	0.968465	glibenclamide			165	0.988855	1,1-difluoroethane
166	0.968134	benzoic acid			166	0.988839	methadone
167	0.968092	hexobarbital			167	0.988749	PLGA
168	0.968077	zearalenone			168	0.988711	PCB
169	0.967542	voriconazole			169	0.988653	1,1,1,2-tetrafluoroethane
170	0.96741	monensin			170	0.988599	enflurane
171	0.966951	ethyl			171	0.988588	glycyrrhizic acid
172	0.966212	PCB-153			172	0.988501	biphenyl
173	0.9659	rifampin			173	0.988268	tetrachloride
174	0.965598	oxycodone			174	0.987703	Amphotericin B
175	0.965082	aprepitant			175	0.987547	Busulfan
176	0.964807	1,1,1,3,3-pentafluoropropane			176	0.987322	genistein
177	0.964687	acetaminophen			177	0.987214	Sulfamethazine
178	0.964611	ethylene glycol monomethyl ether			178	0.987131	serotonin
179	0.963941	Milrinone			179	0.98711	PCB-153
180	0.963929	aldehyde			180	0.987076	thiopental
181	0.963929	acetaldehyde			181	0.986509	1,1,1,3,3-pentafluoropropane
182	0.963598	topotecan			182	0.986348	cimetidine
183	0.963366	celecoxib			183	0.985866	Hydroquinone
184	0.96302	paclitaxel			184	0.985311	gallamine
185	0.962955	nifedipine			185	0.984611	2,2-dichloro-1,1,1-trifluoroethane
186	0.962744	Fluconazole			186	0.984398	2-butoxyethanol
187	0.962554	1-nitropyrene			187	0.984355	2,5-hexanedione
188	0.962235	moxifloxacin			188	0.984089	pyrimidine
189	0.962226	lorazepam			189	0.984075	hexachlorobenzene
190	0.96201	Efavirenz			190	0.984064	p-tert-octylphenol
191	0.961918	Rosuvastatin			191	0.983959	cyclohexane
192	0.961836	dioxin			192	0.983758	mitoxantrone
193	0.961678	cimetidine			193	0.983686	2-chloro-1,1,1,2-tetrafluoroethane
194	0.961659	docetaxel			194	0.983677	sulfamethizole
195	0.961027	diacetyl			195	0.983381	2-butoxyacetaldehyde
196	0.960599	pravastatin			196	0.983354	cefazolin
197	0.96057	morphine			197	0.983164	olaquindox
198	0.960397	florfenicol			198	0.983125	Theophylline
199	0.960145	2,2-dichloro-1,1,1-trifluoroethane			199	0.982817	Bromochloromethane
200	0.95999	paraoxon			200	0.982627	lindane
201	0.959868	3,5,6-trichloro-2-pyridinol			201	0.982485	iodopyracet
202	0.959588	amiodarone			202	0.982471	1,1,1,2,2-pentafluoroethane
203	0.959134	phenobarbital			203	0.981926	Terbinafine
204	0.959001	BAY 60-5521			204	0.981508	zidovudine
205	0.958987	hexachlorobenzene			205	0.980958	dantrolene
206	0.958711	ethylene			206	0.980916	1,2,3,5-tetramethylbenzene
207	0.958556	enflurane			207	0.980851	domoic acid
208	0.958159	2-chloro-1,1,1,2-tetrafluoroethane			208	0.980732	methyl parathion
209	0.957836	phenolsulfonphthalein			209	0.980538	chloropentafluorobenzene
210	0.957525	hydrocortisone			210	0.980496	1,2,4-trimethylbenzene
211	0.956857	chlorzoxazone			211	0.979947	m-Xylene
212	0.956533	amoxicillin			212	0.979864	ethylbenzene
213	0.956382	ethanol			213	0.979675	chloroethane
214	0.95617	Bromochloromethane			214	0.979632	hexamethyldisiloxane
215	0.955673	lindane			215	0.979227	toluene
216	0.955536	1,1,1,2,2-pentafluoroethane			216	0.979013	Ethyl acrylate
217	0.955382	taurocholate			217	0.978999	methyl methacrylate
218	0.954816	oxime			218	0.978698	chlordecone
219	0.954306	Trichloroacetic acid			219	0.978515	bromodichloromethane
220	0.953133	Busulfan			220	0.97843	dimethylsulfate
221	0.95287	acrylonitrile			221	0.978378	2',3'-dideoxyinosine
222	0.952366	Hydroquinone			222	0.978254	ethylene glycol ethyl ether
223	0.951438	chloropentafluorobenzene			223	0.978208	benzene
224	0.950881	digoxin			224	0.978105	styrene
225	0.950649	capecitabine			225	0.977731	squalene
226	0.950422	PLGA			226	0.977219	manganese
227	0.949962	Theophylline			227	0.977048	moxalactam
228	0.949652	dichloroacetic acid			228	0.976999	chloroprene
229	0.949513	chloral hydrate			229	0.976875	2,4-toluenediamine
230	0.949137	Sulfamethazine			230	0.976696	vinyl chloride
231	0.948256	Amphotericin B			231	0.976455	chlortetracycline
232	0.947602	serotonin			232	0.975993	butyl alcohol
233	0.947456	bromodichloromethane			233	0.975641	doxorubicin
234	0.946059	dimethylsulfate			234	0.975459	arsenic compound
235	0.945999	endosulfan			235	0.975459	arsenic
236	0.945829	2,4-toluenediamine			236	0.975295	oxytetracycline
237	0.945006	glycyrrhizic acid			237	0.975124	gentamicin
238	0.944901	manganese			238	0.975022	vinyl acetate
239	0.942953	M79175			239	0.974872	diacetyl
240	0.942806	dimethylarsinic acid			240	0.974477	ethylenedibromide
241	0.942027	aflatoxin			241	0.973374	dibromoacetic acid
242	0.941579	olaquindox			242	0.973211	salicyluric acid
243	0.941243	methyl parathion			243	0.972829	2,4,4-trimethyl-2-pentanol
244	0.941192	arsenic compound			244	0.972716	doxycycline
245	0.941192	arsenic			245	0.972045	Rhein
246	0.940923	chlordecone			246	0.972013	sulforaphane
247	0.940711	sulforaphane			247	0.971723	ethylene glycol monomethyl ether
248	0.940645	etoposide			248	0.971332	halothane
249	0.94023	genistein			249	0.970563	PFOA
250	0.939743	ethylenedibromide			250	0.970379	n-decane
251	0.938945	domoic acid			251	0.969808	tyrosine
252	0.938461	mitoxantrone			252	0.96909	2-propanol
253	0.937323	zidovudine			253	0.969007	PFOS
254	0.936745	sulfamethizole			254	0.968685	nonane
255	0.935661	acrylic acid			255	0.968177	methotrexate
256	0.934301	halothane			256	0.967763	5-fluorouracil
257	0.93376	dantrolene			257	0.967523	tert-amyl methyl ether
258	0.933344	diethanolamine			258	0.967132	acetone
259	0.932156	cefazolin			259	0.965577	ether
260	0.931043	formaldehyde			260	0.963932	methyl tert-butyl ether
261	0.930524	methoxyacetic acid			261	0.96387	phthalate
262	0.927936	2',3'-dideoxyinosine			262	0.963605	diethanolamine
263	0.927391	salicyluric acid			263	0.96306	vinyl fluoride
264	0.927197	propylene glycol			264	0.960525	octafluoropropane
265	0.926796	iodopyracet			265	0.960515	methoxyacetic acid
266	0.92439	moxalactam			266	0.959916	n-hexane
267	0.924356	gentamicin			267	0.958879	barbiturate
268	0.922672	tyrosine			268	0.958115	acrylic acid
269	0.92175	oxytetracycline			269	0.957439	propylene glycol
270	0.919673	chlortetracycline			270	0.95736	2,2,4-trimethylpentane
271	0.918647	methanol			271	0.956166	methyl iodide
272	0.918521	PFOA			272	0.956166	Iodomethane
273	0.917696	doxorubicin			273	0.955736	coenzyme A
274	0.917082	methotrexate			274	0.955166	ethanol
275	0.91544	acrylamide			275	0.953963	aldehyde
276	0.915335	doxycycline			276	0.953963	acetaldehyde
277	0.913702	dibromoacetic acid			277	0.951015	temozolomide
278	0.91338	PFOS			278	0.949806	tetraethylammonium ion
279	0.912873	phthalate			279	0.94784	bilignost
280	0.911395	Rhein			280	0.947249	bromate
281	0.911	5-fluorouracil			281	0.946414	isoprene
282	0.909284	methyl iodide			282	0.943334	capreomycin
283	0.909284	Iodomethane			283	0.942102	mercaptopurine
284	0.906277	ethanolon			284	0.941086	acrylonitrile
285	0.900992	barbiturate			285	0.940542	acrylamide
286	0.895274	temozolomide			286	0.939431	ethanolon
287	0.893941	coenzyme A			287	0.935687	isosorbide dinitrate
288	0.892791	ethyleneglycol			288	0.935173	1,3-butadiene
289	0.892791	ethylene glycol			289	0.932572	ethyleneglycol
290	0.889611	metformin			290	0.932572	ethylene glycol
291	0.881101	capreomycin			291	0.924399	metformin
292	0.879479	bilignost			292	0.924398	glutathione
293	0.876461	mercaptopurine			293	0.923189	formaldehyde
294	0.865888	bromate			294	0.922467	methanol
295	0.859882	isosorbide dinitrate			295	0.917486	RDX
296	0.858638	glutathione			296	0.907457	ethyl
297	0.848559	RDX			297	0.901909	technetium
298	0.838582	glycolicAcid			298	0.900423	glycolicAcid
299	0.831686	technetium			299	0.897262	Perchlorate
300	0.814458	Perchlorate			300	0.894936	ethylene
301	0.805677	phosphorothioate			301	0.88551	phosphorothioate
302	0.790099	deuterium			302	0.866296	methylmercury
303	0.785139	methylmercury			303	0.835358	melamine
304	0.752111	melamine			304	0.795214	carbamate
305	0.717117	carbamate			305	0.75454	Nitric oxide
306	0.686932	Nitric oxide			306	0.6791	deuterium
