# Supplementary material for: Developing a Physiologically-Based Pharmacokinetic Model Knowledgebase in Support of Provisional Model Construction
Source: PLoS Comput Biol. 2016 Feb 12;12(2):e1004495. doi: 10.1371/journal.pcbi.1004495 (PMC4752336; doi:10.1371/journal.pcbi.1004495)
Supplement: S7 Table — (XLSX) [file pcbi.1004495.s007.xlsx]

## Sheet: ethylbenzene
time	experimental			ethylbenzene	time	model	experimental			xyline	time	model	experimental			toluine	time	model	experimental			benzene	time	model	experimental				time	model	experimental				time	model	experimental
4.1082	2.0149				4.0947	2.2024	2.0149				4.071	1.5495	2.0149				4.0397	1.7462	2.0149				4.0448	1.7741	2.0149				4.0528	1.8275	2.0149				4.027	52.8755	2.0149
4.5016	1.2988				4.5083	1.2203	1.2988				4.547	0.7312	1.2988				4.513	0.686	1.2988				4.5152	0.5892	1.2988				4.5317	0.2632	1.2988				4.5	47.9754	1.2988
5.0009	0.8848				5.04	0.8072	0.8848				5.0229	0.55	0.8848				5.0455	0.4139	0.8848				5.0443	0.3455	0.8848				5.0105	0.0597	0.8848				5	44.4112	0.8848
5.4998	0.5706				5.5127	0.6327	0.5706				5.4989	0.3945	0.5706				5.5187	0.3294	0.5706				5.5146	0.2514	0.5706				5.4894	0.0148	0.5706				5.5	41.1117	0.5706
6.0078	0.3817				5.9854	0.5027	0.3817				6.0344	0.3157	0.3817				5.992	0.2592	0.3817				5.9849	0.1797	0.3817				6.0281	0.0030236	0.3817				6	38.0574	0.3817
				fold change		0.914866						1.30035						1.15388	1					1.13573	1					1.10254	1					26.2422	1
				exp is 1		1.06433						1.77626						1.89329	1					2.20434	1					4.93465	1					36.9383	1
						1.09613						1.60873						2.13771	1					2.56093	1					14.8208	1					50.1935	1
						0.901849						1.44639						1.73224	1					2.26969	1					38.5541	1					72.0499	1
						0.7593						1.20906						1.47261	1					2.1241	1					126.24	1					99.705	1
				(ob-exp) squre /1		0.00724787						0.0902131						0.0236781						0.0184228						0.0105154						637.171
						0.00413815						0.602577						0.797975						1.45045						15.4815						1291.56
						0.0092419						0.370549						1.29439						2.43649						191.014						2420
						0.00963358						0.199262						0.536176						1.61211						1410.31						5048.1
						0.0579366						0.0437058						0.223358						1.26359						15685.1						9742.68
				x2		0.0881981						1.30631						2.87558						6.78106						17301.9						19139.5		9	99	999
				p		0.999056						0.860305						0.578858						0.14792						<6E-215						<6E-215		0.0610995	1.60589e-20	5.87909e-215
