# Supplementary material for: Developing a Physiologically-Based Pharmacokinetic Model Knowledgebase in Support of Provisional Model Construction
Source: PLoS Comput Biol. 2016 Feb 12;12(2):e1004495. doi: 10.1371/journal.pcbi.1004495 (PMC4752336; doi:10.1371/journal.pcbi.1004495)
Supplement: S8 Table — (XLSX) [file pcbi.1004495.s008.xlsx]

## Sheet: Sheet1
	1	gefitinib
1	0.999937	itraconazole
2	0.999896	quinidine
3	0.999787	ketoconazole
4	0.999701	chlorfenvinphos
5	0.999638	buprenorphine
6	0.9996	cocaine
7	0.999598	diclofenac
8	0.999574	3,3'-diindolylmethane
9	0.999571	dihydrotestosterone
10	0.999467	nelfinavir
11	0.99943	simvastatin
12	0.999362	Diazepam
13	0.99934	progesterone
14	0.999329	ketamine
15	0.999314	penem
16	0.999287	Atorvastatin
17	0.999275	lapatinib
18	0.999161	triazolam
19	0.999138	rosiglitazone
20	0.999119	mibefradil
21	0.999103	p-phenylbenzoic acid
22	0.999093	warfarin
23	0.999088	levofloxacin
24	0.99899	anecortave
25	0.99895	1Alpha,25-dihydroxyvitamin D3
26	0.998915	fexofenadine
27	0.998884	Ritonavir
28	0.998833	codeine
29	0.998707	Rivaroxaban
30	0.998704	estradiol
31	0.998689	chlorpyrifos
32	0.998679	grepafloxacin
33	0.99866	repaglinide
34	0.998598	patupilone
35	0.998589	matrine
36	0.998563	trans-permethrin
37	0.998563	permethrin
38	0.998533	carbaryl
39	0.998514	Sirolimus
40	0.998514	midazolam
41	0.998459	cilostazol
42	0.998408	melphalan
43	0.998361	everolimus
44	0.998344	diltiazem
45	0.99829	apicidin
46	0.998127	voriconazole
47	0.998088	ramipril
48	0.998084	phenytoin
49	0.998071	propranolol
50	0.998066	telithromycin
51	0.998058	oxycodone
52	0.998018	dibenzofuran
53	0.997946	glibenclamide
54	0.997891	monensin
55	0.997887	carbofuran
56	0.997789	triadimefon
57	0.997617	cotinine
58	0.9976	valnemulin
59	0.997574	deltamethrin
60	0.997477	celecoxib
61	0.997399	pilocarpine
62	0.997393	bisphenol A
63	0.997205	moxifloxacin
64	0.997194	biperiden
65	0.997144	lorazepam
66	0.996998	pyridalyl
67	0.996995	1-nitropyrene
68	0.99691	aprepitant
69	0.996832	1-hydroxypyrene
70	0.996818	clarithromycin
71	0.996806	benzylate
72	0.996738	topotecan
73	0.996604	morphine
74	0.996415	florfenicol
75	0.996304	tulathromycin
76	0.996256	diisopropylfluorophosphate
77	0.99618	zearalenone
78	0.99615	valsartan
79	0.99614	enalapril
80	0.996026	paclitaxel
81	0.995914	3,5,6-trichloro-2-pyridinol
82	0.995882	erythromycin
83	0.995852	dextromethorphan
84	0.995816	rifampin
85	0.995652	phenolsulfonphthalein
86	0.995624	di(n-butyl) phthalate
87	0.995615	4,4'-methylenedianiline
88	0.995542	Fluconazole
89	0.995484	chlorzoxazone
90	0.995302	1,4-Dioxane
91	0.994998	Efavirenz
92	0.994907	hydrocortisone
93	0.994879	bisoprolol
94	0.994812	docetaxel
95	0.994698	Trichloroacetic acid
96	0.994662	molinate
97	0.994584	glucuronide
98	0.994512	tolbutamide
99	0.994494	phenol
100	0.99431	nicotine
101	0.994003	tetrahydrofuran
102	0.993914	taurocholate
103	0.993767	Rosuvastatin
104	0.993731	pravastatin
105	0.993685	Fentanyl
106	0.993433	Cyclosporine
107	0.993429	nifedipine
108	0.993238	oxime
109	0.993154	diazinon
110	0.993135	Diphenyl Ether
111	0.993118	digoxin
112	0.99307	hexobarbital
113	0.992957	atrazine
114	0.992931	chloral hydrate
115	0.99287	oseltamivir
116	0.99286	BAY 60-5521
117	0.992765	propofol
118	0.992587	1,2-epoxy-3-butene
119	0.992486	verapamil
120	0.99238	1,1,1-trichloroethane
121	0.992327	1,2-dichlorobenzene
122	0.992241	1,1,1-trifluoroethane
123	0.992144	dichloromethane
124	0.992087	Trichloroethylene
125	0.992049	benzoic acid
126	0.99195	1,1-dichloro-1-fluoroethane
127	0.991885	Milrinone
128	0.991836	ethylene oxide
129	0.991814	dichloroacetic acid
130	0.991699	ethylene dichloride (1,2-dichloroethane)
131	0.991654	pyrene
132	0.991594	soman
133	0.991424	p,p'-DDE
134	0.991342	amoxicillin
135	0.991336	bunitrolol
136	0.991161	vinylidene chloride
137	0.991128	N-methyl pyrrolidone
138	0.99104	retinoic acid
139	0.99086	Benzo-a-pyrene
140	0.99086	benzo(a)pyrene
141	0.990795	chloroform
142	0.990784	phenobarbital
143	0.990766	dioxin
144	0.990741	DDT
145	0.990525	chlorobenzene
146	0.990472	amiodarone
147	0.990308	furan
148	0.990276	Tamoxifen
149	0.990233	2,2',5,5'-tetrachlorobiphenyl
150	0.990181	paraoxon
151	0.99017	caffeine
152	0.990156	dibenzo[def,p]chrysene
153	0.990118	lidocaine
154	0.990058	dimethylarsinic acid
155	0.990021	aflatoxin
156	0.989964	naphthalene
157	0.989887	acetaminophen
158	0.989757	dihydropyridine
159	0.989727	M79175
160	0.989717	perchloroethylene
161	0.989684	difluoromethane
162	0.989174	etoposide
163	0.988976	capecitabine
164	0.988876	endosulfan
165	0.988855	1,1-difluoroethane
166	0.988839	methadone
167	0.988749	PLGA
168	0.988711	PCB
169	0.988653	1,1,1,2-tetrafluoroethane
170	0.988599	enflurane
171	0.988588	glycyrrhizic acid
172	0.988501	biphenyl
173	0.988268	tetrachloride
174	0.987703	Amphotericin B
175	0.987547	Busulfan
176	0.987322	genistein
177	0.987214	Sulfamethazine
178	0.987131	serotonin
179	0.98711	PCB-153
180	0.987076	thiopental
181	0.986509	1,1,1,3,3-pentafluoropropane
182	0.986348	cimetidine
183	0.985866	Hydroquinone
184	0.985311	gallamine
185	0.984611	2,2-dichloro-1,1,1-trifluoroethane
186	0.984398	2-butoxyethanol
187	0.984355	2,5-hexanedione
188	0.984089	pyrimidine
189	0.984075	hexachlorobenzene
190	0.984064	p-tert-octylphenol
191	0.983959	cyclohexane
192	0.983758	mitoxantrone
193	0.983686	2-chloro-1,1,1,2-tetrafluoroethane
194	0.983677	sulfamethizole
195	0.983381	2-butoxyacetaldehyde
196	0.983354	cefazolin
197	0.983164	olaquindox
198	0.983125	Theophylline
199	0.982817	Bromochloromethane
200	0.982627	lindane
201	0.982485	iodopyracet
202	0.982471	1,1,1,2,2-pentafluoroethane
203	0.981926	Terbinafine
204	0.981508	zidovudine
205	0.980958	dantrolene
206	0.980916	1,2,3,5-tetramethylbenzene
207	0.980851	domoic acid
208	0.980732	methyl parathion
209	0.980538	chloropentafluorobenzene
210	0.980496	1,2,4-trimethylbenzene
211	0.979947	m-Xylene
212	0.979864	ethylbenzene
213	0.979675	chloroethane
214	0.979632	hexamethyldisiloxane
215	0.979227	toluene
216	0.979013	Ethyl acrylate
217	0.978999	methyl methacrylate
218	0.978698	chlordecone
219	0.978515	bromodichloromethane
220	0.97843	dimethylsulfate
221	0.978378	2',3'-dideoxyinosine
222	0.978254	ethylene glycol ethyl ether
223	0.978208	benzene
224	0.978105	styrene
225	0.977731	squalene
226	0.977219	manganese
227	0.977048	moxalactam
228	0.976999	chloroprene
229	0.976875	2,4-toluenediamine
230	0.976696	vinyl chloride
231	0.976455	chlortetracycline
232	0.975993	butyl alcohol
233	0.975641	doxorubicin
234	0.975459	arsenic compound
235	0.975459	arsenic
236	0.975295	oxytetracycline
237	0.975124	gentamicin
238	0.975022	vinyl acetate
239	0.974872	diacetyl
240	0.974477	ethylenedibromide
241	0.973374	dibromoacetic acid
242	0.973211	salicyluric acid
243	0.972829	2,4,4-trimethyl-2-pentanol
244	0.972716	doxycycline
245	0.972045	Rhein
246	0.972013	sulforaphane
247	0.971723	ethylene glycol monomethyl ether
248	0.971332	halothane
249	0.970563	PFOA
250	0.970379	n-decane
251	0.969808	tyrosine
252	0.96909	2-propanol
253	0.969007	PFOS
254	0.968685	nonane
255	0.968177	methotrexate
256	0.967763	5-fluorouracil
257	0.967523	tert-amyl methyl ether
258	0.967132	acetone
259	0.965577	ether
260	0.963932	methyl tert-butyl ether
261	0.96387	phthalate
262	0.963605	diethanolamine
263	0.96306	vinyl fluoride
264	0.960525	octafluoropropane
265	0.960515	methoxyacetic acid
266	0.959916	n-hexane
267	0.958879	barbiturate
268	0.958115	acrylic acid
269	0.957439	propylene glycol
270	0.95736	2,2,4-trimethylpentane
271	0.956166	methyl iodide
272	0.956166	Iodomethane
273	0.955736	coenzyme A
274	0.955166	ethanol
275	0.953963	aldehyde
276	0.953963	acetaldehyde
277	0.951015	temozolomide
278	0.949806	tetraethylammonium ion
279	0.94784	bilignost
280	0.947249	bromate
281	0.946414	isoprene
282	0.943334	capreomycin
283	0.942102	mercaptopurine
284	0.941086	acrylonitrile
285	0.940542	acrylamide
286	0.939431	ethanolon
287	0.935687	isosorbide dinitrate
288	0.935173	1,3-butadiene
289	0.932572	ethyleneglycol
290	0.932572	ethylene glycol
291	0.924399	metformin
292	0.924398	glutathione
293	0.923189	formaldehyde
294	0.922467	methanol
295	0.917486	RDX
296	0.907457	ethyl
297	0.901909	technetium
298	0.900423	glycolicAcid
299	0.897262	Perchlorate
300	0.894936	ethylene
301	0.88551	phosphorothioate
302	0.866296	methylmercury
303	0.835358	melamine
304	0.795214	carbamate
305	0.75454	Nitric oxide
306	0.6791	deuterium
